# Supplementary material for: Family‐level specialization in protein domain insertion architectures
Source: Protein Sci. 2026 Apr 27;35(5):e70586. doi: 10.1002/pro.70586 (PMC13114784; doi:10.1002/pro.70586)
Supplement: Supplementary file 3 — Table S1: Domain size measurements. [file PRO-35-e70586-s005.xlsx]

## Sheet: Data
event_id	host_ecod_uid	insertion_ecod_uid	host_length_residues	insertion_length_residues	host_f_group_id	insertion_f_group_id	protein_source_id	size_relationship	size_ratio	size_difference_residues
191876	3444956	3444963	265	80	602.1.1.1	4953.1.1.4	A0A024FLK4_F1	insertion_smaller	0.302	185
191877	3628671	3622055	125	85	2.6.1.0	4.1.1.9	A0A044QJL8_F1	insertion_smaller	0.68	40
191878	3630121	3622053	80	100	2.6.1.0	4.1.1.0	A0A044QJL8_F1	host_smaller	1.25	20
191879	3622054	3622051	110	60	2.6.1.0	4.1.1.0	A0A044QJL8_F1	insertion_smaller	0.545	50
191880	3628656	3622052	115	85	2.6.1.0	4.1.1.9	A0A044QJL8_F1	insertion_smaller	0.739	30
191881	3624391	3629141	250	175	7512.1.1.52	7512.1.1.3	A0A044QJY2_F1	insertion_smaller	0.7	75
191882	3628213	3616050	303	305	109.4.1.0	109.4.1.0	A0A044QK01_F1	host_smaller	1.007	2
191883	3630238	3629343	395	235	3223.1.1.1	3758.1.1.0	A0A044QK53_F1	insertion_smaller	0.595	160
191884	3623412	3623414	230	190	5067.1.1.3	304.28.1.0	A0A044QKB1_F1	insertion_smaller	0.826	40
191885	3623413	3623415	220	195	5067.1.1.3	304.28.1.0	A0A044QKB1_F1	insertion_smaller	0.886	25
191886	3628815	3622806	178	170	11.1.1.53	11.1.1.53	A0A044QKD6_F1	insertion_smaller	0.955	8
191887	3628815	3622807	178	170	11.1.1.53	11.1.1.53	A0A044QKD6_F1	insertion_smaller	0.955	8
191888	3628815	3622808	178	55	11.1.1.53	389.2.1.1	A0A044QKD6_F1	insertion_smaller	0.309	123
191889	3628815	3622809	178	60	11.1.1.53	389.2.1.1	A0A044QKD6_F1	insertion_smaller	0.337	118
191890	3628815	3622811	178	55	11.1.1.53	389.2.1.1	A0A044QKD6_F1	insertion_smaller	0.309	123
191891	3630164	3623255	240	105	7022.1.1.1	7023.1.1.1	A0A044QKH7_F1	insertion_smaller	0.438	135
191892	3630164	3623254	240	135	7022.1.1.1	7023.1.1.1	A0A044QKH7_F1	insertion_smaller	0.563	105
191893	3629581	3626535	285	245	7512.1.1.6	7512.1.1.6	A0A044QKW9_F1	insertion_smaller	0.86	40
191894	3630273	3626537	205	95	2006.1.1.21	3012.1.1.5	A0A044QKW9_F1	insertion_smaller	0.463	110
191895	3617573	3617574	235	145	5067.1.1.3	304.28.1.0	A0A044QL11_F1	insertion_smaller	0.617	90
191896	3619248	3619249	290	100	2004.1.1.184	1.1.7.0	A0A044QL80_F1	insertion_smaller	0.345	190
191897	3618658	3627970	145	120	196.1.1.1	196.1.1.1	A0A044QLT7_F1	insertion_smaller	0.828	25
191898	3628311	3620324	825	50	2004.1.1.17	4.1.1.33	A0A044QLW3_F1	insertion_smaller	0.061	775
191899	3628311	3620323	825	100	2004.1.1.17	3860.1.1.0	A0A044QLW3_F1	insertion_smaller	0.121	725
191900	3628875	3623039	95	125	264.2.1.1	101.1.2.19	A0A044QP20_F1	host_smaller	1.316	30
191901	3623040	3628875	190	95	101.1.2.19	264.2.1.1	A0A044QP20_F1	insertion_smaller	0.5	95
191902	3628211	3619938	670	275	1075.4.1.1	2004.1.1.5	A0A044QP71_F1	insertion_smaller	0.41	395
191903	3618357	3618356	135	220	11.1.5.67	10.1.1.0	A0A044QPD8_F1	host_smaller	1.63	85
191904	3629199	3624658	150	185	3922.1.1.0	874.1.1.0	A0A044QPJ6_F1	host_smaller	1.233	35
191905	3624659	3629199	385	150	2004.1.1.198	3922.1.1.0	A0A044QPJ6_F1	insertion_smaller	0.39	235
191906	3630453	3619561	350	100	5090.1.1.8	11.1.1.187	A0A044QRJ7_F1	insertion_smaller	0.286	250
191907	3626560	3626561	80	105	2.1.1.0	4.1.1.0	A0A044QSH7_F1	host_smaller	1.313	25
191908	3620298	3620297	225	195	5067.1.1.3	304.28.1.0	A0A044QSU2_F1	insertion_smaller	0.867	30
191909	3620300	3620299	230	145	5067.1.1.3	304.28.1.0	A0A044QSU2_F1	insertion_smaller	0.63	85
191910	3619454	3628138	685	265	1075.4.1.1	2004.1.1.5	A0A044QT19_F1	insertion_smaller	0.387	420
191911	3616936	3616937	145	215	4026.1.1.0	2004.1.1.0	A0A044QT78_F1	host_smaller	1.483	70
191912	3627199	3627203	105	90	2.1.1.25	304.114.1.0	A0A044QT95_F1	insertion_smaller	0.857	15
191913	3630250	3625944	110	50	2.1.1.80	375.1.1.58	A0A044QUL7_F1	insertion_smaller	0.455	60
191914	3623351	3623355	85	65	192.29.1.1	192.29.1.1	A0A044QUV2_F1	insertion_smaller	0.765	20
191915	3628927	3623354	345	135	2003.1.2.0	244.1.1.0	A0A044QUV2_F1	insertion_smaller	0.391	210
191916	3629112	3624261	1045	195	109.4.1.509	109.4.1.509	A0A044QV05_F1	insertion_smaller	0.187	850
191917	3616216	3616215	105	100	904.1.1.0	605.1.1.0	A0A044QV33_F1	insertion_smaller	0.952	5
191918	3628010	3618886	105	125	6155.1.1.2	6155.1.1.2	A0A044QVH1_F1	host_smaller	1.19	20
191919	3617942	3617943	140	100	10.32.1.0	108.1.1.0	A0A044QW72_F1	insertion_smaller	0.714	40
191920	3629429	3625767	75	75	7.1.1.0	7.1.1.1	A0A044QWC8_F1	equal_size	1	0
191921	3617799	3617803	175	300	109.4.1.0	109.4.1.0	A0A044QWP1_F1	host_smaller	1.714	125
191922	3617799	3617804	175	125	109.4.1.0	109.4.1.0	A0A044QWP1_F1	insertion_smaller	0.714	50
191923	3624497	3624496	195	50	2003.1.5.129	3699.1.1.1	A0A044QWY3_F1	insertion_smaller	0.256	145
191924	3622923	3622926	190	120	304.112.1.0	304.112.1.0	A0A044QXY7_F1	insertion_smaller	0.632	70
191925	3622923	3622924	190	125	304.112.1.0	4.1.1.25	A0A044QXY7_F1	insertion_smaller	0.658	65
191926	3629731	3627235	135	175	236.1.1.1	2003.1.1.5	A0A044QYD2_F1	host_smaller	1.296	40
191927	3628886	3623116	175	90	63.1.1.4	108.1.1.26	A0A044QYN3_F1	insertion_smaller	0.514	85
191928	3620842	3628431	305	159	219.1.1.3	219.1.1.3	A0A044QZ07_F1	insertion_smaller	0.521	146
191929	3627515	3616301	145	55	213.1.1.5	101.1.15.1	A0A044QZ81_F1	insertion_smaller	0.379	90
191930	3621208	3616078	130	90	174.1.1.1	576.1.1.1	A0A044QZP2_F1	insertion_smaller	0.692	40
191931	3624490	3629148	205	195	2484.1.1.1	2484.1.1.1	A0A044QZP7_F1	insertion_smaller	0.951	10
191932	3623371	3623372	240	225	5050.1.1.9	5050.1.1.9	A0A044QZS5_F1	insertion_smaller	0.938	15
191933	3627726	3629957	120	140	5059.1.1.11	5059.1.1.11	A0A044R0Z5_F1	host_smaller	1.167	20
191934	3624267	3629113	375	70	109.4.1.0	386.1.1.0	A0A044R1J3_F1	insertion_smaller	0.187	305
191935	3624267	3624266	375	75	109.4.1.0	101.1.2.34	A0A044R1J3_F1	insertion_smaller	0.2	300
191936	3621453	3621451	204	35	2484.1.1.0	398.1.1.0	A0A044R292_F1	insertion_smaller	0.172	169
191937	3630018	3619356	315	210	5054.1.1.9	1116.1.1.2	A0A044R2P0_F1	insertion_smaller	0.667	105
191938	3627734	3617408	150	85	2.6.1.0	4.1.1.9	A0A044R3I2_F1	insertion_smaller	0.567	65
191939	3627968	3618605	236	210	2484.1.1.114	7590.1.1.7	A0A044R3Q8_F1	insertion_smaller	0.89	26
191940	3630059	3630060	135	80	11.1.1.0	11.1.1.0	A0A044R3S2_F1	insertion_smaller	0.593	55
191941	3616704	3627576	80	65	101.1.2.284	4.1.1.0	A0A044R3X4_F1	insertion_smaller	0.813	15
191942	3629739	3630297	710	210	109.4.1.0	109.4.1.0	A0A044R4K2_F1	insertion_smaller	0.296	500
191943	3630297	3627265	210	390	109.4.1.0	109.4.1.0	A0A044R4K2_F1	host_smaller	1.857	180
191944	3621638	3621639	110	165	2498.5.1.1	2487.1.1.1	A0A044R4K8_F1	host_smaller	1.5	55
191945	3628592	3621638	265	110	593.1.1.1	2498.5.1.1	A0A044R4K8_F1	insertion_smaller	0.415	155
191946	3630167	3623419	175	145	223.3.1.7	4019.1.1.5	A0A044R4N1_F1	insertion_smaller	0.829	30
191947	3627857	3629975	250	305	5067.1.1.3	304.28.1.0	A0A044R4Z6_F1	host_smaller	1.22	55
191948	3618041	3618042	230	225	5067.1.1.3	304.28.1.0	A0A044R4Z6_F1	insertion_smaller	0.978	5
191949	3625109	3625108	200	180	11.1.1.9	11.1.1.41	A0A044R5V3_F1	insertion_smaller	0.9	20
191950	3627641	3616978	320	115	2485.1.1.0	2485.1.1.0	A0A044R6A8_F1	insertion_smaller	0.359	205
191951	3630124	3622138	105	85	2.6.1.0	4.1.1.0	A0A044R6D0_F1	insertion_smaller	0.81	20
191952	3628688	3622136	105	90	2.6.1.0	4.1.1.9	A0A044R6D0_F1	insertion_smaller	0.857	15
191953	3622140	3622137	135	90	2.6.1.0	4.1.1.9	A0A044R6D0_F1	insertion_smaller	0.667	45
191954	3622141	3622139	115	90	2.6.1.0	4.1.1.9	A0A044R6D0_F1	insertion_smaller	0.783	25
191955	3624876	3624875	870	45	2004.1.1.17	4.1.1.0	A0A044R6Q2_F1	insertion_smaller	0.052	825
191956	3629194	3624655	625	310	2004.1.1.5	1075.1.1.4	A0A044R6W2_F1	insertion_smaller	0.496	315
191957	3629194	3624653	625	75	2004.1.1.5	304.163.1.0	A0A044R6W2_F1	insertion_smaller	0.12	550
191958	3627729	3617528	300	130	2004.1.1.120	2004.1.1.30	A0A044R795_F1	insertion_smaller	0.433	170
191959	3617528	3617527	130	135	2004.1.1.30	3930.1.1.0	A0A044R795_F1	host_smaller	1.038	5
191960	3624301	3624302	100	150	2498.5.1.1	2487.1.1.1	A0A044R7U0_F1	host_smaller	1.5	50
191961	3624303	3624301	250	100	593.1.1.1	2498.5.1.1	A0A044R7U0_F1	insertion_smaller	0.4	150
191962	3629604	3626656	205	135	524.1.1.1	524.1.1.1	A0A044R865_F1	insertion_smaller	0.659	70
191963	3626392	3626394	230	60	5050.1.1.9	872.1.1.0	A0A044R8A1_F1	insertion_smaller	0.261	170
191964	3622174	3622172	620	245	207.1.1.24	207.1.1.24	A0A044R999_F1	insertion_smaller	0.395	375
191965	3627561	3627549	150	185	2484.1.1.21	2484.1.1.21	A0A044R9C8_F1	host_smaller	1.233	35
191966	3628729	3622338	755	215	11.2.1.12	11.2.1.0	A0A044RAA8_F1	insertion_smaller	0.285	540
191967	3627082	3629698	810	210	109.4.1.328	109.4.1.0	A0A044RAM4_F1	insertion_smaller	0.259	600
191968	3626831	3629637	190	130	2003.1.1.0	298.1.1.0	A0A044RC41_F1	insertion_smaller	0.684	60
191969	3625798	3625797	220	80	109.4.1.43	101.1.2.45	A0A044RCC8_F1	insertion_smaller	0.364	140
191970	3629931	3627588	175	225	2006.1.1.1	267.1.1.3	A0A044RCX5_F1	host_smaller	1.286	50
191971	3616687	3616688	460	110	5073.1.1.11	10.13.1.1	A0A044RCX5_F1	insertion_smaller	0.239	350
191972	3616687	3629931	460	175	5073.1.1.11	2006.1.1.1	A0A044RCX5_F1	insertion_smaller	0.38	285
191973	3620516	3620517	110	185	109.4.1.0	109.4.1.0	A0A044RD22_F1	host_smaller	1.682	75
191974	3624840	3624845	275	195	109.4.1.0	2004.1.1.0	A0A044RDW3_F1	insertion_smaller	0.709	80
191975	3625337	3625338	160	90	4323.1.1.2	304.126.1.2	A0A044RDZ3_F1	insertion_smaller	0.563	70
191976	3625339	3625337	95	160	304.126.1.2	4323.1.1.2	A0A044RDZ3_F1	host_smaller	1.684	65
191977	3617556	3627756	400	325	5.1.4.16	5.1.4.36	A0A044RES8_F1	insertion_smaller	0.813	75
191978	3629629	3626795	170	130	2006.1.1.17	2006.1.1.17	A0A044RF05_F1	insertion_smaller	0.765	40
191979	3627745	3617505	110	300	10.4.1.0	109.2.1.24	A0A044RF80_F1	host_smaller	2.727	190
191980	3617508	3617506	510	100	11.1.1.102	11.1.1.31	A0A044RF80_F1	insertion_smaller	0.196	410
191981	3617508	3630397	510	135	11.1.1.102	11.1.1.239	A0A044RF80_F1	insertion_smaller	0.265	375
191982	3624215	3624214	360	85	7515.1.1.2	11.1.1.0	A0A044RG93_F1	insertion_smaller	0.236	275
191983	3629404	3629422	165	305	109.3.1.0	5054.1.1.2	A0A044RGU8_F1	host_smaller	1.848	140
191984	3618295	3618296	173	200	11.2.1.1	11.2.1.1	A0A044RHC8_F1	host_smaller	1.156	27
191985	3618298	3618294	100	105	3519.1.1.0	3519.1.1.1	A0A044RHC8_F1	host_smaller	1.05	5
191986	3617976	3617975	300	95	7515.1.1.6	304.131.1.1	A0A044RII1_F1	insertion_smaller	0.317	205
191987	3618642	3618643	745	325	109.4.1.0	109.4.1.0	A0A044RIV6_F1	insertion_smaller	0.436	420
191988	3626643	3629602	315	340	5.1.4.76	5.1.5.1	A0A044RIZ7_F1	host_smaller	1.079	25
191989	3630458	3619743	190	255	2004.1.1.30	2004.1.1.29	A0A044RKK3_F1	host_smaller	1.342	65
191990	3616134	3629215	125	270	12.1.1.0	12.3.1.13	A0A044RKX4_F1	host_smaller	2.16	145
191991	3630364	3627129	449	425	109.4.1.454	626.1.1.1	A0A044RLC6_F1	insertion_smaller	0.947	24
191992	3629614	3626694	120	90	2.1.1.0	4.1.1.9	A0A044RLX1_F1	insertion_smaller	0.75	30
191993	3626692	3626691	75	100	2.1.1.0	4.1.1.9	A0A044RLX1_F1	host_smaller	1.333	25
191994	3629615	3626693	95	85	2.6.1.0	4.1.1.0	A0A044RLX1_F1	insertion_smaller	0.895	10
191995	3623730	3623731	100	50	108.1.1.19	376.1.1.3	A0A044RMB6_F1	insertion_smaller	0.5	50
191996	3630256	3629486	150	195	524.1.1.1	524.1.1.1	A0A044RML5_F1	host_smaller	1.3	45
191997	3619462	3630450	165	185	236.1.1.5	2003.1.1.5	A0A044RPD7_F1	host_smaller	1.121	20
191998	3620357	3629830	120	85	2.6.1.0	4.1.1.9	A0A044RQL0_F1	insertion_smaller	0.708	35
191999	3630347	3623972	230	310	5073.1.2.0	2011.1.1.0	A0A044RRN8_F1	host_smaller	1.348	80
192000	3627531	3616362	275	140	10.1.1.8	109.46.1.1	A0A044RW86_F1	insertion_smaller	0.509	135
192001	3616944	3616948	300	190	4010.1.1.1	4041.1.1.1	A0A044RZ24_F1	insertion_smaller	0.633	110
192002	3616945	3616946	165	105	1.1.2.1	325.1.7.2	A0A044RZ24_F1	insertion_smaller	0.636	60
192003	3623562	3623560	645	130	109.4.1.0	226.1.1.0	A0A044RZB0_F1	insertion_smaller	0.202	515
192004	3623562	3623561	645	80	109.4.1.0	109.27.1.0	A0A044RZB0_F1	insertion_smaller	0.124	565
192005	3620067	3628263	185	55	4.1.1.20	376.1.3.1	A0A044S0S2_F1	insertion_smaller	0.297	130
192006	3618843	3618846	200	350	633.2.1.0	219.1.1.3	A0A044S166_F1	host_smaller	1.75	150
192007	3619056	3619055	255	230	5067.1.1.3	304.28.1.0	A0A044S1T2_F1	insertion_smaller	0.902	25
192008	3619057	3628068	220	195	5067.1.1.3	304.28.1.0	A0A044S1T2_F1	insertion_smaller	0.886	25
192009	3628426	3620905	93	90	2.6.1.0	4.1.1.9	A0A044S224_F1	insertion_smaller	0.968	3
192010	3620906	3620908	75	100	2.1.1.0	4.1.1.0	A0A044S224_F1	host_smaller	1.333	25
192011	3620907	3620904	120	85	2.1.1.0	4.1.1.9	A0A044S224_F1	insertion_smaller	0.708	35
192012	3626661	3626662	230	240	2004.1.1.29	2004.1.1.30	A0A044S261_F1	host_smaller	1.043	10
192013	3626116	3626115	395	165	5.1.4.1	109.4.1.0	A0A044S2S5_F1	insertion_smaller	0.418	230
192014	3629219	3624773	205	440	2496.1.1.2	3226.1.1.2	A0A044S3A5_F1	host_smaller	2.146	235
192015	3622344	3622347	220	120	109.4.1.88	376.1.2.1	A0A044S3H3_F1	insertion_smaller	0.545	100
192016	3622344	3622348	220	255	109.4.1.88	11.2.1.1	A0A044S3H3_F1	host_smaller	1.159	35
192017	3628730	3622345	355	105	109.4.1.88	11.2.1.1	A0A044S3H3_F1	insertion_smaller	0.296	250
192018	3617970	3627842	114	90	2.6.1.0	4.1.1.0	A0A044S511_F1	insertion_smaller	0.789	24
192019	3620471	3620472	175	240	1.1.7.1	2002.1.1.101	A0A044S513_F1	host_smaller	1.371	65
192020	3627610	3616749	95	225	1021.1.1.0	2004.1.1.30	A0A044S5D8_F1	host_smaller	2.368	130
192021	3627610	3616750	95	210	1021.1.1.0	2004.1.1.29	A0A044S5D8_F1	host_smaller	2.211	115
192022	3627610	3616751	95	100	1021.1.1.0	2.1.1.0	A0A044S5D8_F1	host_smaller	1.053	5
192023	3627610	3627611	95	210	1021.1.1.0	4156.1.1.4	A0A044S5D8_F1	host_smaller	2.211	115
192024	3617380	3617379	1240	50	109.4.1.0	822.1.1.2	A0A044S5I5_F1	insertion_smaller	0.04	1190
192025	3617380	3627730	1240	60	109.4.1.0	650.1.1.1	A0A044S5I5_F1	insertion_smaller	0.048	1180
192026	3617381	3617383	115	120	220.1.1.80	220.1.1.80	A0A044S5I5_F1	host_smaller	1.043	5
192027	3617381	3617384	115	105	220.1.1.80	220.1.1.80	A0A044S5I5_F1	insertion_smaller	0.913	10
192028	3627986	3618680	325	195	323.1.1.3	323.1.1.3	A0A044S5S1_F1	insertion_smaller	0.6	130
192029	3623712	3623713	70	65	605.1.1.0	376.1.3.4	A0A044S6M0_F1	insertion_smaller	0.929	5
192030	3628258	3620048	164	95	109.4.1.0	109.4.1.0	A0A044S6S5_F1	insertion_smaller	0.579	69
192031	3629178	3624577	365	155	2499.1.1.1	9.26.1.0	A0A044S6Z5_F1	insertion_smaller	0.425	210
192032	3624579	3624580	120	120	11.1.1.161	11.1.1.161	A0A044S6Z5_F1	equal_size	1	0
192033	3618349	3618350	355	375	7579.1.1.3	5.1.4.14	A0A044S774_F1	host_smaller	1.056	20
192034	3620526	3620528	220	210	5067.1.1.3	304.28.1.0	A0A044S858_F1	insertion_smaller	0.955	10
192035	3628353	3620527	220	175	5067.1.1.3	304.28.1.0	A0A044S858_F1	insertion_smaller	0.795	45
192036	3625541	3625540	115	275	12.1.1.0	12.3.1.13	A0A044S8F4_F1	host_smaller	2.391	160
192037	3629719	3627279	370	180	247.1.1.16	2004.1.1.176	A0A044S8L1_F1	insertion_smaller	0.486	190
192038	3626127	3630628	210	95	2004.1.1.1	148.1.3.19	A0A044S972_F1	insertion_smaller	0.452	115
192039	3630731	3618111	160	105	2006.1.1.17	2006.1.1.17	A0A044S989_F1	insertion_smaller	0.656	55
192040	3630421	3627898	95	85	2.6.1.0	4.1.1.9	A0A044SB07_F1	insertion_smaller	0.895	10
192041	3618260	3618259	65	105	2.1.1.0	4.1.1.0	A0A044SB07_F1	host_smaller	1.615	40
192042	3616009	3627795	115	85	192.5.1.2	220.1.1.0	A0A044SB66_F1	insertion_smaller	0.739	30
192043	3627999	3618818	170	300	2487.1.1.0	2011.1.1.8	A0A044SB98_F1	host_smaller	1.765	130
192044	3616981	3616982	195	450	2496.1.1.2	3226.1.1.2	A0A044SC25_F1	host_smaller	2.308	255
192045	3624090	3630576	380	135	2499.1.1.1	10.32.1.6	A0A044SCF0_F1	insertion_smaller	0.355	245
192046	3627686	3617193	235	140	219.1.1.0	11.2.1.1	A0A044SCQ4_F1	insertion_smaller	0.596	95
192047	3629400	3625655	40	320	354.1.1.1	2498.1.1.2	A0A044SCZ9_F1	host_smaller	8	280
192048	3621162	3621164	225	230	5067.1.1.3	304.28.1.0	A0A044SDC6_F1	host_smaller	1.022	5
192049	3621163	3628491	265	180	5067.1.1.3	304.28.1.0	A0A044SDC6_F1	insertion_smaller	0.679	85
192050	3630288	3626956	193	145	7510.1.1.1	7510.1.1.1	A0A044SDI7_F1	insertion_smaller	0.751	48
192051	3626476	3626475	415	180	2004.1.1.87	874.1.1.1	A0A044SE99_F1	insertion_smaller	0.434	235
192052	3627777	3617662	240	120	71.1.1.0	304.151.1.0	A0A044SEB3_F1	insertion_smaller	0.5	120
192053	3619422	3619423	150	185	236.1.1.1	2003.1.1.5	A0A044SFP2_F1	host_smaller	1.233	35
192054	3629786	3627492	105	95	223.1.1.0	223.1.1.0	A0A044SGE1_F1	insertion_smaller	0.905	10
192055	3622360	3622361	100	95	108.1.1.29	108.1.1.29	A0A044SGH2_F1	insertion_smaller	0.95	5
192056	3628731	3628743	1140	160	109.4.1.623	109.4.1.623	A0A044SGK5_F1	insertion_smaller	0.14	980
192057	3626410	3626409	110	90	304.9.1.0	304.3.1.0	A0A044SGP8_F1	insertion_smaller	0.818	20
192058	3628265	3620077	425	90	5.1.3.0	319.1.1.3	A0A044SH69_F1	insertion_smaller	0.212	335
192059	3626825	3626824	215	120	2003.1.2.24	2003.1.2.24	A0A044SHF3_F1	insertion_smaller	0.558	95
192060	3619584	3619582	255	275	109.4.1.517	109.4.1.517	A0A044SI82_F1	host_smaller	1.078	20
192061	3619584	3619583	255	170	109.4.1.517	109.4.1.517	A0A044SI82_F1	insertion_smaller	0.667	85
192062	3626759	3626758	730	255	1075.4.1.1	2004.1.1.5	A0A044SII3_F1	insertion_smaller	0.349	475
192063	3630339	3622306	305	265	7523.1.1.0	2004.1.1.5	A0A044SIR6_F1	insertion_smaller	0.869	40
192064	3620121	3620120	205	140	2007.2.3.0	11.2.1.8	A0A044SJ16_F1	insertion_smaller	0.683	65
192065	3630313	3617460	125	100	220.1.1.1	220.1.1.119	A0A044SJC9_F1	insertion_smaller	0.8	25
192066	3617461	3617459	115	95	220.1.1.50	7.1.1.1	A0A044SJC9_F1	insertion_smaller	0.826	20
192067	3630366	3627438	1595	90	11.1.1.12	11.1.1.12	A0A044SJW9_F1	insertion_smaller	0.056	1505
192068	3630366	3627439	1595	90	11.1.1.12	11.1.1.12	A0A044SJW9_F1	insertion_smaller	0.056	1505
192069	3630366	3627442	1595	125	11.1.1.12	11.1.1.12	A0A044SJW9_F1	insertion_smaller	0.078	1470
192070	3630366	3627440	1595	85	11.1.1.12	11.1.1.12	A0A044SJW9_F1	insertion_smaller	0.053	1510
192071	3630366	3630303	1595	95	11.1.1.12	11.1.1.12	A0A044SJW9_F1	insertion_smaller	0.06	1500
192072	3630366	3627443	1595	90	11.1.1.12	11.1.1.12	A0A044SJW9_F1	insertion_smaller	0.056	1505
192073	3630366	3627441	1595	85	11.1.1.12	11.1.1.12	A0A044SJW9_F1	insertion_smaller	0.053	1510
192074	3618571	3618572	164	150	282.1.1.0	282.1.1.0	A0A044SK94_F1	insertion_smaller	0.915	14
192075	3617977	3627843	125	50	2.1.1.80	375.1.1.58	A0A044SKX4_F1	insertion_smaller	0.4	75
192076	3628981	3623626	665	280	1075.4.1.1	2004.1.1.5	A0A044SL67_F1	insertion_smaller	0.421	385
192077	3628180	3619702	155	75	11.10.1.0	109.27.1.0	A0A044SMA4_F1	insertion_smaller	0.484	80
192078	3628180	3619703	155	145	11.10.1.0	226.1.1.1	A0A044SMA4_F1	insertion_smaller	0.935	10
192079	3621483	3621482	105	155	2498.5.1.1	2487.1.1.1	A0A044SMT9_F1	host_smaller	1.476	50
192080	3625207	3625205	155	100	7022.1.1.1	7023.1.1.0	A0A044SN10_F1	insertion_smaller	0.645	55
192081	3617640	3617641	220	175	7512.1.1.30	7512.1.1.3	A0A044SN82_F1	insertion_smaller	0.795	45
192082	3627933	3618442	105	180	11.1.4.0	2485.1.1.49	A0A044SP17_F1	host_smaller	1.714	75
192083	3627933	3629988	105	205	11.1.4.0	2485.1.1.50	A0A044SP17_F1	host_smaller	1.952	100
192084	3629988	3618441	205	505	2485.1.1.50	2485.1.1.52	A0A044SP17_F1	host_smaller	2.463	300
192085	3625576	3625575	60	180	3850.1.1.1	2006.1.4.11	A0A044SPK9_F1	host_smaller	3	120
192086	3623450	3623453	125	280	10.4.1.0	109.2.1.0	A0A044SPW1_F1	host_smaller	2.24	155
192087	3628616	3621724	385	125	189.1.1.1	11.2.1.0	A0A044SQF3_F1	insertion_smaller	0.325	260
192088	3628616	3621725	385	130	189.1.1.1	11.2.1.0	A0A044SQF3_F1	insertion_smaller	0.338	255
192089	3628616	3621726	385	125	189.1.1.1	220.1.1.1	A0A044SQF3_F1	insertion_smaller	0.325	260
192090	3627977	3618627	210	100	10.12.1.5	3691.1.1.1	A0A044SQP7_F1	insertion_smaller	0.476	110
192091	3628840	3622882	120	355	12.1.1.29	2002.1.1.85	A0A044SQW3_F1	host_smaller	2.958	235
192092	3628709	3616095	295	105	7515.1.1.6	304.131.1.1	A0A044SR42_F1	insertion_smaller	0.356	190
192093	3628212	3619805	285	175	2004.1.1.29	2004.1.1.30	A0A044SRH8_F1	insertion_smaller	0.614	110
192094	3617712	3617714	705	75	109.4.1.0	4357.1.1.1	A0A044SSL2_F1	insertion_smaller	0.106	630
192095	3617712	3617713	705	115	109.4.1.0	221.1.1.0	A0A044SSL2_F1	insertion_smaller	0.163	590
192096	3629984	3618290	285	230	2011.1.1.8	2487.1.1.7	A0A044SSX9_F1	insertion_smaller	0.807	55
192097	3627786	3617813	145	65	2487.1.1.7	376.1.1.21	A0A044ST10_F1	insertion_smaller	0.448	80
192098	3628027	3619004	160	120	601.1.2.6	601.1.1.0	A0A044SUY0_F1	insertion_smaller	0.75	40
192099	3628160	3619541	500	375	109.4.1.0	7575.1.1.7	A0A044SVP4_F1	insertion_smaller	0.75	125
192100	3619540	3628160	425	500	5.1.4.0	109.4.1.0	A0A044SVP4_F1	host_smaller	1.176	75
192101	3630550	3623395	415	140	2003.1.1.115	4261.1.1.2	A0A044SWJ1_F1	insertion_smaller	0.337	275
192102	3628753	3622465	145	110	11.1.5.7	11.1.5.7	A0A044SWP5_F1	insertion_smaller	0.759	35
192103	3628095	3619173	365	55	219.1.1.3	103.1.1.27	A0A044SX42_F1	insertion_smaller	0.151	310
192104	3628095	3619174	365	65	219.1.1.3	103.1.1.27	A0A044SX42_F1	insertion_smaller	0.178	300
192105	3616799	3627616	290	175	2004.1.1.144	3636.1.1.0	A0A044SX54_F1	insertion_smaller	0.603	115
192106	3629826	3619997	310	175	2002.3.1.1	10.32.1.0	A0A044SX74_F1	insertion_smaller	0.565	135
192107	3625179	3629303	120	240	11.1.1.0	109.2.1.0	A0A044SXI6_F1	host_smaller	2	120
192108	3629054	3624046	780	120	109.4.1.51	220.1.1.0	A0A044SZE1_F1	insertion_smaller	0.154	660
192109	3629054	3624047	780	195	109.4.1.51	11.2.1.0	A0A044SZE1_F1	insertion_smaller	0.25	585
192110	3617234	3617235	205	155	102.1.3.1	316.1.1.28	A0A044SZQ1_F1	insertion_smaller	0.756	50
192111	3629493	3626038	370	315	109.4.1.502	109.4.1.0	A0A044T137_F1	insertion_smaller	0.851	55
192112	3629493	3626039	370	225	109.4.1.502	109.4.1.0	A0A044T137_F1	insertion_smaller	0.608	145
192113	3629493	3626041	370	210	109.4.1.502	109.4.1.0	A0A044T137_F1	insertion_smaller	0.568	160
192114	3626650	3626651	75	90	221.1.4.0	633.11.1.1	A0A044T212_F1	host_smaller	1.2	15
192115	3627715	3617348	930	50	2004.1.1.17	4.1.1.0	A0A044T2F9_F1	insertion_smaller	0.054	880
192116	3618566	3618565	110	135	211.1.1.0	604.1.1.0	A0A044T2H6_F1	host_smaller	1.227	25
192117	3624079	3624081	280	125	2007.1.4.1	7572.1.1.1	A0A044T2Q6_F1	insertion_smaller	0.446	155
192118	3624082	3624080	230	125	2007.1.4.1	7572.1.1.1	A0A044T2Q6_F1	insertion_smaller	0.543	105
192119	3628008	3618877	100	105	304.24.1.0	304.126.1.1	A0A044T348_F1	host_smaller	1.05	5
192120	3628008	3630002	100	340	304.24.1.0	5045.1.1.0	A0A044T348_F1	host_smaller	3.4	240
192121	3627992	3618728	245	45	2003.1.4.5	375.1.1.18	A0A044T4I8_F1	insertion_smaller	0.184	200
192122	3622382	3622383	355	95	7515.1.1.6	304.131.1.1	A0A044T4R0_F1	insertion_smaller	0.268	260
192123	3623034	3623035	190	250	223.2.1.6	2004.5.1.3	A0A044T522_F1	host_smaller	1.316	60
192124	3623036	3628869	165	380	220.1.1.8	2007.2.3.7	A0A044T522_F1	host_smaller	2.303	215
192125	3622835	3628819	150	85	2003.1.7.10	304.30.1.1	A0A044T580_F1	insertion_smaller	0.567	65
192126	3624618	3629187	218	140	11.12.1.1	5057.1.1.0	A0A044T586_F1	insertion_smaller	0.642	78
192127	3622773	3616099	195	215	2006.1.1.1	267.1.1.3	A0A044T5F9_F1	host_smaller	1.103	20
192128	3622775	3622773	395	195	5073.1.1.11	2006.1.1.1	A0A044T5F9_F1	insertion_smaller	0.494	200
192129	3628286	3620175	130	135	223.2.1.12	223.2.1.32	A0A044T5N1_F1	host_smaller	1.038	5
192130	3629939	3617006	310	110	2004.1.1.184	1.1.7.0	A0A044T5U0_F1	insertion_smaller	0.355	200
192131	3629911	3626867	210	235	5067.1.1.3	304.28.1.0	A0A044T6F5_F1	host_smaller	1.119	25
192132	3626869	3626868	245	185	5067.1.1.3	304.28.1.0	A0A044T6F5_F1	insertion_smaller	0.755	60
192133	3617341	3617342	413	320	5.1.4.0	206.1.1.1	A0A044T6G0_F1	insertion_smaller	0.775	93
192134	3617341	3617343	413	75	5.1.4.0	101.1.2.151	A0A044T6G0_F1	insertion_smaller	0.182	338
192135	3617341	3617344	413	230	5.1.4.0	2004.1.1.164	A0A044T6G0_F1	insertion_smaller	0.557	183
192136	3617341	3617345	413	100	5.1.4.0	101.1.2.151	A0A044T6G0_F1	insertion_smaller	0.242	313
192137	3617280	3617279	84	115	148.1.3.0	633.1.1.1	A0A044T6K3_F1	host_smaller	1.369	31
192138	3618916	3618915	160	300	601.1.2.0	7515.1.1.2	A0A044T6W9_F1	host_smaller	1.875	140
192139	3623447	3623446	160	110	633.6.1.6	4033.1.1.1	A0A044T7M2_F1	insertion_smaller	0.688	50
192140	3623447	3623448	160	170	633.6.1.6	633.6.1.1	A0A044T7M2_F1	host_smaller	1.063	10
192141	3623447	3630552	160	115	633.6.1.6	4052.1.1.0	A0A044T7M2_F1	insertion_smaller	0.719	45
192142	3629227	3624829	345	100	10.12.1.9	101.1.1.10	A0A044T8D1_F1	insertion_smaller	0.29	245
192143	3624829	3624827	100	50	101.1.1.10	376.1.3.1	A0A044T8D1_F1	insertion_smaller	0.5	50
192144	3625775	3625776	140	110	220.1.1.0	220.1.1.1	A0A044T8P0_F1	insertion_smaller	0.786	30
192145	3624018	3629067	230	175	5067.1.1.3	304.28.1.0	A0A044T928_F1	insertion_smaller	0.761	55
192146	3624019	3624020	240	210	5067.1.1.3	304.28.1.0	A0A044T928_F1	insertion_smaller	0.875	30
192147	3628662	3621988	310	110	3745.1.1.1	11.1.1.50	A0A044T9E7_F1	insertion_smaller	0.355	200
192148	3628662	3621989	310	145	3745.1.1.1	11.1.1.50	A0A044T9E7_F1	insertion_smaller	0.468	165
192149	3617624	3617623	298	70	283.1.1.1	101.1.2.0	A0A044T9K1_F1	insertion_smaller	0.235	228
192150	3627738	3617431	270	45	304.48.1.10	850.1.1.1	A0A044TA36_F1	insertion_smaller	0.167	225
192151	3616692	3616693	610	100	11.1.1.0	11.1.1.3	A0A044TAT4_F1	insertion_smaller	0.164	510
192152	3616692	3616691	610	115	11.1.1.0	11.1.1.179	A0A044TAT4_F1	insertion_smaller	0.189	495
192153	3620028	3620030	815	40	109.4.1.0	558.1.1.0	A0A044TAV6_F1	insertion_smaller	0.049	775
192154	3616015	3627830	370	360	109.4.1.0	5.1.4.7	A0A044TBN9_F1	insertion_smaller	0.973	10
192155	3621011	3621010	293	175	2011.1.1.6	304.25.1.1	A0A044TBW0_F1	insertion_smaller	0.597	118
192156	3630332	3620743	175	150	2005.1.1.36	2005.1.1.36	A0A044TC79_F1	insertion_smaller	0.857	25
192157	3616476	3627552	215	140	4177.1.1.6	277.1.1.1	A0A044TDD1_F1	insertion_smaller	0.651	75
192158	3619058	3630008	75	63	243.5.1.0	361.1.1.0	A0A044TDK2_F1	insertion_smaller	0.84	12
192159	3624412	3624413	230	65	304.102.1.2	320.1.1.0	A0A044TDM0_F1	insertion_smaller	0.283	165
192160	3624412	3629144	230	195	304.102.1.2	1056.1.1.1	A0A044TDM0_F1	insertion_smaller	0.848	35
192161	3629893	3624885	200	150	2003.1.3.0	2003.1.2.0	A0A044TDN2_F1	insertion_smaller	0.75	50
192162	3620397	3628325	85	65	327.11.2.1	327.11.2.0	A0A044TEI6_F1	insertion_smaller	0.765	20
192163	3628330	3629832	85	70	327.11.2.0	327.11.2.0	A0A044TEI6_F1	insertion_smaller	0.824	15
192164	3622287	3622288	415	85	109.6.1.3	7.1.1.1	A0A044TEQ4_F1	insertion_smaller	0.205	330
192165	3622434	3622433	185	90	11.2.1.0	7.1.1.10	A0A044TFP9_F1	insertion_smaller	0.486	95
192166	3619347	3619349	115	245	220.1.1.0	4004.1.1.4	A0A044TFZ5_F1	host_smaller	2.13	130
192167	3622162	3630517	200	30	192.2.1.0	386.1.1.0	A0A044THB5_F1	insertion_smaller	0.15	170
192168	3624789	3624788	140	110	2006.1.1.5	3012.1.1.2	A0A044THB9_F1	insertion_smaller	0.786	30
192169	3628942	3623431	305	130	2007.2.3.3	220.1.1.28	A0A044THK2_F1	insertion_smaller	0.426	175
192170	3630360	3626335	159	120	174.1.1.1	576.1.1.1	A0A044THT7_F1	insertion_smaller	0.755	39
192171	3627633	3616897	450	35	261.1.1.1	64.1.1.1	A0A044THW2_F1	insertion_smaller	0.078	415
192172	3621996	3621993	145	105	174.1.1.1	576.1.1.1	A0A044TIB0_F1	insertion_smaller	0.724	40
192173	3629501	3626109	418	70	206.1.1.1	604.12.1.1	A0A044TIC3_F1	insertion_smaller	0.167	348
192174	3620386	3620385	180	90	101.1.2.281	101.1.2.135	A0A044TIU9_F1	insertion_smaller	0.5	90
192175	3616106	3630176	110	160	304.126.1.2	4323.1.1.2	A0A044TJ05_F1	host_smaller	1.455	50
192176	3630176	3628978	160	100	4323.1.1.2	304.126.1.2	A0A044TJ05_F1	insertion_smaller	0.625	60
192177	3629610	3626782	205	185	7512.1.1.27	7512.1.1.27	A0A044TK33_F1	insertion_smaller	0.902	20
192178	3619928	3628234	440	125	189.1.1.3	221.1.1.67	A0A044TL65_F1	insertion_smaller	0.284	315
192179	3625364	3629334	180	80	11.1.5.29	375.1.1.30	A0A044TLC9_F1	insertion_smaller	0.444	100
192180	3625364	3625365	180	250	11.1.5.29	2006.1.6.7	A0A044TLC9_F1	host_smaller	1.389	70
192181	3624697	3624696	160	120	3351.1.1.1	3351.1.1.1	A0A044TLF9_F1	insertion_smaller	0.75	40
192182	3626431	3626430	365	330	5.1.4.16	5.1.4.36	A0A044TM97_F1	insertion_smaller	0.904	35
192183	3627034	3627035	280	157	223.1.1.0	223.1.1.69	A0A044TMA3_F1	insertion_smaller	0.561	123
192184	3627034	3627036	280	100	223.1.1.0	223.1.1.0	A0A044TMA3_F1	insertion_smaller	0.357	180
192185	3627035	3629682	157	215	223.1.1.69	2006.1.6.13	A0A044TMA3_F1	host_smaller	1.369	58
192186	3620451	3620450	140	115	226.1.1.1	226.1.1.1	A0A044TMB8_F1	insertion_smaller	0.821	25
192187	3627527	3616335	145	80	3794.1.1.3	325.1.7.0	A0A044TMT1_F1	insertion_smaller	0.552	65
192188	3618426	3618427	205	65	2496.1.1.1	103.1.1.3	A0A044TMT6_F1	insertion_smaller	0.317	140
192189	3627902	3618274	215	90	4193.1.1.1	4.1.1.54	A0A044TMU0_F1	insertion_smaller	0.419	125
192190	3629928	3616580	210	95	2006.1.1.21	3012.1.1.5	A0A044TN02_F1	insertion_smaller	0.452	115
192191	3616581	3616582	315	240	7512.1.1.6	7512.1.1.6	A0A044TN02_F1	insertion_smaller	0.762	75
192192	3618869	3618868	220	210	5050.1.1.9	5050.1.1.9	A0A044TN03_F1	insertion_smaller	0.955	10
192193	3628307	3620291	1959	325	109.4.1.827	109.4.1.0	A0A044TN99_F1	insertion_smaller	0.166	1634
192194	3628307	3620292	1959	165	109.4.1.827	109.4.1.0	A0A044TN99_F1	insertion_smaller	0.084	1794
192195	3622978	3630155	135	195	2003.1.11.1	2003.1.1.37	A0A044TNY2_F1	host_smaller	1.444	60
192196	3627635	3616929	155	105	2484.1.1.2	220.1.1.0	A0A044TP52_F1	insertion_smaller	0.677	50
192197	3618179	3618180	195	120	2004.1.1.47	135.1.1.1	A0A044TPB4_F1	insertion_smaller	0.615	75
192198	3619939	3619940	220	110	2004.1.1.47	135.1.1.1	A0A044TPP7_F1	insertion_smaller	0.5	110
192199	3621584	3621585	275	180	5001.1.1.31	10.30.1.0	A0A044TPU2_F1	insertion_smaller	0.655	95
192200	3620698	3628395	95	90	2.6.1.0	4.1.1.0	A0A044TQI4_F1	insertion_smaller	0.947	5
192201	3620700	3620699	70	85	2.1.1.0	4.1.1.0	A0A044TQI4_F1	host_smaller	1.214	15
192202	3629924	3616403	125	145	220.1.1.1	220.1.1.1	A0A044TQP9_F1	host_smaller	1.16	20
192203	3629924	3630372	125	200	220.1.1.1	133.1.1.1	A0A044TQP9_F1	host_smaller	1.6	75
192204	3620195	3620196	300	315	5.1.4.39	5.1.4.1	A0A044TR25_F1	host_smaller	1.05	15
192205	3626930	3626932	150	45	10.4.1.1	355.1.1.2	A0A044TR47_F1	insertion_smaller	0.3	105
192206	3626930	3629658	150	45	10.4.1.1	355.1.1.0	A0A044TR47_F1	insertion_smaller	0.3	105
192207	3626930	3626934	150	360	10.4.1.1	5.1.3.0	A0A044TR47_F1	host_smaller	2.4	210
192208	3626930	3626935	150	35	10.4.1.1	389.1.1.9	A0A044TR47_F1	insertion_smaller	0.233	115
192209	3625230	3625233	165	175	2003.1.3.3	2003.1.2.24	A0A044TR49_F1	host_smaller	1.061	10
192210	3629466	3625949	285	115	7515.1.1.6	304.131.1.1	A0A044TRL5_F1	insertion_smaller	0.404	170
192211	3624933	3624934	180	75	70.3.1.1	3358.1.1.0	A0A044TRP0_F1	insertion_smaller	0.417	105
192212	3626570	3626572	280	215	2002.3.1.0	2007.1.1.0	A0A044TS16_F1	insertion_smaller	0.768	65
192213	3626204	3626203	205	120	2004.1.1.47	135.1.1.1	A0A044TSH4_F1	insertion_smaller	0.585	85
192214	3625823	3629442	105	80	11.1.1.12	11.1.1.12	A0A044TSN1_F1	insertion_smaller	0.762	25
192215	3625828	3625824	315	95	11.1.1.12	11.1.1.12	A0A044TSN1_F1	insertion_smaller	0.302	220
192216	3625828	3625825	315	95	11.1.1.12	11.1.1.0	A0A044TSN1_F1	insertion_smaller	0.302	220
192217	3625828	3625826	315	95	11.1.1.12	11.1.1.12	A0A044TSN1_F1	insertion_smaller	0.302	220
192218	3625828	3625831	315	95	11.1.1.12	11.1.1.12	A0A044TSN1_F1	insertion_smaller	0.302	220
192219	3625828	3625832	315	95	11.1.1.12	11.1.1.12	A0A044TSN1_F1	insertion_smaller	0.302	220
192220	3625828	3625833	315	100	11.1.1.12	11.1.1.12	A0A044TSN1_F1	insertion_smaller	0.317	215
192221	3622514	3628767	229	90	2004.1.1.1	148.1.3.19	A0A044TTD3_F1	insertion_smaller	0.393	139
192222	3629146	3624426	250	140	133.1.1.1	220.1.1.47	A0A044TTJ3_F1	insertion_smaller	0.56	110
192223	3627403	3627404	420	205	109.4.1.22	109.4.1.22	A0A044TTX4_F1	insertion_smaller	0.488	215
192224	3623650	3623649	190	45	604.5.1.0	376.1.1.21	A0A044TTY6_F1	insertion_smaller	0.237	145
192225	3618747	3618748	755	45	2004.1.1.17	4.1.1.33	A0A044TUC5_F1	insertion_smaller	0.06	710
192226	3630342	3622776	90	85	221.1.1.0	221.1.1.0	A0A044TV07_F1	insertion_smaller	0.944	5
192227	3624818	3624817	199	145	7510.1.1.1	7510.1.1.1	A0A044TVA1_F1	insertion_smaller	0.729	54
192228	3629655	3626914	138	335	377.1.1.0	10.12.1.9	A0A044TWH5_F1	host_smaller	2.428	197
192229	3627824	3617898	300	145	5001.1.1.5	79.1.1.0	A0A044TWR9_F1	insertion_smaller	0.483	155
192230	3626802	3626803	230	385	2487.1.1.13	2011.1.1.12	A0A044TY20_F1	host_smaller	1.674	155
192231	3629507	3630629	190	100	304.9.1.59	304.9.1.25	A0A044TYD9_F1	insertion_smaller	0.526	90
192232	3624316	3624315	165	115	327.17.1.0	327.17.1.3	A0A044U0Q7_F1	insertion_smaller	0.697	50
192233	3616532	3616534	185	95	304.112.1.1	304.112.1.0	A0A044U134_F1	insertion_smaller	0.514	90
192234	3616532	3616533	185	135	304.112.1.1	4.1.1.25	A0A044U134_F1	insertion_smaller	0.73	50
192235	3619402	3628131	105	100	2.6.1.0	4.1.1.9	A0A044U1Q1_F1	insertion_smaller	0.952	5
192236	3627634	3616908	175	115	11.1.5.7	11.1.5.7	A0A044U1X2_F1	insertion_smaller	0.657	60
192237	3629851	3622155	120	145	243.3.1.7	11.1.1.159	A0A044U2I9_F1	host_smaller	1.208	25
192238	3618316	3618317	345	220	207.2.1.0	207.14.1.0	A0A044U2Z6_F1	insertion_smaller	0.638	125
192239	3625586	3625585	120	135	10.32.1.40	10.1.2.85	A0A044U3H2_F1	host_smaller	1.125	15
192240	3625608	3625609	150	140	11.1.5.7	11.1.5.7	A0A044U4B9_F1	insertion_smaller	0.933	10
192241	3630070	3620552	225	50	4.1.1.56	4.8.1.0	A0A044U658_F1	insertion_smaller	0.222	175
192242	3618415	3618416	485	40	207.1.1.0	145.1.1.3	A0A044U6U2_F1	insertion_smaller	0.082	445
192243	3626967	3626968	255	90	206.1.3.4	2.1.1.28	A0A044U6U6_F1	insertion_smaller	0.353	165
192244	3624192	3624194	470	175	2004.1.1.184	1.1.7.47	A0A044U742_F1	insertion_smaller	0.372	295
192245	3624192	3624193	470	70	2004.1.1.184	3940.1.1.1	A0A044U742_F1	insertion_smaller	0.149	400
192246	3627459	3629778	155	70	174.1.1.1	576.1.1.1	A0A044U799_F1	insertion_smaller	0.452	85
192247	3630151	3622863	395	130	3745.1.1.1	11.1.1.50	A0A044U7L5_F1	insertion_smaller	0.329	265
192248	3630151	3622864	395	145	3745.1.1.1	11.1.1.50	A0A044U7L5_F1	insertion_smaller	0.367	250
192249	3622278	3622277	199	135	305.1.1.1	240.2.1.1	A0A044U881_F1	insertion_smaller	0.678	64
192250	3618071	3618070	335	105	314.1.1.1	329.1.1.0	A0A044U8D0_F1	insertion_smaller	0.313	230
192251	3622243	3622244	95	195	244.4.1.1	4025.1.1.1	A0A044U8K3_F1	host_smaller	2.053	100
192252	3628711	3622243	70	95	244.4.1.1	244.4.1.1	A0A044U8K3_F1	host_smaller	1.357	25
192253	3616543	3616545	165	90	109.3.1.0	145.1.1.0	A0A044U8K9_F1	insertion_smaller	0.545	75
192254	3626412	3626413	90	90	2.6.1.0	4.1.1.9	A0A044U979_F1	equal_size	1	0
192255	3630721	3629536	115	95	2.6.1.0	4.1.1.0	A0A044U979_F1	insertion_smaller	0.826	20
192256	3621516	3621515	120	105	221.1.1.36	197.1.1.1	A0A044U9K6_F1	insertion_smaller	0.875	15
192257	3628985	3623644	190	265	197.1.1.1	220.1.1.22	A0A044UA04_F1	host_smaller	1.395	75
192258	3630230	3625279	95	285	7004.1.1.0	206.1.1.0	A0A044UAD3_F1	host_smaller	3	190
192259	3629117	3616120	150	135	77.2.1.1	77.2.1.1	A0A044UAN2_F1	insertion_smaller	0.9	15
192260	3629158	3624494	350	45	3754.1.1.1	4012.4.1.0	A0A044UAU7_F1	insertion_smaller	0.129	305
192261	3618893	3618892	300	85	3279.1.1.1	7102.1.1.0	A0A044UAX5_F1	insertion_smaller	0.283	215
192262	3616011	3627801	298	30	109.4.1.218	386.1.1.0	A0A044UC99_F1	insertion_smaller	0.101	268
192263	3618761	3618762	290	245	109.4.1.155	109.4.1.155	A0A044UDM5_F1	insertion_smaller	0.845	45
192264	3618764	3618760	305	255	109.4.1.155	109.4.1.155	A0A044UDM5_F1	insertion_smaller	0.836	50
192265	3618764	3618763	305	250	109.4.1.155	109.4.1.155	A0A044UDM5_F1	insertion_smaller	0.82	55
192266	3619449	3619450	150	165	601.25.1.1	2004.1.1.73	A0A044UDW8_F1	host_smaller	1.1	15
192267	3628772	3622532	120	105	197.1.1.0	221.1.1.76	A0A044UEH7_F1	insertion_smaller	0.875	15
192268	3628772	3622533	120	190	197.1.1.0	109.4.1.14	A0A044UEH7_F1	host_smaller	1.583	70
192269	3628772	3622534	120	115	197.1.1.0	220.1.1.1	A0A044UEH7_F1	insertion_smaller	0.958	5
192270	3628772	3622535	120	115	197.1.1.0	220.1.1.1	A0A044UEH7_F1	insertion_smaller	0.958	5
192271	3623410	3615972	535	185	2004.1.1.198	3755.3.1.0	A0A044UEJ5_F1	insertion_smaller	0.346	350
192272	3615972	3628940	185	110	3755.3.1.0	3755.1.1.0	A0A044UEJ5_F1	insertion_smaller	0.595	75
192273	3628940	3623411	110	95	3755.1.1.0	192.2.1.0	A0A044UEJ5_F1	insertion_smaller	0.864	15
192274	3623782	3629011	169	60	7541.1.1.1	275.1.1.2	A0A044UFA9_F1	insertion_smaller	0.355	109
192275	3629011	3630566	60	90	275.1.1.2	3052.1.1.1	A0A044UFA9_F1	host_smaller	1.5	30
192276	3628328	3620510	755	50	2004.1.1.17	4.1.1.33	A0A044UFP3_F1	insertion_smaller	0.066	705
192277	3627807	3617810	220	125	247.1.1.0	2004.1.1.0	A0A044UFR0_F1	insertion_smaller	0.568	95
192278	3623146	3623145	250	90	237.1.1.1	609.1.1.1	A0A044UHL6_F1	insertion_smaller	0.36	160
192279	3626841	3626842	300	75	7515.1.1.12	11.1.1.0	A0A044UHX1_F1	insertion_smaller	0.25	225
192280	3618229	3618231	355	155	2005.1.1.1	1.1.1.0	A0A044UIW0_F1	insertion_smaller	0.437	200
192281	3616323	3616326	195	115	304.112.1.0	304.112.1.0	A0A044UJK3_F1	insertion_smaller	0.59	80
192282	3616323	3616324	195	145	304.112.1.0	4.1.1.0	A0A044UJK3_F1	insertion_smaller	0.744	50
192283	3629328	3625312	255	185	2484.1.1.26	304.112.1.3	A0A044UJT5_F1	insertion_smaller	0.725	70
192284	3625312	3625311	185	95	304.112.1.3	304.112.1.3	A0A044UJT5_F1	insertion_smaller	0.514	90
192285	3625312	3625313	185	135	304.112.1.3	4.1.1.25	A0A044UJT5_F1	insertion_smaller	0.73	50
192286	3629940	3617014	155	100	2006.1.1.17	2006.1.1.17	A0A044UJV4_F1	insertion_smaller	0.645	55
192287	3623807	3630570	194	335	3257.1.1.1	2007.2.3.3	A0A044UJZ4_F1	host_smaller	1.727	141
192288	3621173	3621175	80	85	2.6.1.0	4.1.1.0	A0A044UK15_F1	host_smaller	1.063	5
192289	3621174	3621172	90	65	2.1.1.0	4.1.1.0	A0A044UK15_F1	insertion_smaller	0.722	25
192290	3630333	3620853	185	285	3016.1.1.1	7577.1.1.1	A0A044UKQ0_F1	host_smaller	1.541	100
192291	3628958	3623509	390	120	3588.1.1.1	1.1.2.11	A0A044UKT5_F1	insertion_smaller	0.308	270
192292	3629946	3617172	225	60	101.1.2.0	130.1.1.0	A0A044UKX1_F1	insertion_smaller	0.267	165
192293	3628446	3621049	135	150	102.1.4.1	606.1.1.1	A0A044ULZ3_F1	host_smaller	1.111	15
192294	3625502	3625501	329	105	246.2.1.7	2.1.1.0	A0A044UML6_F1	insertion_smaller	0.319	224
192295	3619559	3619560	200	285	2006.1.1.0	267.1.1.0	A0A044UMZ7_F1	host_smaller	1.425	85
192296	3628162	3619559	455	200	5073.1.1.0	2006.1.1.0	A0A044UMZ7_F1	insertion_smaller	0.44	255
192297	3623544	3623542	130	130	11.1.1.0	7508.1.1.1	A0A044UP86_F1	equal_size	1	0
192298	3623544	3623543	130	195	11.1.1.0	7512.1.1.17	A0A044UP86_F1	host_smaller	1.5	65
192299	3630352	3625024	155	105	174.1.1.1	576.1.1.1	A0A044UPZ7_F1	insertion_smaller	0.677	50
192300	3630109	3628613	190	65	304.48.1.10	850.1.1.1	A0A044UQV5_F1	insertion_smaller	0.342	125
192301	3619607	3628154	80	325	101.1.1.0	2008.1.1.91	A0A044UR53_F1	host_smaller	4.063	245
192302	3623389	3623390	225	260	7585.1.1.1	4015.1.1.1	A0A044URB4_F1	host_smaller	1.156	35
192303	3617515	3617516	145	305	11.1.1.0	7516.1.1.69	A0A044URH4_F1	host_smaller	2.103	160
192304	3618406	3618407	90	85	2.6.1.0	4.1.1.9	A0A044URY5_F1	insertion_smaller	0.944	5
192305	3627218	3627217	200	85	2004.1.1.1	148.1.3.19	A0A044US75_F1	insertion_smaller	0.425	115
192306	3620082	3620080	295	65	2004.1.1.71	3949.1.1.1	A0A044USB7_F1	insertion_smaller	0.22	230
192307	3629929	3616599	175	255	109.4.1.532	10.1.1.35	A0A044USC1_F1	host_smaller	1.457	80
192308	3627570	3616600	400	310	5.1.4.1	535.1.1.1	A0A044USC1_F1	insertion_smaller	0.775	90
192309	3627570	3616601	400	110	5.1.4.1	220.1.1.30	A0A044USC1_F1	insertion_smaller	0.275	290
192310	3617104	3627651	145	90	7015.1.1.0	4106.1.1.1	A0A044USE8_F1	insertion_smaller	0.621	55
192311	3630207	3624594	95	80	304.9.1.1	304.9.1.1	A0A044USV7_F1	insertion_smaller	0.842	15
192312	3616269	3616268	110	120	304.48.1.6	4964.1.1.1	A0A044UT20_F1	host_smaller	1.091	10
192313	3616807	3616808	225	215	5050.1.1.1	5050.1.1.1	A0A044UTH3_F1	insertion_smaller	0.956	10
192314	3626728	3626730	480	195	109.4.1.30	109.4.1.30	A0A044UU69_F1	insertion_smaller	0.406	285
192315	3630579	3629116	54	60	192.21.1.1	376.1.3.4	A0A044UUT1_F1	host_smaller	1.111	6
192316	3624308	3629125	320	50	219.1.1.3	904.1.1.0	A0A044UUV1_F1	insertion_smaller	0.156	270
192317	3627660	3617015	475	85	2004.1.1.5	304.120.1.0	A0A044UUX7_F1	insertion_smaller	0.179	390
192318	3627660	3617018	475	315	2004.1.1.5	1075.1.1.4	A0A044UUX7_F1	insertion_smaller	0.663	160
192319	3627452	3627451	225	130	2007.1.4.1	7572.1.1.1	A0A044UUY9_F1	insertion_smaller	0.578	95
192320	3627454	3627453	265	130	2007.1.4.1	7572.1.1.1	A0A044UUY9_F1	insertion_smaller	0.491	135
192321	3628485	3621122	240	135	206.1.3.1	2.1.1.31	A0A044UVD1_F1	insertion_smaller	0.563	105
192322	3623628	3623629	345	130	5057.1.1.1	5057.1.1.1	A0A044UW71_F1	insertion_smaller	0.377	215
192323	3627673	3617183	230	75	10.1.1.3	362.1.1.1	A0A044UWC0_F1	insertion_smaller	0.326	155
192324	3617181	3617182	260	95	10.1.1.3	362.1.1.1	A0A044UWC0_F1	insertion_smaller	0.365	165
192325	3627160	3629690	113	175	4026.1.1.0	2004.1.1.78	A0A044UWH4_F1	host_smaller	1.549	62
192326	3624399	3629120	390	125	206.1.1.20	11.1.1.0	A0A044UX42_F1	insertion_smaller	0.321	265
192327	3624399	3624398	390	120	206.1.1.20	11.1.1.0	A0A044UX42_F1	insertion_smaller	0.308	270
192328	3616484	3616482	150	55	3131.1.1.3	376.1.3.1	A0A044UX78_F1	insertion_smaller	0.367	95
192329	3616484	3629926	150	70	3131.1.1.3	190.1.1.0	A0A044UX78_F1	insertion_smaller	0.467	80
192330	3616484	3630375	150	140	3131.1.1.3	376.1.3.8	A0A044UX78_F1	insertion_smaller	0.933	10
192331	3616484	3627554	150	50	3131.1.1.3	376.1.3.1	A0A044UX78_F1	insertion_smaller	0.333	100
192332	3616484	3616486	150	75	3131.1.1.3	376.1.3.0	A0A044UX78_F1	insertion_smaller	0.5	75
192333	3630310	3617227	105	55	2.1.1.80	375.1.1.58	A0A044UXW5_F1	insertion_smaller	0.524	50
192334	3624461	3624462	345	120	246.2.1.7	2.1.1.117	A0A044UY02_F1	insertion_smaller	0.348	225
192335	3629360	3625451	210	110	4070.1.1.2	7.1.1.0	A0A044UYV1_F1	insertion_smaller	0.524	100
192336	3627955	3627956	295	105	2004.1.1.36	6126.1.1.1	A0A044UZ22_F1	insertion_smaller	0.356	190
192337	3618669	3618670	295	210	2004.1.1.144	3636.1.1.0	A0A044UZ43_F1	insertion_smaller	0.712	85
192338	3627749	3617521	285	45	2005.1.1.1	375.1.1.1	A0A044UZX5_F1	insertion_smaller	0.158	240
192339	3617521	3617524	45	205	375.1.1.1	1.1.1.0	A0A044UZX5_F1	host_smaller	4.556	160
192340	3625613	3625614	100	180	148.1.3.27	2004.1.1.1	A0A044UZZ9_F1	host_smaller	1.8	80
192341	3628402	3620730	175	65	2496.1.1.1	103.1.1.0	A0A044V0L0_F1	insertion_smaller	0.371	110
192342	3628405	3620740	205	95	2004.1.1.1	148.1.3.0	A0A044V0U1_F1	insertion_smaller	0.463	110
192343	3627913	3618375	120	80	11.2.1.0	178.1.1.1	A0A044V115_F1	insertion_smaller	0.667	40
192344	3623336	3623337	225	150	5067.1.1.3	304.28.1.0	A0A044V183_F1	insertion_smaller	0.667	75
192345	3623338	3623335	245	205	5067.1.1.3	304.28.1.0	A0A044V183_F1	insertion_smaller	0.837	40
192346	3630304	3629779	560	185	109.4.1.128	109.4.1.127	A0A044V1Z9_F1	insertion_smaller	0.33	375
192347	3623047	3623048	220	165	5046.1.1.0	3860.1.1.0	A0A044V206_F1	insertion_smaller	0.75	55
192348	3628936	3623386	355	55	2011.2.1.0	101.1.2.383	A0A044V2C7_F1	insertion_smaller	0.155	300
192349	3630081	3628425	80	80	108.1.1.29	108.1.1.0	A0A044V309_F1	equal_size	1	0
192350	3629670	3626953	105	75	327.11.2.1	327.11.2.1	A0A044V3B3_F1	insertion_smaller	0.714	30
192351	3620012	3620013	65	70	67.1.1.1	361.1.1.1	A0A044V3T8_F1	host_smaller	1.077	5
192352	3626220	3626219	175	81	11.1.1.0	375.1.1.0	A0A044V427_F1	insertion_smaller	0.463	94
192353	3630111	3630336	155	135	7523.1.1.20	7523.1.1.20	A0A044V431_F1	insertion_smaller	0.871	20
192354	3619195	3619194	180	135	7585.1.1.1	7585.1.1.1	A0A044V490_F1	insertion_smaller	0.75	45
192355	3619195	3619196	180	250	7585.1.1.1	4015.1.1.1	A0A044V490_F1	host_smaller	1.389	70
192356	3626368	3626369	355	135	109.4.1.352	220.1.1.94	A0A044V496_F1	insertion_smaller	0.38	220
192357	3628737	3615971	235	190	3755.3.1.0	3755.3.1.0	A0A044V503_F1	insertion_smaller	0.809	45
192358	3615971	3622349	190	215	3755.3.1.0	874.1.1.1	A0A044V503_F1	host_smaller	1.132	25
192359	3622350	3628737	429	235	2004.1.1.87	3755.3.1.0	A0A044V503_F1	insertion_smaller	0.548	194
192360	3616847	3627604	60	100	101.1.2.0	102.1.1.2	A0A044V544_F1	host_smaller	1.667	40
192361	3616847	3616846	60	60	101.1.2.0	101.1.1.101	A0A044V544_F1	equal_size	1	0
192362	3628422	3620887	429	245	5.1.4.39	601.44.1.1	A0A044V6E8_F1	insertion_smaller	0.571	184
192363	3621734	3621733	120	90	2.6.1.0	4.1.1.9	A0A044V6T6_F1	insertion_smaller	0.75	30
192364	3625725	3625722	85	60	211.1.1.0	211.1.1.0	A0A044V6X9_F1	insertion_smaller	0.706	25
192365	3625725	3625723	85	55	211.1.1.0	211.1.1.0	A0A044V6X9_F1	insertion_smaller	0.647	30
192366	3625725	3625724	85	85	211.1.1.0	211.1.1.17	A0A044V6X9_F1	equal_size	1	0
192367	3628193	3619711	305	85	2006.1.2.3	102.9.1.1	A0A044V6Y5_F1	insertion_smaller	0.279	220
192368	3624134	3624133	85	65	108.1.1.1	108.1.1.30	A0A044V6Z3_F1	insertion_smaller	0.765	20
192369	3630331	3620668	658	140	3698.1.1.0	2003.1.5.55	A0A044V729_F1	insertion_smaller	0.213	518
192370	3630331	3620669	658	180	3698.1.1.0	3698.1.1.2	A0A044V729_F1	insertion_smaller	0.274	478
192371	3626951	3626950	150	120	174.1.1.1	576.1.1.1	A0A044V742_F1	insertion_smaller	0.8	30
192372	3619145	3619143	370	115	224.1.1.2	224.1.1.2	A0A044V751_F1	insertion_smaller	0.311	255
192373	3619145	3619146	370	119	224.1.1.2	224.1.1.0	A0A044V751_F1	insertion_smaller	0.322	251
192374	3625947	3625945	485	100	2004.1.1.184	1.1.7.41	A0A044V7R3_F1	insertion_smaller	0.206	385
192375	3630086	3621072	165	185	109.4.1.443	109.4.1.443	A0A044V8Y5_F1	host_smaller	1.121	20
192376	3623374	3630548	115	190	11.1.1.0	2006.1.6.1	A0A044V937_F1	host_smaller	1.652	75
192377	3624382	3624383	165	90	601.42.1.0	101.1.2.188	A0A044V943_F1	insertion_smaller	0.545	75
192378	3624382	3624384	165	55	601.42.1.0	101.1.1.83	A0A044V943_F1	insertion_smaller	0.333	110
192379	3621466	3621465	375	185	219.1.1.3	219.1.1.3	A0A044V956_F1	insertion_smaller	0.493	190
192380	3617055	3617054	325	100	5.1.13.0	243.3.1.0	A0A044V975_F1	insertion_smaller	0.308	225
192381	3630247	3625806	245	100	4156.1.1.0	101.1.2.0	A0A044V994_F1	insertion_smaller	0.408	145
192382	3629438	3629437	635	150	2004.1.1.29	109.4.1.0	A0A044V994_F1	insertion_smaller	0.236	485
192383	3630243	3625659	80	65	101.1.1.0	101.1.1.21	A0A044V9K0_F1	insertion_smaller	0.813	15
192384	3621320	3628530	85	80	176.1.1.1	176.1.1.1	A0A044V9K8_F1	insertion_smaller	0.941	5
192385	3621320	3621321	85	60	176.1.1.1	176.1.1.1	A0A044V9K8_F1	insertion_smaller	0.706	25
192386	3621320	3621322	85	90	176.1.1.1	176.1.1.1	A0A044V9K8_F1	host_smaller	1.059	5
192387	3621320	3621323	85	80	176.1.1.1	176.1.1.1	A0A044V9K8_F1	insertion_smaller	0.941	5
192388	3629773	3627426	150	135	11.2.1.1	11.2.1.1	A0A044V9P8_F1	insertion_smaller	0.9	15
192389	3623220	3623221	430	155	2003.1.2.29	244.1.1.0	A0A044V9S6_F1	insertion_smaller	0.36	275
192390	3629347	3625392	255	115	5073.1.3.1	10.13.1.1	A0A044VA77_F1	insertion_smaller	0.451	140
192391	3630233	3630607	205	170	2006.1.1.1	267.1.1.0	A0A044VA77_F1	insertion_smaller	0.829	35
192392	3622123	3622122	150	85	7015.1.1.0	4106.1.1.1	A0A044VAD5_F1	insertion_smaller	0.567	65
192393	3630208	3624661	210	150	2003.1.2.24	2003.1.2.24	A0A044VAJ0_F1	insertion_smaller	0.714	60
192394	3626674	3626673	180	55	304.48.1.10	850.1.1.1	A0A044VBM7_F1	insertion_smaller	0.306	125
192395	3617585	3617584	230	125	2004.1.1.1	148.1.3.54	A0A044VCX2_F1	insertion_smaller	0.543	105
192396	3626746	3626747	240	120	2004.1.1.47	135.1.1.1	A0A044VDH3_F1	insertion_smaller	0.5	120
192397	3629684	3627043	240	170	2004.1.1.0	2004.1.1.0	A0A044VE63_F1	insertion_smaller	0.708	70
192398	3627043	3627044	170	110	2004.1.1.0	3930.1.1.0	A0A044VE63_F1	insertion_smaller	0.647	60
192399	3624498	3629161	125	385	220.1.1.0	2007.2.3.7	A0A044VEC0_F1	host_smaller	3.08	260
192400	3622577	3622578	185	240	109.42.1.0	604.28.1.0	A0A044VFP1_F1	host_smaller	1.297	55
192401	3622579	3622577	270	185	2004.1.1.30	109.42.1.0	A0A044VFP1_F1	insertion_smaller	0.685	85
192402	3622579	3628783	270	60	2004.1.1.30	376.1.1.23	A0A044VFP1_F1	insertion_smaller	0.222	210
192403	3617579	3627750	390	145	4.1.1.107	101.1.2.167	A0A044VFR5_F1	insertion_smaller	0.372	245
192404	3628864	3622992	175	115	304.112.1.0	304.112.1.0	A0A044VFS9_F1	insertion_smaller	0.657	60
192405	3628864	3622991	175	120	304.112.1.0	4.1.1.0	A0A044VFS9_F1	insertion_smaller	0.686	55
192406	3622993	3628864	295	175	2484.1.1.26	304.112.1.0	A0A044VFS9_F1	insertion_smaller	0.593	120
192407	3621566	3621567	705	155	109.4.1.87	603.1.1.0	A0A044VFU0_F1	insertion_smaller	0.22	550
192408	3629750	3627396	155	205	304.48.1.6	4964.1.1.1	A0A044VG49_F1	host_smaller	1.323	50
192409	3617364	3627718	435	105	109.4.1.0	101.1.2.381	A0A044VH73_F1	insertion_smaller	0.241	330
192410	3617365	3616000	370	80	109.4.1.0	904.2.1.1	A0A044VH73_F1	insertion_smaller	0.216	290
192411	3629047	3623929	100	90	192.15.1.0	592.1.1.0	A0A044VHE7_F1	insertion_smaller	0.9	10
192412	3627798	3617723	325	350	5057.1.1.7	7515.1.1.6	A0A044VHG9_F1	host_smaller	1.077	25
192413	3627908	3618325	205	235	2004.1.1.0	2004.1.1.0	A0A044VI55_F1	host_smaller	1.146	30
192414	3618325	3618324	235	140	2004.1.1.0	3930.1.1.0	A0A044VI55_F1	insertion_smaller	0.596	95
192415	3622439	3622440	295	140	2011.1.1.8	7542.1.1.0	A0A044VI97_F1	insertion_smaller	0.475	155
192416	3623737	3623740	360	60	2011.1.1.1	11.1.4.23	A0A044VIC8_F1	insertion_smaller	0.167	300
192417	3621513	3630692	115	50	2.1.1.80	375.1.1.58	A0A044VIL0_F1	insertion_smaller	0.435	65
192418	3621104	3621105	465	95	109.4.1.192	101.1.11.0	A0A044VIQ8_F1	insertion_smaller	0.204	370
192419	3628998	3623716	205	65	70.3.1.1	3358.1.1.0	A0A044VJP0_F1	insertion_smaller	0.317	140
192420	3223241	3223235	145	45	633.33.1.0	633.33.1.0	A0A061ACU2_F1	insertion_smaller	0.31	100
192421	3223241	3223240	145	35	633.33.1.0	633.33.1.0	A0A061ACU2_F1	insertion_smaller	0.241	110
192422	3223241	3223242	145	85	633.33.1.0	633.33.1.0	A0A061ACU2_F1	insertion_smaller	0.586	60
192423	3238068	3223243	65	275	633.33.1.0	6165.1.1.1	A0A061ACU2_F1	host_smaller	4.231	210
192424	3238069	3238068	130	65	633.33.1.0	633.33.1.0	A0A061ACU2_F1	insertion_smaller	0.5	65
192425	3222203	3247595	130	35	327.5.1.0	4207.1.2.0	A0A061AD00_F1	insertion_smaller	0.269	95
192426	3222203	3222205	130	315	327.5.1.0	7584.1.1.1	A0A061AD00_F1	host_smaller	2.423	185
192427	3222205	3237865	315	195	7584.1.1.1	7584.1.1.1	A0A061AD00_F1	insertion_smaller	0.619	120
192428	3233343	3242318	255	90	2004.1.1.152	604.3.1.0	A0A061AD72_F1	insertion_smaller	0.353	165
192429	3233343	3233342	255	60	2004.1.1.152	129.1.1.0	A0A061AD72_F1	insertion_smaller	0.235	195
192430	3237128	3218264	305	100	206.1.1.20	214.1.1.1	A0A061ADQ6_F1	insertion_smaller	0.328	205
192431	3519788	3519789	260	25	7558.1.1.6	7515.1.1.0	A0A077YUN7_F1	insertion_smaller	0.096	235
192433	3506438	3506435	55	25	376.1.1.45	5.1.5.0	A0A077YUQ7_F1	insertion_smaller	0.455	30
192435	3520344	3520304	150	120	3755.3.1.0	192.8.1.0	A0A077YV83_F1	insertion_smaller	0.8	30
192436	3520344	3515729	150	35	3755.3.1.0	192.15.1.0	A0A077YV83_F1	insertion_smaller	0.233	115
192437	3520344	3520305	150	55	3755.3.1.0	3860.1.1.0	A0A077YV83_F1	insertion_smaller	0.367	95
192438	3510634	3510636	165	140	226.1.1.1	11.10.1.0	A0A077YV88_F1	insertion_smaller	0.848	25
192439	3506119	3516674	120	290	12.1.1.0	2002.1.1.186	A0A077YV96_F1	host_smaller	2.417	170
192440	3519854	3519853	430	55	109.4.1.0	2.1.1.0	A0A077YVG5_F1	insertion_smaller	0.128	375
192441	3500973	3512323	235	220	2004.1.1.29	2004.1.1.30	A0A077YVJ0_F1	insertion_smaller	0.936	15
192442	3517470	3510253	345	160	2003.1.2.7	278.1.1.1	A0A077YVJ4_F1	insertion_smaller	0.464	185
192443	3515893	3501991	224	65	2003.1.4.5	375.1.1.18	A0A077YVL7_F1	insertion_smaller	0.29	159
192444	3503200	3503199	370	65	2003.1.5.97	7579.1.1.0	A0A077YVN1_F1	insertion_smaller	0.176	305
192445	3500959	3503405	170	60	7541.1.1.1	275.1.1.2	A0A077YVR6_F1	insertion_smaller	0.353	110
192446	3520038	3520045	160	155	11.1.1.9	11.1.1.41	A0A077YVR7_F1	insertion_smaller	0.969	5
192447	3517202	3508851	50	25	389.1.1.7	389.1.1.0	A0A077YVS0_F1	insertion_smaller	0.5	25
192448	3501567	3515810	85	305	7004.1.1.0	206.1.1.0	A0A077YVS9_F1	host_smaller	3.588	220
192449	3520585	3505005	245	395	2487.1.1.13	2011.1.1.12	A0A077YVT0_F1	host_smaller	1.612	150
192450	3520409	3520407	130	180	11.1.1.0	11.1.1.53	A0A077YVT2_F1	host_smaller	1.385	50
192451	3520409	3520408	130	170	11.1.1.0	11.1.1.53	A0A077YVT2_F1	host_smaller	1.308	40
192452	3513019	3517995	238	65	2011.1.1.6	304.25.1.0	A0A077YVU1_F1	insertion_smaller	0.273	173
192453	3513628	3513629	85	55	4106.1.1.1	7015.1.1.0	A0A077YVU7_F1	insertion_smaller	0.647	30
192454	3508590	3508589	200	115	2004.1.1.47	135.1.1.1	A0A077YVU8_F1	insertion_smaller	0.575	85
192455	3518453	3515398	100	155	2498.5.1.1	2487.1.1.1	A0A077YVX7_F1	host_smaller	1.55	55
192456	3515397	3518453	250	100	593.1.1.1	2498.5.1.1	A0A077YVX7_F1	insertion_smaller	0.4	150
192457	3506598	3516767	165	125	7523.1.1.0	7523.1.1.0	A0A077YVY9_F1	insertion_smaller	0.758	40
192458	3516466	3505020	135	135	305.1.1.1	240.2.1.1	A0A077YW03_F1	equal_size	1	0
192459	3520845	3514691	100	135	603.1.1.0	576.1.1.1	A0A077YW04_F1	host_smaller	1.35	35
192460	3520763	3512026	75	25	375.1.1.0	375.1.1.0	A0A077YW08_F1	insertion_smaller	0.333	50
192461	3520802	3513217	144	125	174.1.1.1	576.1.1.1	A0A077YW13_F1	insertion_smaller	0.868	19
192462	3507864	3507865	40	100	568.1.1.0	603.1.1.0	A0A077YW28_F1	host_smaller	2.5	60
192463	3506507	3506506	135	35	604.12.1.0	4299.1.1.0	A0A077YW81_F1	insertion_smaller	0.259	100
192464	3506507	3516744	135	40	604.12.1.0	604.12.1.0	A0A077YW81_F1	insertion_smaller	0.296	95
192465	3514116	3518189	250	80	2006.1.4.19	102.1.1.0	A0A077YW85_F1	insertion_smaller	0.32	170
192466	3502047	3515882	305	30	2005.1.1.0	377.1.1.0	A0A077YW87_F1	insertion_smaller	0.098	275
192467	3511303	3511324	410	40	2004.1.1.23	822.2.1.1	A0A077YW91_F1	insertion_smaller	0.098	370
192468	3504773	3504774	240	52	5050.1.1.6	379.1.1.0	A0A077YWB9_F1	insertion_smaller	0.217	188
192469	3519986	3519985	315	145	2499.1.1.1	9.26.1.0	A0A077YWD1_F1	insertion_smaller	0.46	170
192470	3515678	3519987	105	120	11.1.1.161	11.1.1.161	A0A077YWD1_F1	host_smaller	1.143	15
192471	3500867	3511313	295	80	7515.1.1.6	304.131.1.1	A0A077YWF8_F1	insertion_smaller	0.271	215
192472	3502006	3502020	129	195	10.32.1.0	2496.1.1.1	A0A077YWG0_F1	host_smaller	1.512	66
192473	3507122	3507121	270	120	2004.1.1.45	601.23.1.0	A0A077YWG3_F1	insertion_smaller	0.444	150
192474	3508386	3508387	160	85	304.9.1.0	304.9.1.0	A0A077YWH9_F1	insertion_smaller	0.531	75
192475	3520446	3515775	789	70	109.4.1.95	109.4.1.0	A0A077YWI1_F1	insertion_smaller	0.089	719
192476	3516439	3504845	95	155	138.1.1.0	11.2.1.1	A0A077YWI4_F1	host_smaller	1.632	60
192477	3517768	3511922	405	310	109.3.1.8	5054.1.1.2	A0A077YWL7_F1	insertion_smaller	0.765	95
192478	3573820	3519555	195	80	304.60.1.2	3310.1.1.1	A0A077YWM4_F1	insertion_smaller	0.41	115
192479	3520888	3502285	575	50	109.4.1.524	109.4.1.0	A0A077YWN3_F1	insertion_smaller	0.087	525
192480	3504538	3504584	75	70	67.1.1.1	361.1.1.1	A0A077YWP2_F1	insertion_smaller	0.933	5
192481	3510473	3510472	150	35	150.1.1.0	3755.4.1.0	A0A077YWP5_F1	insertion_smaller	0.233	115
192482	3509489	3509503	205	200	325.1.1.1	217.1.1.1	A0A077YWP9_F1	insertion_smaller	0.976	5
192483	3509489	3517332	205	110	325.1.1.1	244.3.1.3	A0A077YWP9_F1	insertion_smaller	0.537	95
192484	3520637	3516976	90	120	1117.1.1.0	376.1.3.11	A0A077YWR0_F1	host_smaller	1.333	30
192485	3520637	3507690	90	50	1117.1.1.0	376.1.3.9	A0A077YWR0_F1	insertion_smaller	0.556	40
192486	3519662	3515611	90	55	109.4.1.0	109.4.1.0	A0A077YWS5_F1	insertion_smaller	0.611	35
192487	3502422	3502450	265	130	2011.1.1.6	304.25.1.1	A0A077YWT3_F1	insertion_smaller	0.491	135
192488	3514655	3514652	280	95	633.1.1.0	4016.1.1.0	A0A077YWT4_F1	insertion_smaller	0.339	185
192489	3514655	3514654	280	35	633.1.1.0	192.15.1.0	A0A077YWT4_F1	insertion_smaller	0.125	245
192490	3514655	3514653	280	25	633.1.1.0	1020.1.1.0	A0A077YWT4_F1	insertion_smaller	0.089	255
192491	3514655	3518315	280	40	633.1.1.0	5054.1.1.0	A0A077YWT4_F1	insertion_smaller	0.143	240
192492	3514655	3514656	280	55	633.1.1.0	3843.1.1.0	A0A077YWT4_F1	insertion_smaller	0.196	225
192493	3514655	3514657	280	30	633.1.1.0	109.4.1.0	A0A077YWT4_F1	insertion_smaller	0.107	250
192494	3514655	3514658	280	25	633.1.1.0	4207.1.1.0	A0A077YWT4_F1	insertion_smaller	0.089	255
192495	3518540	3506398	473	25	5.1.4.0	5.1.4.0	A0A077YX01_F1	insertion_smaller	0.053	448
192496	3518490	3501823	115	140	2.1.1.47	4196.1.1.0	A0A077YX13_F1	host_smaller	1.217	25
192497	3520678	3509160	165	115	11.10.1.0	226.1.1.1	A0A077YX19_F1	insertion_smaller	0.697	50
192498	3520678	3509122	165	65	11.10.1.0	109.27.1.0	A0A077YX19_F1	insertion_smaller	0.394	100
192499	3520678	3509123	165	145	11.10.1.0	11.10.1.0	A0A077YX19_F1	insertion_smaller	0.879	20
192500	3509311	3509313	100	55	109.4.1.0	376.1.3.0	A0A077YX30_F1	insertion_smaller	0.55	45
192501	3517281	3509312	325	30	10.12.1.10	10.12.1.0	A0A077YX30_F1	insertion_smaller	0.092	295
192502	3517281	3509326	325	60	10.12.1.10	376.1.3.1	A0A077YX30_F1	insertion_smaller	0.185	265
192503	3517281	3509323	325	90	10.12.1.10	101.1.1.10	A0A077YX30_F1	insertion_smaller	0.277	235
192504	3510266	3510270	370	150	2005.1.1.1	1.1.1.0	A0A077YX33_F1	insertion_smaller	0.405	220
192505	3510266	3510267	370	55	2005.1.1.1	375.1.1.0	A0A077YX33_F1	insertion_smaller	0.149	315
192506	3520870	3515136	280	145	247.1.1.9	2004.1.1.0	A0A077YX45_F1	insertion_smaller	0.518	135
192507	3573832	3520077	135	120	601.1.1.1	601.1.1.1	A0A077YX53_F1	insertion_smaller	0.889	15
192508	3511317	3511315	280	25	3355.1.1.0	3355.1.1.0	A0A077YX70_F1	insertion_smaller	0.089	255
192509	3515812	3515813	80	50	5084.5.3.0	192.8.1.0	A0A077YX84_F1	insertion_smaller	0.625	30
192510	3515812	3501612	80	110	5084.5.3.0	601.54.1.0	A0A077YX84_F1	host_smaller	1.375	30
192511	3501609	3501167	125	25	5084.5.3.0	1075.4.1.0	A0A077YX84_F1	insertion_smaller	0.2	100
192513	3520114	3520113	185	85	109.46.1.0	192.2.1.0	A0A077YXB7_F1	insertion_smaller	0.459	100
192514	3513658	3513667	440	70	5050.1.1.33	148.1.1.9	A0A077YXB8_F1	insertion_smaller	0.159	370
192515	3502616	3502614	525	240	109.4.1.224	3881.1.1.1	A0A077YXE3_F1	insertion_smaller	0.457	285
192516	3502616	3502615	525	55	109.4.1.224	3396.1.1.0	A0A077YXE3_F1	insertion_smaller	0.105	470
192517	3502616	3502617	525	105	109.4.1.224	3877.1.2.0	A0A077YXE3_F1	insertion_smaller	0.2	420
192518	3502616	3501186	525	285	109.4.1.224	109.4.1.58	A0A077YXE3_F1	insertion_smaller	0.543	240
192519	3504564	3504563	95	105	3291.1.1.0	576.1.1.0	A0A077YXE9_F1	host_smaller	1.105	10
192520	3504739	3504738	205	95	2006.1.1.21	3012.1.1.5	A0A077YXF9_F1	insertion_smaller	0.463	110
192521	3503433	3503422	305	55	109.4.1.43	101.1.2.0	A0A077YXG5_F1	insertion_smaller	0.18	250
192522	3503694	3516237	250	85	206.1.3.16	2003.1.10.12	A0A077YXJ0_F1	insertion_smaller	0.34	165
192523	3520912	3508926	245	185	5050.1.1.9	5050.1.1.9	A0A077YXM1_F1	insertion_smaller	0.755	60
192524	3515778	3501353	245	29	2498.1.1.27	917.1.1.0	A0A077YXQ0_F1	insertion_smaller	0.118	216
192525	3515778	3515779	245	30	2498.1.1.27	917.1.1.0	A0A077YXQ0_F1	insertion_smaller	0.122	215
192526	3501351	3501346	95	160	11.1.1.0	10.32.1.0	A0A077YXQ0_F1	host_smaller	1.684	65
192527	3518346	3509875	175	30	906.1.1.19	906.1.1.0	A0A077YXQ8_F1	insertion_smaller	0.171	145
192528	3511323	3511364	100	185	11.1.4.0	2485.1.1.49	A0A077YXS6_F1	host_smaller	1.85	85
192529	3511323	3573669	100	190	11.1.4.0	2485.1.1.50	A0A077YXS6_F1	host_smaller	1.9	90
192530	3573669	3517666	190	507	2485.1.1.50	2485.1.1.0	A0A077YXS6_F1	host_smaller	2.668	317
192531	3515111	3515108	70	30	101.1.1.0	3340.1.1.0	A0A077YXU2_F1	insertion_smaller	0.429	40
192532	3505747	3510795	345	30	5054.1.1.2	109.3.1.0	A0A077YXV0_F1	insertion_smaller	0.087	315
192533	3512888	3501002	185	470	2005.1.1.36	5051.1.1.2	A0A077YXW4_F1	host_smaller	2.541	285
192534	3517484	3517465	370	80	219.1.1.3	221.1.1.0	A0A077YXX5_F1	insertion_smaller	0.216	290
192535	3511678	3500817	105	55	632.2.1.0	632.1.1.0	A0A077YXY6_F1	insertion_smaller	0.524	50
192536	3512379	3517874	55	130	109.4.1.0	226.1.1.0	A0A077YY05_F1	host_smaller	2.364	75
192537	3512379	3512380	55	120	109.4.1.0	226.1.1.0	A0A077YY05_F1	host_smaller	2.182	65
192538	3512379	3517875	55	120	109.4.1.0	109.27.1.1	A0A077YY05_F1	host_smaller	2.182	65
192539	3513008	3520795	345	75	206.1.1.1	601.7.1.0	A0A077YY06_F1	insertion_smaller	0.217	270
192540	3515082	3515086	250	85	3225.1.1.2	304.9.1.0	A0A077YY07_F1	insertion_smaller	0.34	165
192541	3515082	3515083	250	35	3225.1.1.2	386.1.1.6	A0A077YY07_F1	insertion_smaller	0.14	215
192542	3505495	3505494	230	220	2003.1.3.3	2003.1.2.24	A0A077YY30_F1	insertion_smaller	0.957	10
192543	3517687	3511478	140	110	601.1.2.4	601.1.1.35	A0A077YY36_F1	insertion_smaller	0.786	30
192544	3520750	3511479	175	120	601.1.1.0	601.1.2.0	A0A077YY36_F1	insertion_smaller	0.686	55
192545	3520767	3512156	649	25	109.4.1.0	109.4.1.0	A0A077YY54_F1	insertion_smaller	0.039	624
192546	3517363	3509645	155	240	325.1.4.3	2002.1.1.0	A0A077YY69_F1	host_smaller	1.548	85
192547	3516465	3504983	145	45	5054.1.1.8	310.2.1.0	A0A077YYA2_F1	insertion_smaller	0.31	100
192548	3520893	3520516	1704	40	109.4.1.20	109.4.1.0	A0A077YYA4_F1	insertion_smaller	0.023	1664
192549	3520893	3516247	1704	55	109.4.1.20	164.1.1.0	A0A077YYA4_F1	insertion_smaller	0.032	1649
192550	3517400	3509910	175	80	5047.1.1.0	192.29.1.0	A0A077YYA6_F1	insertion_smaller	0.457	95
192551	3505061	3505025	180	30	150.1.1.0	3758.1.1.0	A0A077YYD5_F1	insertion_smaller	0.167	150
192552	3506178	3506179	170	80	11.1.5.29	375.1.1.30	A0A077YYD8_F1	insertion_smaller	0.471	90
192553	3506178	3506197	170	240	11.1.5.29	2006.1.6.7	A0A077YYD8_F1	host_smaller	1.412	70
192554	3500952	3520992	290	50	unassigned	103.1.1.21	A0A077YYF3_F1	insertion_smaller	0.172	240
192555	3517055	3508103	320	265	2004.1.1.36	6108.1.1.0	A0A077YYG1_F1	insertion_smaller	0.828	55
192556	3509692	3509711	835	85	2003.1.9.0	1.1.7.35	A0A077YYH9_F1	insertion_smaller	0.102	750
192557	3506334	3516699	233	275	1137.2.1.1	7536.1.1.1	A0A077YYJ7_F1	host_smaller	1.18	42
192558	3517669	3520748	705	35	1075.4.1.1	2004.1.1.0	A0A077YYN5_F1	insertion_smaller	0.05	670
192559	3517669	3511423	705	260	1075.4.1.1	2004.1.1.5	A0A077YYN5_F1	insertion_smaller	0.369	445
192560	3504490	3504491	175	110	239.1.1.5	239.1.1.5	A0A077YYP6_F1	insertion_smaller	0.629	65
192561	3515935	3502240	175	110	223.1.1.0	223.1.1.29	A0A077YYQ0_F1	insertion_smaller	0.629	65
192562	3507779	3507781	220	90	2004.1.1.1	148.1.3.19	A0A077YYS5_F1	insertion_smaller	0.409	130
192563	3517946	3512784	75	125	304.112.1.0	4.1.1.25	A0A077YYT6_F1	host_smaller	1.667	50
192564	3516095	3503215	100	110	221.1.1.36	197.1.1.1	A0A077YYU4_F1	host_smaller	1.1	10
192565	3516095	3503217	100	115	221.1.1.36	220.1.1.22	A0A077YYU4_F1	host_smaller	1.15	15
192566	3520895	3518529	2140	250	1075.4.1.0	2004.1.1.5	A0A077YYV3_F1	insertion_smaller	0.117	1890
192567	3505549	3573564	195	175	2006.1.1.1	267.1.1.0	A0A077YYV6_F1	insertion_smaller	0.897	20
192568	3516567	3505549	385	195	5073.1.1.0	2006.1.1.1	A0A077YYV6_F1	insertion_smaller	0.506	190
192569	3505552	3505551	80	65	9.1.1.0	103.1.1.0	A0A077YYV6_F1	insertion_smaller	0.813	15
192570	3511842	3511843	140	40	209.1.1.0	264.2.1.0	A0A077YYW5_F1	insertion_smaller	0.286	100
192571	3518770	3518769	170	55	604.1.1.0	603.2.1.0	A0A077YYX7_F1	insertion_smaller	0.324	115
192572	3519489	3519487	130	120	7523.1.1.20	7523.1.1.20	A0A077YYX9_F1	insertion_smaller	0.923	10
192573	3501485	3501510	350	155	207.1.1.5	389.6.1.2	A0A077YYY7_F1	insertion_smaller	0.443	195
192574	3503833	3516239	770	275	109.4.1.502	109.4.1.0	A0A077YZ03_F1	insertion_smaller	0.357	495
192575	3503833	3503832	770	305	109.4.1.502	109.4.1.502	A0A077YZ03_F1	insertion_smaller	0.396	465
192576	3518293	3514578	115	115	211.1.1.0	211.1.1.1	A0A077YZ07_F1	equal_size	1	0
192577	3520322	3520323	811	125	207.1.1.24	224.1.1.2	A0A077YZ14_F1	insertion_smaller	0.154	686
192578	3520322	3520320	811	110	207.1.1.24	224.1.1.2	A0A077YZ14_F1	insertion_smaller	0.136	701
192579	3520322	3520321	811	120	207.1.1.24	224.1.1.0	A0A077YZ14_F1	insertion_smaller	0.148	691
192580	3516261	3516262	35	130	389.1.1.0	10.32.1.1	A0A077YZ19_F1	host_smaller	3.714	95
192581	3503928	3503931	60	80	389.1.1.2	10.32.1.0	A0A077YZ19_F1	host_smaller	1.333	20
192582	3515416	3518638	430	95	59.1.4.2	101.1.2.132	A0A077YZ21_F1	insertion_smaller	0.221	335
192583	3511179	3517633	300	40	109.4.1.0	386.1.1.0	A0A077YZ52_F1	insertion_smaller	0.133	260
192584	3511179	3511180	300	30	109.4.1.0	4991.1.1.0	A0A077YZ52_F1	insertion_smaller	0.1	270
192585	3511179	3511183	300	50	109.4.1.0	109.4.1.0	A0A077YZ52_F1	insertion_smaller	0.167	250
192586	3517634	3511182	185	160	223.2.1.6	3448.1.1.0	A0A077YZ52_F1	insertion_smaller	0.865	25
192587	3517634	3511181	185	285	223.2.1.6	2004.5.1.7	A0A077YZ52_F1	host_smaller	1.541	100
192588	3573636	3509064	635	25	109.4.1.0	109.4.1.0	A0A077YZ62_F1	insertion_smaller	0.039	610
192589	3573636	3509078	635	55	109.4.1.0	192.7.1.0	A0A077YZ62_F1	insertion_smaller	0.087	580
192590	3509079	3509080	220	225	7575.1.1.5	2484.8.1.1	A0A077YZ62_F1	host_smaller	1.023	5
192591	3518385	3515024	75	54	1020.1.1.0	150.1.1.0	A0A077YZ66_F1	insertion_smaller	0.72	21
192592	3510988	3517599	160	130	192.6.1.0	375.1.9.0	A0A077YZ72_F1	insertion_smaller	0.813	30
192593	3517705	3511546	480	280	5.1.4.0	7579.1.1.74	A0A077YZ78_F1	insertion_smaller	0.583	200
192594	3501425	3501399	297	60	283.1.1.1	101.1.2.0	A0A077YZ84_F1	insertion_smaller	0.202	237
192595	3500913	3503425	125	110	327.17.1.0	327.17.1.3	A0A077YZ90_F1	insertion_smaller	0.88	15
192596	3509308	3509309	284	225	7524.1.1.1	7524.1.1.1	A0A077YZA6_F1	insertion_smaller	0.792	59
192597	3500957	3503944	250	90	206.1.3.4	2.1.1.28	A0A077YZB8_F1	insertion_smaller	0.36	160
192598	3513148	3518607	340	165	109.2.1.19	10.32.1.68	A0A077YZF2_F1	insertion_smaller	0.485	175
192599	3520849	3518377	385	120	109.6.1.2	221.1.1.6	A0A077YZF4_F1	insertion_smaller	0.312	265
192600	3520849	3514818	385	105	109.6.1.2	7.1.1.1	A0A077YZF4_F1	insertion_smaller	0.273	280
192601	3519794	3519803	160	190	4010.1.1.0	4041.1.1.1	A0A077YZF5_F1	host_smaller	1.188	30
192602	3517670	3517684	370	30	3745.1.1.1	194.1.1.0	A0A077YZI9_F1	insertion_smaller	0.081	340
192603	3517670	3500619	370	115	3745.1.1.1	11.1.1.50	A0A077YZI9_F1	insertion_smaller	0.311	255
192604	3517670	3517685	370	115	3745.1.1.1	11.1.1.50	A0A077YZI9_F1	insertion_smaller	0.311	255
192605	3516043	3502787	320	125	109.4.1.0	109.4.1.0	A0A077YZJ5_F1	insertion_smaller	0.391	195
192606	3520841	3514520	230	215	2006.1.1.0	267.1.1.3	A0A077YZL0_F1	insertion_smaller	0.935	15
192607	3509799	3509781	220	135	2004.1.1.119	223.2.1.10	A0A077YZM6_F1	insertion_smaller	0.614	85
192608	3573773	3508023	310	190	323.1.1.3	323.1.1.3	A0A077YZP6_F1	insertion_smaller	0.613	120
192609	3508026	3508027	320	165	323.1.1.3	7584.1.1.1	A0A077YZP6_F1	insertion_smaller	0.516	155
192610	3512933	3512934	155	105	7523.1.1.20	7523.1.1.20	A0A077YZQ7_F1	insertion_smaller	0.677	50
192611	3517717	3511636	230	268	2006.1.1.20	267.1.1.3	A0A077YZQ8_F1	host_smaller	1.165	38
192612	3518206	3514153	150	30	4308.1.1.0	172.1.1.0	A0A077YZR6_F1	insertion_smaller	0.2	120
192613	3518191	3514156	135	25	4308.1.1.0	5054.1.1.0	A0A077YZR6_F1	insertion_smaller	0.185	110
192614	3520798	3513116	220	220	2004.1.1.33	2004.1.1.29	A0A077YZS7_F1	equal_size	1	0
192615	3516980	3520638	125	105	6155.1.1.2	6155.1.1.2	A0A077YZU6_F1	insertion_smaller	0.84	20
192616	3573791	3512833	195	145	2007.2.3.0	11.2.1.8	A0A077YZU9_F1	insertion_smaller	0.744	50
192617	3519817	3519818	140	105	2006.1.1.5	3012.1.1.2	A0A077YZW5_F1	insertion_smaller	0.75	35
192618	3515541	3515517	90	160	3220.1.1.0	3220.1.1.0	A0A077YZW7_F1	host_smaller	1.778	70
192619	3515541	3519311	90	25	3220.1.1.0	375.1.9.0	A0A077YZW7_F1	insertion_smaller	0.278	65
192620	3519313	3519308	95	60	101.1.2.0	4.1.1.0	A0A077YZW7_F1	insertion_smaller	0.632	35
192621	3519622	3519620	30	110	3790.1.1.0	190.1.1.0	A0A077YZX3_F1	host_smaller	3.667	80
192622	3519622	3519621	30	105	3790.1.1.0	190.1.1.0	A0A077YZX3_F1	host_smaller	3.5	75
192623	3517587	3510887	180	205	109.4.1.173	109.4.1.173	A0A077Z005_F1	host_smaller	1.139	25
192624	3512399	3512398	170	225	109.4.1.0	109.4.1.109	A0A077Z020_F1	host_smaller	1.324	55
192625	3518188	3509128	250	100	604.3.1.0	633.1.1.0	A0A077Z025_F1	insertion_smaller	0.4	150
192626	3518188	3500896	250	120	604.3.1.0	220.1.1.1	A0A077Z025_F1	insertion_smaller	0.48	130
192627	3500896	3514074	120	125	220.1.1.1	11.2.1.1	A0A077Z025_F1	host_smaller	1.042	5
192628	3520753	3511607	250	220	7524.1.1.1	7524.1.1.1	A0A077Z029_F1	insertion_smaller	0.88	30
192629	3517516	3510569	220	60	109.3.1.8	4.1.1.1	A0A077Z042_F1	insertion_smaller	0.273	160
192630	3501178	3515926	205	100	3755.4.1.0	109.10.1.0	A0A077Z060_F1	insertion_smaller	0.488	105
192631	3516589	3505653	90	60	101.4.1.0	1075.4.1.0	A0A077Z067_F1	insertion_smaller	0.667	30
192632	3518935	3518934	345	300	5.1.4.0	5.1.4.0	A0A077Z070_F1	insertion_smaller	0.87	45
192633	3514740	3514739	90	65	4.1.1.0	192.15.1.0	A0A077Z076_F1	insertion_smaller	0.722	25
192634	3504521	3504523	75	95	4956.1.1.1	4955.1.1.0	A0A077Z093_F1	host_smaller	1.267	20
192635	3504522	3504521	165	75	4954.1.1.1	4956.1.1.1	A0A077Z093_F1	insertion_smaller	0.455	90
192636	3516370	3504522	125	165	4957.1.1.0	4954.1.1.1	A0A077Z093_F1	host_smaller	1.32	40
192637	3514679	3514680	135	90	898.1.1.1	2007.25.1.1	A0A077Z0A9_F1	insertion_smaller	0.667	45
192638	3520936	3501017	410	40	109.4.1.0	109.4.1.0	A0A077Z0C3_F1	insertion_smaller	0.098	370
192639	3520575	3505880	110	40	7512.1.1.0	7512.1.1.0	A0A077Z0C4_F1	insertion_smaller	0.364	70
192640	3520575	3505879	110	175	7512.1.1.0	7512.1.1.1	A0A077Z0C4_F1	host_smaller	1.591	65
192641	3505032	3500576	450	110	11.1.1.0	11.1.1.2	A0A077Z0D0_F1	insertion_smaller	0.244	340
192642	3506899	3516821	125	70	101.1.1.0	4080.1.1.0	A0A077Z0F0_F1	insertion_smaller	0.56	55
192643	3511134	3511133	200	340	1013.1.1.0	5.1.4.1	A0A077Z0F7_F1	host_smaller	1.7	140
192644	3510031	3510066	70	30	3755.4.1.0	3755.3.1.0	A0A077Z0F9_F1	insertion_smaller	0.429	40
192645	3520145	3520146	215	100	2004.1.1.0	148.1.3.19	A0A077Z0H3_F1	insertion_smaller	0.465	115
192646	3515008	3515001	230	110	206.1.3.10	2003.1.10.1	A0A077Z0H4_F1	insertion_smaller	0.478	120
192647	3515784	3501423	278	160	2003.1.11.3	2003.1.1.9	A0A077Z0I7_F1	insertion_smaller	0.576	118
192648	3503135	3573753	700	65	2007.1.19.0	304.11.1.1	A0A077Z0J0_F1	insertion_smaller	0.093	635
192649	3520493	3503179	165	185	236.1.1.0	2003.1.1.5	A0A077Z0J0_F1	host_smaller	1.121	20
192650	3503149	3521002	340	115	2003.1.1.0	2003.1.1.80	A0A077Z0J0_F1	insertion_smaller	0.338	225
192651	3503149	3503148	340	315	2003.1.1.0	2003.1.5.0	A0A077Z0J0_F1	insertion_smaller	0.926	25
192652	3503149	3520493	340	165	2003.1.1.0	236.1.1.0	A0A077Z0J0_F1	insertion_smaller	0.485	175
192653	3517868	3512502	165	95	11.2.1.0	7.1.1.10	A0A077Z0K0_F1	insertion_smaller	0.576	70
192654	3513352	3513351	115	60	241.15.1.0	622.1.1.0	A0A077Z0K8_F1	insertion_smaller	0.522	55
192655	3518466	3519108	60	300	601.1.1.0	7558.1.1.1	A0A077Z0N5_F1	host_smaller	5	240
192656	3514028	3514046	280	115	2004.1.1.36	6126.1.1.1	A0A077Z0P3_F1	insertion_smaller	0.411	165
192657	3512630	3512635	45	195	375.1.1.1	1.1.1.0	A0A077Z0P5_F1	host_smaller	4.333	150
192658	3517921	3512630	325	45	2005.1.1.1	375.1.1.1	A0A077Z0P5_F1	insertion_smaller	0.138	280
192659	3512634	3512633	95	55	3008.1.1.0	192.7.1.0	A0A077Z0P5_F1	insertion_smaller	0.579	40
192660	3507645	3507644	70	35	192.8.1.0	3922.1.1.0	A0A077Z0Q0_F1	insertion_smaller	0.5	35
192661	3507222	3507219	245	40	12.3.1.0	355.1.1.0	A0A077Z0Q6_F1	insertion_smaller	0.163	205
192662	3516990	3502745	145	205	4026.1.1.1	2004.1.1.78	A0A077Z0R3_F1	host_smaller	1.414	60
192663	3507890	3507889	190	90	304.112.1.0	304.112.1.0	A0A077Z0S9_F1	insertion_smaller	0.474	100
192664	3507890	3517040	190	130	304.112.1.0	4.1.1.25	A0A077Z0S9_F1	insertion_smaller	0.684	60
192665	3505345	3505372	200	65	309.1.2.0	221.1.1.16	A0A077Z0T5_F1	insertion_smaller	0.325	135
192666	3519438	3519439	145	30	601.1.2.0	150.1.1.0	A0A077Z0U0_F1	insertion_smaller	0.207	115
192667	3520914	3509387	930	120	10.1.1.0	10.1.1.0	A0A077Z0U1_F1	insertion_smaller	0.129	810
192668	3520914	3509388	930	440	10.1.1.0	10.1.1.0	A0A077Z0U1_F1	insertion_smaller	0.473	490
192669	3520914	3509389	930	130	10.1.1.0	10.1.1.0	A0A077Z0U1_F1	insertion_smaller	0.14	800
192670	3520914	3509391	930	85	10.1.1.0	10.1.1.0	A0A077Z0U1_F1	insertion_smaller	0.091	845
192671	3520914	3509392	930	160	10.1.1.0	10.1.1.0	A0A077Z0U1_F1	insertion_smaller	0.172	770
192672	3511597	3511596	230	55	70.3.1.1	3358.1.1.2	A0A077Z0V0_F1	insertion_smaller	0.239	175
192673	3514541	3514540	295	215	7524.1.1.1	7524.1.1.1	A0A077Z0V3_F1	insertion_smaller	0.729	80
192674	3573654	3510322	295	95	2003.1.9.1	6076.1.1.0	A0A077Z0V7_F1	insertion_smaller	0.322	200
192675	3508701	3508700	325	120	246.2.1.7	2.1.1.0	A0A077Z0X1_F1	insertion_smaller	0.369	205
192676	3508326	3508327	300	380	5.1.4.1	5.1.4.1	A0A077Z0Y4_F1	host_smaller	1.267	80
192677	3518981	3500457	65	25	2498.1.1.0	3847.1.1.0	A0A077Z0Z9_F1	insertion_smaller	0.385	40
192678	3508445	3573621	140	160	5059.1.1.8	5059.1.1.8	A0A077Z102_F1	host_smaller	1.143	20
192679	3520847	3518311	80	100	243.5.1.0	206.1.3.0	A0A077Z109_F1	host_smaller	1.25	20
192680	3518311	3514771	100	30	206.1.3.0	361.1.1.0	A0A077Z109_F1	insertion_smaller	0.3	70
192681	3518311	3514772	100	25	206.1.3.0	361.1.1.0	A0A077Z109_F1	insertion_smaller	0.25	75
192682	3517313	3509452	70	175	389.1.3.0	10.32.1.0	A0A077Z117_F1	host_smaller	2.5	105
192683	3513190	3513189	320	180	247.1.1.20	2004.1.1.176	A0A077Z130_F1	insertion_smaller	0.563	140
192684	3515505	3519083	225	220	2004.1.1.222	2004.1.1.0	A0A077Z134_F1	insertion_smaller	0.978	5
192685	3519449	3515575	185	180	236.1.1.1	2003.1.1.5	A0A077Z147_F1	insertion_smaller	0.973	5
192686	3573684	3573685	148	195	236.1.1.1	2003.1.1.5	A0A077Z149_F1	host_smaller	1.318	47
192687	3502332	3502363	340	265	207.1.1.24	210.2.1.1	A0A077Z151_F1	insertion_smaller	0.779	75
192688	3518565	3509466	575	205	109.4.1.182	168.1.1.1	A0A077Z157_F1	insertion_smaller	0.357	370
192689	3509262	3517273	90	55	4323.1.1.0	109.4.1.0	A0A077Z165_F1	insertion_smaller	0.611	35
192690	3509263	3509262	65	90	304.8.1.0	4323.1.1.0	A0A077Z165_F1	host_smaller	1.385	25
192691	3517273	3509265	55	75	109.4.1.0	304.5.1.0	A0A077Z165_F1	host_smaller	1.364	20
192692	3511018	3511040	258	100	328.6.1.2	2485.2.1.1	A0A077Z166_F1	insertion_smaller	0.388	158
192693	3516327	3504271	130	135	10.32.1.76	10.1.2.85	A0A077Z195_F1	host_smaller	1.038	5
192694	3520599	3516763	105	55	2.1.1.80	375.1.1.58	A0A077Z1B7_F1	insertion_smaller	0.524	50
192695	3515800	3501477	605	275	2004.1.1.5	1075.1.1.4	A0A077Z1D0_F1	insertion_smaller	0.455	330
192696	3515800	3501478	605	75	2004.1.1.5	304.163.1.0	A0A077Z1D0_F1	insertion_smaller	0.124	530
192697	3516815	3506856	660	255	1075.4.1.1	2004.1.1.5	A0A077Z1D9_F1	insertion_smaller	0.386	405
192698	3507646	3516972	215	140	247.1.1.9	2004.1.1.0	A0A077Z1E5_F1	insertion_smaller	0.651	75
192699	3501222	3504319	250	310	5.1.4.0	5.1.3.0	A0A077Z1F4_F1	host_smaller	1.24	60
192700	3501222	3504315	250	45	5.1.4.0	109.4.1.0	A0A077Z1F4_F1	insertion_smaller	0.18	205
192701	3504711	3500741	475	35	261.1.1.1	64.1.1.1	A0A077Z1H2_F1	insertion_smaller	0.074	440
192702	3507981	3507978	90	60	3220.1.1.0	1075.4.1.0	A0A077Z1H7_F1	insertion_smaller	0.667	30
192703	3507981	3507980	90	165	3220.1.1.0	193.1.1.0	A0A077Z1H7_F1	host_smaller	1.833	75
192704	3506288	3506263	214	160	4177.1.1.6	277.1.1.1	A0A077Z1J1_F1	insertion_smaller	0.748	54
192705	3509626	3509627	148	30	223.2.1.6	2004.1.1.0	A0A077Z1J5_F1	insertion_smaller	0.203	118
192706	3519494	3519501	200	100	109.3.1.8	110.1.1.1	A0A077Z1K8_F1	insertion_smaller	0.5	100
192707	3520514	3503713	380	310	2002.1.1.30	2002.1.1.0	A0A077Z1M7_F1	insertion_smaller	0.816	70
192708	3513914	3513888	150	155	11.2.1.22	192.2.1.0	A0A077Z1M9_F1	host_smaller	1.033	5
192709	3515794	3515802	290	85	7515.1.1.6	304.131.1.1	A0A077Z1S7_F1	insertion_smaller	0.293	205
192710	3517740	3511637	365	25	5050.1.1.1	5050.1.1.0	A0A077Z1T2_F1	insertion_smaller	0.068	340
192711	3509470	3509469	465	95	5050.1.1.2	11.1.4.0	A0A077Z1T8_F1	insertion_smaller	0.204	370
192712	3509470	3517316	465	110	5050.1.1.2	11.1.4.0	A0A077Z1T8_F1	insertion_smaller	0.237	355
192713	3509472	3509471	475	105	5050.1.1.2	11.1.4.0	A0A077Z1T8_F1	insertion_smaller	0.221	370
192714	3509472	3509473	475	100	5050.1.1.2	11.1.4.0	A0A077Z1T8_F1	insertion_smaller	0.211	375
192715	3511416	3511382	180	55	304.48.1.10	850.1.1.1	A0A077Z1U1_F1	insertion_smaller	0.306	125
192716	3507588	3516951	55	50	4.1.1.0	4.1.1.0	A0A077Z1U8_F1	insertion_smaller	0.909	5
192717	3516967	3507590	375	30	261.1.1.1	109.4.1.0	A0A077Z1U8_F1	insertion_smaller	0.08	345
192718	3516967	3507622	375	75	261.1.1.1	143.1.1.1	A0A077Z1U8_F1	insertion_smaller	0.2	300
192719	3507591	3507588	288	55	5.1.4.0	4.1.1.0	A0A077Z1U8_F1	insertion_smaller	0.191	233
192720	3520908	3507592	500	60	109.4.1.0	904.2.1.1	A0A077Z1U8_F1	insertion_smaller	0.12	440
192721	3506566	3506567	564	30	109.4.1.530	148.1.3.0	A0A077Z1V9_F1	insertion_smaller	0.053	534
192722	3519150	3519149	655	265	1075.4.1.1	2004.1.1.5	A0A077Z1W2_F1	insertion_smaller	0.405	390
192723	3506133	3506134	240	165	2004.1.1.29	10.1.1.8	A0A077Z1W5_F1	insertion_smaller	0.688	75
192724	3514197	3514196	90	130	632.1.1.0	10.32.1.0	A0A077Z1X2_F1	host_smaller	1.444	40
192725	3509746	3509748	220	260	2006.1.1.20	267.1.1.3	A0A077Z1X4_F1	host_smaller	1.182	40
192726	3517353	3509746	435	220	5073.1.1.6	2006.1.1.20	A0A077Z1X4_F1	insertion_smaller	0.506	215
192727	3503442	3503443	130	90	4039.1.1.1	4057.1.1.1	A0A077Z1Y2_F1	insertion_smaller	0.692	40
192728	3503444	3503442	90	130	192.8.1.0	4039.1.1.1	A0A077Z1Y2_F1	host_smaller	1.444	40
192729	3503444	3518514	90	155	192.8.1.0	101.1.8.2	A0A077Z1Y2_F1	host_smaller	1.722	65
192730	3516510	3505185	119	80	304.48.1.6	4964.1.1.0	A0A077Z1Y6_F1	insertion_smaller	0.672	39
192731	3504837	3504827	205	230	7512.1.1.31	7512.1.1.32	A0A077Z1Z2_F1	host_smaller	1.122	25
192732	3517774	3511856	185	35	180.1.1.1	5073.1.2.0	A0A077Z226_F1	insertion_smaller	0.189	150
192733	3513803	3513802	80	70	377.1.1.0	150.1.1.0	A0A077Z233_F1	insertion_smaller	0.875	10
192734	3511668	3511645	435	75	2004.1.1.87	3922.1.1.0	A0A077Z236_F1	insertion_smaller	0.172	360
192735	3510593	3517521	235	100	593.1.1.1	2498.5.1.1	A0A077Z242_F1	insertion_smaller	0.426	135
192736	3517521	3510592	100	165	2498.5.1.1	2487.1.1.1	A0A077Z242_F1	host_smaller	1.65	65
192738	3512676	3512675	260	180	109.4.1.0	109.4.1.0	A0A077Z264_F1	insertion_smaller	0.692	80
192739	3501266	3501265	90	95	109.4.1.0	331.1.1.0	A0A077Z279_F1	host_smaller	1.056	5
192740	3503696	3516231	255	440	109.4.1.0	626.1.1.1	A0A077Z285_F1	host_smaller	1.725	185
192741	3505817	3505818	46	54	150.8.1.0	394.1.1.0	A0A077Z294_F1	host_smaller	1.174	8
192742	3520906	3507253	110	125	174.1.1.0	576.1.1.1	A0A077Z295_F1	host_smaller	1.136	15
192743	3501702	3501701	335	110	109.4.1.18	11.1.1.0	A0A077Z297_F1	insertion_smaller	0.328	225
192744	3516258	3503886	60	105	5056.1.1.0	5054.1.1.0	A0A077Z2A7_F1	host_smaller	1.75	45
192745	3503886	3503885	105	30	5054.1.1.0	5000.3.1.0	A0A077Z2A7_F1	insertion_smaller	0.286	75
192746	3519802	3519792	340	85	3790.1.1.0	5054.1.1.0	A0A077Z2B3_F1	insertion_smaller	0.25	255
192747	3519802	3519793	340	70	3790.1.1.0	902.1.1.0	A0A077Z2B3_F1	insertion_smaller	0.206	270
192748	3506820	3516837	135	220	1.1.7.50	2004.1.1.14	A0A077Z2B6_F1	host_smaller	1.63	85
192749	3520710	3510043	60	25	192.2.1.0	1020.1.1.0	A0A077Z2C3_F1	insertion_smaller	0.417	35
192750	3517927	3507711	55	105	109.4.1.0	3128.1.1.0	A0A077Z2C5_F1	host_smaller	1.909	50
192751	3520414	3520415	65	25	2485.1.1.0	5058.1.1.0	A0A077Z2D6_F1	insertion_smaller	0.385	40
192752	3515696	3520308	135	95	4.1.1.0	4.1.1.0	A0A077Z2E1_F1	insertion_smaller	0.704	40
192756	3517822	3512147	115	80	7523.1.1.0	3777.1.1.0	A0A077Z2G4_F1	insertion_smaller	0.696	35
192757	3520932	3517822	615	115	1075.1.1.0	7523.1.1.0	A0A077Z2G4_F1	insertion_smaller	0.187	500
192758	3520932	3512151	615	310	1075.1.1.0	2004.1.1.0	A0A077Z2G4_F1	insertion_smaller	0.504	305
192759	3503274	3503278	55	25	604.1.1.0	386.1.1.0	A0A077Z2H2_F1	insertion_smaller	0.455	30
192760	3516008	3502583	365	50	2004.1.1.30	376.1.3.1	A0A077Z2I2_F1	insertion_smaller	0.137	315
192761	3516008	3502547	365	280	2004.1.1.30	2004.1.1.23	A0A077Z2I2_F1	insertion_smaller	0.767	85
192762	3516008	3502548	365	90	2004.1.1.30	4.8.1.1	A0A077Z2I2_F1	insertion_smaller	0.247	275
192763	3516008	3502549	365	70	2004.1.1.30	376.1.3.1	A0A077Z2I2_F1	insertion_smaller	0.192	295
192764	3516008	3502551	365	95	2004.1.1.30	4.8.1.0	A0A077Z2I2_F1	insertion_smaller	0.26	270
192765	3506779	3506777	395	305	5.1.4.0	5.1.4.36	A0A077Z2I3_F1	insertion_smaller	0.772	90
192766	3514952	3514970	125	90	2.6.1.0	4.1.1.9	A0A077Z2J5_F1	insertion_smaller	0.72	35
192767	3516613	3505783	100	160	2498.5.1.1	2487.1.1.1	A0A077Z2L0_F1	host_smaller	1.6	60
192768	3505784	3516613	268	100	593.1.1.1	2498.5.1.1	A0A077Z2L0_F1	insertion_smaller	0.373	168
192769	3515600	3519597	65	95	2.1.1.0	4.1.1.9	A0A077Z2L3_F1	host_smaller	1.462	30
192770	3515051	3515046	120	120	197.1.1.1	220.1.1.22	A0A077Z2M3_F1	equal_size	1	0
192771	3518458	3515361	283	45	109.4.1.0	101.1.2.45	A0A077Z2N5_F1	insertion_smaller	0.159	238
192772	3508655	3517157	185	200	7023.1.1.1	7022.1.1.1	A0A077Z2Q2_F1	host_smaller	1.081	15
192773	3517157	3508656	200	90	7022.1.1.1	109.4.1.0	A0A077Z2Q2_F1	insertion_smaller	0.45	110
192774	3520940	3514323	625	200	109.4.1.621	109.4.1.0	A0A077Z2R3_F1	insertion_smaller	0.32	425
192775	3520940	3514324	625	400	109.4.1.621	109.4.1.0	A0A077Z2R3_F1	insertion_smaller	0.64	225
192776	3514724	3514725	30	25	109.4.1.0	109.4.1.0	A0A077Z2S0_F1	insertion_smaller	0.833	5
192777	3514861	3514860	218	260	7585.1.1.1	4015.1.1.1	A0A077Z2S4_F1	host_smaller	1.193	42
192778	3515943	3502425	490	170	2004.1.1.184	1.1.7.47	A0A077Z2T1_F1	insertion_smaller	0.347	320
192779	3515943	3502424	490	40	2004.1.1.184	2004.1.1.0	A0A077Z2T1_F1	insertion_smaller	0.082	450
192780	3520550	3504868	190	215	2006.1.1.1	267.1.1.3	A0A077Z2V2_F1	host_smaller	1.132	25
192781	3516415	3504867	469	110	5073.1.1.0	10.13.1.1	A0A077Z2V2_F1	insertion_smaller	0.235	359
192782	3515761	3520416	380	150	3745.1.1.1	11.1.1.50	A0A077Z2Y7_F1	insertion_smaller	0.395	230
192783	3515761	3520417	380	130	3745.1.1.1	11.1.1.50	A0A077Z2Y7_F1	insertion_smaller	0.342	250
192784	3515761	3520421	380	80	3745.1.1.1	108.1.1.0	A0A077Z2Y7_F1	insertion_smaller	0.211	300
192785	3508036	3508037	50	40	108.1.1.31	108.1.1.0	A0A077Z2Z5_F1	insertion_smaller	0.8	10
192786	3514586	3514591	400	40	219.1.1.3	103.1.1.1	A0A077Z301_F1	insertion_smaller	0.1	360
192787	3510067	3573651	95	125	174.1.1.0	576.1.1.1	A0A077Z304_F1	host_smaller	1.316	30
192788	3510920	3510924	165	115	109.4.1.0	221.1.1.0	A0A077Z307_F1	insertion_smaller	0.697	50
192789	3510921	3510942	245	75	109.4.1.0	4357.1.1.1	A0A077Z307_F1	insertion_smaller	0.306	170
192790	3510922	3510920	335	165	109.4.1.0	109.4.1.0	A0A077Z307_F1	insertion_smaller	0.493	170
192791	3510922	3510921	335	245	109.4.1.0	109.4.1.0	A0A077Z307_F1	insertion_smaller	0.731	90
192792	3513810	3500748	135	385	220.1.1.0	2007.2.3.7	A0A077Z308_F1	host_smaller	2.852	250
192793	3519866	3519868	148	25	109.4.1.0	605.1.1.0	A0A077Z330_F1	insertion_smaller	0.169	123
192794	3510925	3510927	510	160	109.4.1.147	2006.1.4.0	A0A077Z332_F1	insertion_smaller	0.314	350
192795	3506307	3506306	290	160	2004.1.1.144	3636.1.1.0	A0A077Z370_F1	insertion_smaller	0.552	130
192796	3506089	3506093	210	65	4156.1.1.0	2.1.1.0	A0A077Z384_F1	insertion_smaller	0.31	145
192797	3506091	3506092	185	105	3351.1.1.1	3351.1.1.1	A0A077Z384_F1	insertion_smaller	0.568	80
192798	3515736	3520422	255	185	109.4.1.559	2004.1.1.78	A0A077Z3C0_F1	insertion_smaller	0.725	70
192799	3503254	3503253	84	95	4007.1.1.1	304.117.1.1	A0A077Z3C2_F1	host_smaller	1.131	11
192801	3505496	3505466	190	30	5057.1.1.1	109.4.1.0	A0A077Z3D5_F1	insertion_smaller	0.158	160
192802	3512686	3512688	200	115	109.30.1.0	109.4.1.0	A0A077Z3D7_F1	insertion_smaller	0.575	85
192803	3516121	3503168	140	95	11.1.5.7	11.1.5.7	A0A077Z3F6_F1	insertion_smaller	0.679	45
192804	3514485	3514486	400	275	2007.1.6.3	2003.1.1.7	A0A077Z3F9_F1	insertion_smaller	0.688	125
192805	3509595	3509590	170	160	11.1.1.9	11.1.1.41	A0A077Z3G3_F1	insertion_smaller	0.941	10
192806	3513062	3513065	130	25	1.1.7.25	1.1.8.0	A0A077Z3H1_F1	insertion_smaller	0.192	105
192807	3513063	3513064	150	90	1.1.8.2	1.1.7.21	A0A077Z3H1_F1	insertion_smaller	0.6	60
192808	3512391	3512390	250	85	2004.1.1.5	304.163.1.0	A0A077Z3H7_F1	insertion_smaller	0.34	165
192809	3520771	3512393	370	25	1075.1.1.0	1075.1.2.0	A0A077Z3H7_F1	insertion_smaller	0.068	345
192810	3520771	3512394	370	145	1075.1.1.0	7523.1.1.0	A0A077Z3H7_F1	insertion_smaller	0.392	225
192811	3520771	3512391	370	250	1075.1.1.0	2004.1.1.5	A0A077Z3H7_F1	insertion_smaller	0.676	120
192812	3500943	3504203	225	290	206.1.1.1	206.1.1.1	A0A077Z3H8_F1	host_smaller	1.289	65
192813	3513644	3513668	120	185	2003.1.11.1	2003.1.1.37	A0A077Z3I5_F1	host_smaller	1.542	65
192814	3515488	3519036	195	190	7023.1.1.1	7022.1.1.1	A0A077Z3J3_F1	insertion_smaller	0.974	5
192815	3519036	3519035	190	95	7022.1.1.1	7023.1.1.1	A0A077Z3J3_F1	insertion_smaller	0.5	95
192816	3515982	3502559	1335	25	5054.1.1.2	108.1.1.0	A0A077Z3K4_F1	insertion_smaller	0.019	1310
192817	3515547	3519383	289	110	206.1.3.14	2003.1.10.6	A0A077Z3M8_F1	insertion_smaller	0.381	179
192818	3519374	3519377	345	205	206.1.3.14	7575.1.1.1	A0A077Z3M8_F1	insertion_smaller	0.594	140
192819	3519374	3519376	345	105	206.1.3.14	2003.1.10.6	A0A077Z3M8_F1	insertion_smaller	0.304	240
192820	3515999	3502482	240	175	7510.1.1.1	7510.1.1.1	A0A077Z3N3_F1	insertion_smaller	0.729	65
192821	3517784	3573682	203	140	5067.1.1.3	304.28.1.0	A0A077Z3P1_F1	insertion_smaller	0.69	63
192822	3511311	3511337	98	90	2.6.1.0	4.1.1.9	A0A077Z3Q1_F1	insertion_smaller	0.918	8
192823	3518288	3514535	140	95	4323.1.1.2	304.126.1.2	A0A077Z3Q4_F1	insertion_smaller	0.679	45
192824	3514536	3518288	110	140	304.126.1.2	4323.1.1.2	A0A077Z3Q4_F1	host_smaller	1.273	30
192825	3505111	3505112	93	55	4.1.1.0	4.1.1.1	A0A077Z3Q6_F1	insertion_smaller	0.591	38
192826	3573847	3511782	450	45	3914.1.1.0	192.4.1.0	A0A077Z3Q8_F1	insertion_smaller	0.1	405
192827	3514455	3500546	425	100	11.1.1.2	11.1.1.2	A0A077Z3S0_F1	insertion_smaller	0.235	325
192828	3514455	3514500	425	100	11.1.1.2	11.1.1.2	A0A077Z3S0_F1	insertion_smaller	0.235	325
192829	3514455	3514503	425	110	11.1.1.2	11.1.1.2	A0A077Z3S0_F1	insertion_smaller	0.259	315
192830	3519450	3519468	550	55	5050.1.1.6	379.1.1.0	A0A077Z3S5_F1	insertion_smaller	0.1	495
192831	3520883	3519453	300	135	5050.1.1.6	3922.1.1.0	A0A077Z3S5_F1	insertion_smaller	0.45	165
192832	3519453	3519452	135	90	3922.1.1.0	379.1.1.0	A0A077Z3S5_F1	insertion_smaller	0.667	45
192833	3520029	3520030	315	140	2003.1.2.10	244.1.1.3	A0A077Z3W0_F1	insertion_smaller	0.444	175
192834	3573822	3519763	295	50	10.12.1.10	376.1.3.1	A0A077Z3X1_F1	insertion_smaller	0.169	245
192835	3573822	3500660	295	95	10.12.1.10	101.1.1.10	A0A077Z3X1_F1	insertion_smaller	0.322	200
192836	3503174	3503185	110	155	2498.5.1.1	2487.1.1.1	A0A077Z3X9_F1	host_smaller	1.409	45
192837	3509234	3509233	280	80	2004.1.1.5	304.120.1.0	A0A077Z3Y0_F1	insertion_smaller	0.286	200
192838	3505771	3505772	275	25	3352.1.1.0	109.4.1.0	A0A077Z3Y2_F1	insertion_smaller	0.091	250
192839	3516934	3507437	130	30	7523.1.1.20	5054.1.1.0	A0A077Z3Y6_F1	insertion_smaller	0.231	100
192840	3520629	3516934	140	130	7523.1.1.20	7523.1.1.20	A0A077Z3Y6_F1	insertion_smaller	0.929	10
192841	3507434	3516935	140	155	2007.1.2.0	2007.1.2.0	A0A077Z3Y6_F1	host_smaller	1.107	15
192842	3507436	3507433	145	130	7523.1.1.20	7523.1.1.20	A0A077Z3Y6_F1	insertion_smaller	0.897	15
192843	3516360	3504417	100	90	2.6.1.0	4.1.1.9	A0A077Z403_F1	insertion_smaller	0.9	10
192844	3510356	3517478	305	275	2006.1.4.5	3279.1.1.1	A0A077Z408_F1	insertion_smaller	0.902	30
192845	3510356	3510324	305	35	2006.1.4.5	7102.1.1.0	A0A077Z408_F1	insertion_smaller	0.115	270
192846	3506908	3516823	230	245	109.4.1.0	10.1.1.8	A0A077Z414_F1	host_smaller	1.065	15
192847	3503288	3503287	135	215	2484.1.1.10	2484.1.1.10	A0A077Z420_F1	host_smaller	1.593	80
192848	3516164	3503384	1049	50	2004.1.1.17	4.1.1.33	A0A077Z422_F1	insertion_smaller	0.048	999
192849	3520963	3515868	80	255	2.4.1.0	2003.1.5.0	A0A077Z431_F1	host_smaller	3.188	175
192850	3515868	3501724	255	65	2003.1.5.0	589.1.2.0	A0A077Z431_F1	insertion_smaller	0.255	190
192851	3502049	3515901	555	170	109.4.1.30	109.4.1.0	A0A077Z435_F1	insertion_smaller	0.306	385
192852	3515901	3502050	170	265	109.4.1.0	109.4.1.259	A0A077Z435_F1	host_smaller	1.559	95
192853	3515901	3502051	170	255	109.4.1.0	109.4.1.259	A0A077Z435_F1	host_smaller	1.5	85
192854	3515901	3502053	170	480	109.4.1.0	109.4.1.259	A0A077Z435_F1	host_smaller	2.824	310
192855	3515901	3502054	170	245	109.4.1.0	109.4.1.259	A0A077Z435_F1	host_smaller	1.441	75
192856	3515901	3515902	170	210	109.4.1.0	109.4.1.259	A0A077Z435_F1	host_smaller	1.235	40
192857	3516885	3507188	100	110	11.1.1.97	11.1.1.179	A0A077Z439_F1	host_smaller	1.1	10
192858	3516885	3573596	100	90	11.1.1.97	11.1.1.97	A0A077Z439_F1	insertion_smaller	0.9	10
192859	3516885	3507198	100	135	11.1.1.97	11.1.1.0	A0A077Z439_F1	host_smaller	1.35	35
192860	3516885	3507199	100	80	11.1.1.97	11.1.1.0	A0A077Z439_F1	insertion_smaller	0.8	20
192861	3516326	3504265	140	185	2484.1.1.10	2484.1.1.10	A0A077Z440_F1	host_smaller	1.321	45
192862	3514864	3514865	55	145	211.1.1.0	63.1.1.3	A0A077Z456_F1	host_smaller	2.636	90
192863	3509478	3509479	370	40	3937.1.1.2	1075.1.2.0	A0A077Z457_F1	insertion_smaller	0.108	330
192866	3517110	3508595	240	125	2007.1.4.1	7572.1.1.1	A0A077Z464_F1	insertion_smaller	0.521	115
192867	3508597	3508596	230	130	2007.1.4.1	7572.1.1.1	A0A077Z464_F1	insertion_smaller	0.565	100
192868	3519263	3519257	475	110	5050.1.1.1	1075.3.1.0	A0A077Z491_F1	insertion_smaller	0.232	365
192869	3515885	3501908	295	90	2006.1.2.3	102.9.1.1	A0A077Z495_F1	insertion_smaller	0.305	205
192870	3573774	3508303	105	85	327.11.2.0	327.11.2.0	A0A077Z499_F1	insertion_smaller	0.81	20
192872	3516727	3506400	495	30	5.1.4.0	3749.5.1.0	A0A077Z4A8_F1	insertion_smaller	0.061	465
192873	3503669	3503670	105	40	101.1.1.0	375.1.1.0	A0A077Z4B5_F1	insertion_smaller	0.381	65
192874	3504991	3504997	270	85	2004.1.1.5	304.163.1.0	A0A077Z4C8_F1	insertion_smaller	0.315	185
192875	3504995	3504993	165	25	7523.1.1.0	3456.1.1.0	A0A077Z4C8_F1	insertion_smaller	0.152	140
192876	3504996	3504990	105	240	508.1.1.0	1075.1.1.0	A0A077Z4C8_F1	host_smaller	2.286	135
192877	3504996	3504991	105	270	508.1.1.0	2004.1.1.5	A0A077Z4C8_F1	host_smaller	2.571	165
192878	3515838	3520455	290	145	3291.1.1.0	3291.1.1.0	A0A077Z4D6_F1	insertion_smaller	0.5	145
192879	3515816	3501665	55	180	389.1.1.2	10.32.1.1	A0A077Z4D6_F1	host_smaller	3.273	125
192880	3502986	3502985	60	140	3834.1.1.0	2484.1.1.15	A0A077Z4F5_F1	host_smaller	2.333	80
192881	3502986	3502987	60	265	3834.1.1.0	2484.1.1.15	A0A077Z4F5_F1	host_smaller	4.417	205
192882	3504828	3504830	125	105	11.1.5.7	11.1.5.7	A0A077Z4G4_F1	insertion_smaller	0.84	20
192883	3509243	3509244	170	165	11.1.1.9	11.1.1.41	A0A077Z4G9_F1	insertion_smaller	0.971	5
192884	3518425	3515203	165	250	1021.1.1.0	2004.1.1.29	A0A077Z4L8_F1	host_smaller	1.515	85
192885	3518425	3515204	165	235	1021.1.1.0	4156.1.1.0	A0A077Z4L8_F1	host_smaller	1.424	70
192886	3518425	3515205	165	250	1021.1.1.0	2004.1.1.30	A0A077Z4L8_F1	host_smaller	1.515	85
192887	3518745	3518744	225	80	2006.1.4.1	102.1.1.0	A0A077Z4N8_F1	insertion_smaller	0.356	145
192888	3501371	3501372	40	60	604.1.1.0	603.2.1.0	A0A077Z4Q6_F1	host_smaller	1.5	20
192889	3514641	3514640	375	80	189.1.1.1	220.1.1.0	A0A077Z4Q8_F1	insertion_smaller	0.213	295
192890	3514642	3514641	175	375	11.1.1.0	189.1.1.1	A0A077Z4Q8_F1	host_smaller	2.143	200
192891	3512214	3517825	874	255	206.1.1.1	206.1.1.1	A0A077Z4R5_F1	insertion_smaller	0.292	619
192892	3504197	3504204	165	180	236.1.1.1	2003.1.1.5	A0A077Z4S4_F1	host_smaller	1.091	15
192893	3515822	3501536	214	35	101.1.2.0	192.2.1.0	A0A077Z4S6_F1	insertion_smaller	0.164	179
192894	3515822	3501537	214	155	101.1.2.0	3615.1.1.0	A0A077Z4S6_F1	insertion_smaller	0.724	59
192895	3520568	3505524	35	60	3755.4.1.0	904.1.1.0	A0A077Z4V7_F1	host_smaller	1.714	25
192896	3507008	3507006	69	65	256.1.1.1	256.1.1.1	A0A077Z4W7_F1	insertion_smaller	0.942	4
192897	3516627	3520574	278	225	7579.1.1.3	5.1.2.0	A0A077Z4Z6_F1	insertion_smaller	0.809	53
192898	3517487	3510415	200	65	3291.1.1.0	3922.1.1.0	A0A077Z523_F1	insertion_smaller	0.325	135
192900	3508763	3508762	355	25	5001.1.1.1	601.2.1.0	A0A077Z533_F1	insertion_smaller	0.07	330
192901	3515765	3520442	70	105	102.1.1.31	2.1.1.79	A0A077Z534_F1	host_smaller	1.5	35
192902	3515476	3518975	265	90	602.1.1.1	4953.1.1.2	A0A077Z539_F1	insertion_smaller	0.34	175
192903	3502480	3502478	170	140	1075.1.2.0	1075.1.1.0	A0A077Z546_F1	insertion_smaller	0.824	30
192904	3518033	3513285	110	280	10.4.1.0	109.2.1.24	A0A077Z549_F1	host_smaller	2.545	170
192905	3518475	3520019	70	60	4.1.1.0	4.1.1.0	A0A077Z550_F1	insertion_smaller	0.857	10
192906	3519090	3519075	320	85	7515.1.1.0	11.1.1.0	A0A077Z556_F1	insertion_smaller	0.266	235
192908	3518211	3514181	330	160	2006.1.1.8	3787.3.1.1	A0A077Z560_F1	insertion_smaller	0.485	170
192909	3502253	3507356	225	105	328.6.1.2	2485.2.1.1	A0A077Z576_F1	insertion_smaller	0.467	120
192910	3514693	3514711	125	105	220.1.1.0	7.1.1.1	A0A077Z579_F1	insertion_smaller	0.84	20
192911	3501169	3501722	95	85	304.9.1.1	304.9.1.1	A0A077Z582_F1	insertion_smaller	0.895	10
192912	3520617	3516895	328	65	2003.1.5.6	1.1.9.0	A0A077Z584_F1	insertion_smaller	0.198	263
192913	3520617	3507302	328	80	2003.1.5.6	243.6.1.0	A0A077Z584_F1	insertion_smaller	0.244	248
192914	3508151	3508150	80	25	3409.1.1.0	3860.1.1.0	A0A077Z593_F1	insertion_smaller	0.313	55
192915	3516975	3507679	150	140	109.4.1.0	109.4.1.0	A0A077Z5B4_F1	insertion_smaller	0.933	10
192916	3504918	3504920	465	190	2004.1.1.30	4156.1.1.0	A0A077Z5B5_F1	insertion_smaller	0.409	275
192917	3504918	3504934	465	90	2004.1.1.30	2.1.1.37	A0A077Z5B5_F1	insertion_smaller	0.194	375
192918	3518463	3519066	585	25	192.15.1.0	3892.1.1.0	A0A077Z5C2_F1	insertion_smaller	0.043	560
192919	3514139	3514146	105	80	2.1.1.0	2.1.1.0	A0A077Z5C6_F1	insertion_smaller	0.762	25
192920	3514149	3514141	105	75	2.1.1.0	2.1.1.0	A0A077Z5C6_F1	insertion_smaller	0.714	30
192921	3514149	3514143	105	105	2.1.1.0	2.1.1.0	A0A077Z5C6_F1	equal_size	1	0
192922	3505312	3516503	100	145	2498.5.1.1	2487.1.1.1	A0A077Z5D8_F1	host_smaller	1.45	45
192923	3505313	3505312	249	100	593.1.1.1	2498.5.1.1	A0A077Z5D8_F1	insertion_smaller	0.402	149
192924	3518474	3501144	130	100	174.1.1.1	576.1.1.1	A0A077Z5F0_F1	insertion_smaller	0.769	30
192925	3512642	3512636	195	115	2004.1.1.30	3930.1.1.6	A0A077Z5F4_F1	insertion_smaller	0.59	80
192926	3512643	3512668	180	135	3767.1.1.2	4.1.1.25	A0A077Z5F4_F1	insertion_smaller	0.75	45
192927	3515845	3501699	205	80	2.6.1.0	4.1.1.0	A0A077Z5H2_F1	insertion_smaller	0.39	125
192928	3517833	3512209	135	120	898.1.1.1	2007.25.1.1	A0A077Z5H5_F1	insertion_smaller	0.889	15
192929	3502665	3516020	430	85	7525.1.1.2	253.1.1.0	A0A077Z5I1_F1	insertion_smaller	0.198	345
192930	3573711	3508705	115	55	2.1.1.80	375.1.1.58	A0A077Z5J5_F1	insertion_smaller	0.478	60
192931	3517712	3511582	995	45	2004.1.1.17	4.1.1.33	A0A077Z5K1_F1	insertion_smaller	0.045	950
192932	3517712	3511555	995	90	2004.1.1.17	105.2.1.0	A0A077Z5K1_F1	insertion_smaller	0.09	905
192933	3517712	3511557	995	25	2004.1.1.17	3559.1.1.0	A0A077Z5K1_F1	insertion_smaller	0.025	970
192934	3517712	3511558	995	35	2004.1.1.17	1008.1.1.0	A0A077Z5K1_F1	insertion_smaller	0.035	960
192935	3573749	3501625	315	80	5073.1.1.0	2006.1.1.0	A0A077Z5K8_F1	insertion_smaller	0.254	235
192936	3573749	3501626	315	145	5073.1.1.0	267.1.1.3	A0A077Z5K8_F1	insertion_smaller	0.46	170
192937	3517563	3510816	715	110	2004.1.1.30	101.1.2.0	A0A077Z5M4_F1	insertion_smaller	0.154	605
192938	3517563	3510835	715	130	2004.1.1.30	4156.1.1.1	A0A077Z5M4_F1	insertion_smaller	0.182	585
192939	3517563	3510836	715	55	2004.1.1.30	102.5.1.0	A0A077Z5M4_F1	insertion_smaller	0.077	660
192940	3517563	3517564	715	225	2004.1.1.30	2004.1.1.29	A0A077Z5M4_F1	insertion_smaller	0.315	490
192941	3517563	3505788	715	110	2004.1.1.30	11.1.1.45	A0A077Z5M4_F1	insertion_smaller	0.154	605
192942	3501045	3508382	380	135	2499.1.1.1	10.32.1.6	A0A077Z5N0_F1	insertion_smaller	0.355	245
192943	3512050	3512051	490	25	5051.1.1.2	5073.1.1.0	A0A077Z5N4_F1	insertion_smaller	0.051	465
192944	3500954	3512052	164	145	2005.1.1.36	2005.1.1.36	A0A077Z5N4_F1	insertion_smaller	0.884	19
192945	3516702	3501259	219	80	309.1.2.0	221.1.1.16	A0A077Z5P0_F1	insertion_smaller	0.365	139
192946	3520601	3506682	230	30	11.1.1.419	6170.1.1.0	A0A077Z5Q3_F1	insertion_smaller	0.13	200
192947	3518983	3515452	140	70	7015.1.1.0	4106.1.1.1	A0A077Z5R2_F1	insertion_smaller	0.5	70
192948	3504345	3504346	115	60	2.1.1.80	375.1.1.58	A0A077Z5S3_F1	insertion_smaller	0.522	55
192949	3500878	3513787	120	200	2007.1.3.0	7512.1.1.4	A0A077Z5S4_F1	host_smaller	1.667	80
192950	3504731	3504729	180	245	7585.1.1.1	4015.1.1.1	A0A077Z5T0_F1	host_smaller	1.361	65
192951	3503227	3520494	140	70	3755.3.1.0	192.5.1.0	A0A077Z5T8_F1	insertion_smaller	0.5	70
192952	3503227	3521004	140	25	3755.3.1.0	148.1.3.0	A0A077Z5T8_F1	insertion_smaller	0.179	115
192953	3516123	3521003	140	45	192.29.1.0	603.6.1.0	A0A077Z5T8_F1	insertion_smaller	0.321	95
192954	3506476	3506475	205	165	7512.1.1.52	7512.1.1.32	A0A077Z5U1_F1	insertion_smaller	0.805	40
192955	3516864	3507146	120	85	2.6.1.0	4.1.1.9	A0A077Z5V4_F1	insertion_smaller	0.708	35
192957	3520499	3503378	130	110	7523.1.1.13	7523.1.1.13	A0A077Z5Y4_F1	insertion_smaller	0.846	20
192958	3508167	3508166	170	85	304.112.1.0	304.112.1.3	A0A077Z610_F1	insertion_smaller	0.5	85
192959	3508167	3508169	170	145	304.112.1.0	4.1.1.25	A0A077Z610_F1	insertion_smaller	0.853	25
192960	3508168	3508178	175	280	7590.1.1.0	2484.1.1.26	A0A077Z610_F1	host_smaller	1.6	105
192961	3515410	3501096	80	60	304.9.1.0	304.9.1.1	A0A077Z612_F1	insertion_smaller	0.75	20
192962	3517081	3508282	395	380	5.1.4.16	5.1.4.36	A0A077Z617_F1	insertion_smaller	0.962	15
192963	3500632	3515431	130	235	1.1.7.1	2002.1.1.101	A0A077Z655_F1	host_smaller	1.808	105
192964	3520964	3501766	365	60	4177.2.1.0	3882.1.1.0	A0A077Z658_F1	insertion_smaller	0.164	305
192965	3518148	3513812	440	170	189.1.1.3	221.1.1.67	A0A077Z670_F1	insertion_smaller	0.386	270
192966	3515556	3519458	128	80	244.1.1.0	101.1.2.12	A0A077Z684_F1	insertion_smaller	0.625	48
192967	3502692	3502693	130	95	7015.1.1.0	4106.1.1.1	A0A077Z695_F1	insertion_smaller	0.731	35
192968	3517283	3509343	145	50	2.1.1.80	375.1.1.58	A0A077Z6A7_F1	insertion_smaller	0.345	95
192969	3506175	3506196	60	110	604.18.1.1	3293.1.1.1	A0A077Z6B0_F1	host_smaller	1.833	50
192971	3506177	3506176	85	95	148.1.3.0	3615.1.1.0	A0A077Z6B0_F1	host_smaller	1.118	10
192972	3519496	3519497	95	100	11.1.1.0	11.1.1.0	A0A077Z6C3_F1	host_smaller	1.053	5
192973	3517133	3508498	185	260	3421.1.1.0	148.1.1.0	A0A077Z6C8_F1	host_smaller	1.405	75
192974	3508496	3508495	215	25	101.1.2.0	109.4.1.0	A0A077Z6C8_F1	insertion_smaller	0.116	190
192975	3504263	3504284	75	80	67.1.1.1	361.1.1.1	A0A077Z6D3_F1	host_smaller	1.067	5
192976	3514978	3514979	100	25	4982.1.1.0	109.3.1.0	A0A077Z6D5_F1	insertion_smaller	0.25	75
192977	3513733	3513736	745	30	2002.1.1.56	109.4.1.0	A0A077Z6E3_F1	insertion_smaller	0.04	715
192978	3513733	3513738	745	30	2002.1.1.56	906.1.1.0	A0A077Z6E3_F1	insertion_smaller	0.04	715
192979	3513733	3513734	745	120	2002.1.1.56	11.1.1.0	A0A077Z6E3_F1	insertion_smaller	0.161	625
192980	3513733	3513735	745	110	2002.1.1.56	4081.1.1.0	A0A077Z6E3_F1	insertion_smaller	0.148	635
192981	3513733	3513749	745	195	2002.1.1.56	2484.1.1.13	A0A077Z6E3_F1	insertion_smaller	0.262	550
192982	3513733	3518127	745	320	2002.1.1.56	109.4.1.0	A0A077Z6E3_F1	insertion_smaller	0.43	425
192983	3513733	3513737	745	270	2002.1.1.56	2498.1.1.9	A0A077Z6E3_F1	insertion_smaller	0.362	475
192984	3517815	3512080	414	95	5050.1.1.9	1113.1.1.1	A0A077Z6G3_F1	insertion_smaller	0.229	319
192985	3510961	3517570	125	165	77.2.1.1	77.2.1.1	A0A077Z6H1_F1	host_smaller	1.32	40
192986	3514962	3514945	560	50	2004.1.1.61	3654.1.1.0	A0A077Z6H2_F1	insertion_smaller	0.089	510
192987	3505472	3505473	110	95	192.29.1.0	632.22.1.0	A0A077Z6H7_F1	insertion_smaller	0.864	15
192988	3520660	3516946	245	115	5050.1.1.0	2498.1.1.0	A0A077Z6I2_F1	insertion_smaller	0.469	130
192989	3512862	3512863	235	100	593.1.1.1	2498.5.1.1	A0A077Z6J3_F1	insertion_smaller	0.426	135
192990	3512863	3512861	100	140	2498.5.1.1	2487.1.1.1	A0A077Z6J3_F1	host_smaller	1.4	40
192991	3505048	3505047	95	45	4337.1.1.1	327.19.1.0	A0A077Z6K9_F1	insertion_smaller	0.474	50
192992	3519904	3519905	215	65	2003.1.4.5	375.1.1.18	A0A077Z6L0_F1	insertion_smaller	0.302	150
192993	3517810	3512075	235	85	2492.1.1.2	unassigned	A0A077Z6L2_F1	insertion_smaller	0.362	150
192994	3500900	3515060	135	30	633.23.1.0	3758.1.1.0	A0A077Z6L6_F1	insertion_smaller	0.222	105
192995	3516191	3503481	260	60	141.1.1.0	101.1.1.0	A0A077Z6M0_F1	insertion_smaller	0.231	200
192996	3516438	3504622	340	50	3755.3.1.0	5054.1.1.0	A0A077Z6M4_F1	insertion_smaller	0.147	290
192997	3516438	3504623	340	45	3755.3.1.0	3939.1.1.0	A0A077Z6M4_F1	insertion_smaller	0.132	295
192998	3516438	3504624	340	60	3755.3.1.0	3922.1.1.0	A0A077Z6M4_F1	insertion_smaller	0.176	280
192999	3516438	3501230	340	40	3755.3.1.0	5046.1.1.0	A0A077Z6M4_F1	insertion_smaller	0.118	300
193000	3516438	3504682	340	125	3755.3.1.0	3755.3.1.0	A0A077Z6M4_F1	insertion_smaller	0.368	215
193001	3516438	3504642	340	340	3755.3.1.0	192.8.1.0	A0A077Z6M4_F1	equal_size	1	0
193002	3516438	3516375	340	55	3755.3.1.0	4323.1.1.0	A0A077Z6M4_F1	insertion_smaller	0.162	285
193003	3520121	3520122	745	220	207.1.1.24	207.1.1.24	A0A077Z6N6_F1	insertion_smaller	0.295	525
193004	3520121	3520124	745	55	207.1.1.24	207.1.1.0	A0A077Z6N6_F1	insertion_smaller	0.074	690
193005	3507880	3507847	475	25	5051.1.1.6	1075.4.1.0	A0A077Z6Q2_F1	insertion_smaller	0.053	450
193006	3520057	3520056	165	215	2006.1.1.1	267.1.1.3	A0A077Z6Q6_F1	host_smaller	1.303	50
193007	3520058	3520057	410	165	5073.1.1.0	2006.1.1.1	A0A077Z6Q6_F1	insertion_smaller	0.402	245
193008	3508320	3508321	160	110	174.1.1.1	576.1.1.0	A0A077Z6S0_F1	insertion_smaller	0.688	50
193009	3503065	3503062	990	50	2004.1.1.17	3860.1.1.0	A0A077Z6U9_F1	insertion_smaller	0.051	940
193010	3503065	3520891	990	115	2004.1.1.17	3301.1.1.0	A0A077Z6U9_F1	insertion_smaller	0.116	875
193011	3503065	3503066	990	110	2004.1.1.17	3967.1.1.0	A0A077Z6U9_F1	insertion_smaller	0.111	880
193012	3512963	3512962	395	80	5.1.4.1	3075.1.1.1	A0A077Z6X3_F1	insertion_smaller	0.203	315
193013	3510222	3510223	90	35	3755.1.1.0	3755.1.1.0	A0A077Z6Y1_F1	insertion_smaller	0.389	55
193014	3513586	3520814	325	130	5001.1.1.0	277.1.1.1	A0A077Z6Z7_F1	insertion_smaller	0.4	195
193015	3513586	3508624	325	150	5001.1.1.0	196.1.1.1	A0A077Z6Z7_F1	insertion_smaller	0.462	175
193016	3519289	3515537	490	110	5073.1.1.0	10.13.1.1	A0A077Z709_F1	insertion_smaller	0.224	380
193017	3519289	3519290	490	180	5073.1.1.0	2006.1.1.1	A0A077Z709_F1	insertion_smaller	0.367	310
193018	3519290	3519291	180	230	2006.1.1.1	267.1.1.3	A0A077Z709_F1	host_smaller	1.278	50
193019	3504180	3504181	170	195	109.4.1.0	109.4.1.0	A0A077Z714_F1	host_smaller	1.147	25
193020	3504180	3516318	170	95	109.4.1.0	218.1.1.0	A0A077Z714_F1	insertion_smaller	0.559	75
193021	3515797	3501455	298	300	5.1.4.1	5.1.4.1	A0A077Z717_F1	host_smaller	1.007	2
193022	3500597	3508732	254	75	2004.1.1.43	181.1.1.1	A0A077Z718_F1	insertion_smaller	0.295	179
193023	3519223	3519224	100	180	256.1.1.0	221.4.1.0	A0A077Z721_F1	host_smaller	1.8	80
193024	3517383	3509944	895	45	109.4.1.587	109.4.1.0	A0A077Z728_F1	insertion_smaller	0.05	850
193025	3502991	3502993	180	90	4954.1.1.1	4956.1.1.1	A0A077Z731_F1	insertion_smaller	0.5	90
193026	3502992	3502995	120	60	1.1.2.2	275.1.1.1	A0A077Z731_F1	insertion_smaller	0.5	60
193027	3502993	3503010	90	135	4956.1.1.1	4955.1.1.1	A0A077Z731_F1	host_smaller	1.5	45
193028	3516256	3503897	200	70	109.4.1.0	904.2.1.1	A0A077Z739_F1	insertion_smaller	0.35	130
193029	3516256	3503894	200	80	109.4.1.0	308.1.1.2	A0A077Z739_F1	insertion_smaller	0.4	120
193030	3573757	3503876	515	100	109.4.1.0	101.1.2.381	A0A077Z739_F1	insertion_smaller	0.194	415
193031	3509919	3509922	260	230	7512.1.1.6	7512.1.1.6	A0A077Z746_F1	insertion_smaller	0.885	30
193032	3509921	3509920	220	90	2006.1.1.21	3012.1.1.5	A0A077Z746_F1	insertion_smaller	0.409	130
193033	3513417	3513454	140	95	304.9.1.0	304.9.1.25	A0A077Z751_F1	insertion_smaller	0.679	45
193034	3518371	3510208	130	105	174.1.1.1	576.1.1.1	A0A077Z764_F1	insertion_smaller	0.808	25
193035	3507897	3507898	65	25	603.2.1.0	2004.1.1.0	A0A077Z786_F1	insertion_smaller	0.385	40
193036	3508578	3508577	215	30	5054.1.1.8	5054.1.1.0	A0A077Z790_F1	insertion_smaller	0.14	185
193037	3503967	3503965	320	85	2004.1.1.0	304.8.1.0	A0A077Z799_F1	insertion_smaller	0.266	235
193038	3508033	3517052	155	80	2003.1.7.10	304.30.1.1	A0A077Z7A3_F1	insertion_smaller	0.516	75
193039	3502662	3502629	400	75	7577.1.1.4	3016.1.1.4	A0A077Z7B3_F1	insertion_smaller	0.188	325
193040	3508662	3520669	170	200	2004.1.1.120	2004.1.1.30	A0A077Z7D5_F1	host_smaller	1.176	30
193041	3508662	3508664	170	115	2004.1.1.120	3930.1.1.0	A0A077Z7D5_F1	insertion_smaller	0.676	55
193042	3508372	3518037	360	85	7515.1.1.0	11.1.1.0	A0A077Z7D8_F1	insertion_smaller	0.236	275
193043	3513369	3513341	335	90	7515.1.1.0	11.1.1.0	A0A077Z7D8_F1	insertion_smaller	0.269	245
193044	3573794	3508372	155	360	243.3.1.35	7515.1.1.0	A0A077Z7D8_F1	host_smaller	2.323	205
193045	3516444	3504858	70	40	632.2.1.0	3711.1.1.0	A0A077Z7E1_F1	insertion_smaller	0.571	30
193046	3516444	3504859	70	50	632.2.1.0	207.10.1.0	A0A077Z7E1_F1	insertion_smaller	0.714	20
193047	3508279	3508278	110	95	4139.1.1.1	4139.1.1.1	A0A077Z7E6_F1	insertion_smaller	0.864	15
193048	3513058	3513057	160	115	7510.1.1.1	7510.1.1.1	A0A077Z7H5_F1	insertion_smaller	0.719	45
193049	3516288	3504114	115	120	304.9.1.0	304.9.1.25	A0A077Z7I1_F1	host_smaller	1.043	5
193050	3501584	3501562	75	50	4.1.1.50	376.1.1.0	A0A077Z7I3_F1	insertion_smaller	0.667	25
193051	3516124	3503189	45	25	4177.1.1.0	4218.1.1.0	A0A077Z7I4_F1	insertion_smaller	0.556	20
193052	3515102	3515103	160	25	7026.1.1.0	5084.5.1.0	A0A077Z7I6_F1	insertion_smaller	0.156	135
193053	3515104	3518368	99	130	11.1.4.48	6.1.1.0	A0A077Z7I6_F1	host_smaller	1.313	31
193054	3515105	3515097	305	105	77.1.1.0	11.1.4.48	A0A077Z7I6_F1	insertion_smaller	0.344	200
193055	3515105	3515098	305	115	77.1.1.0	11.1.4.0	A0A077Z7I6_F1	insertion_smaller	0.377	190
193056	3515105	3515100	305	120	77.1.1.0	11.8.1.0	A0A077Z7I6_F1	insertion_smaller	0.393	185
193057	3515105	3515101	305	120	77.1.1.0	11.1.4.0	A0A077Z7I6_F1	insertion_smaller	0.393	185
193058	3515105	3518369	305	105	77.1.1.0	11.1.4.48	A0A077Z7I6_F1	insertion_smaller	0.344	200
193059	3515105	3515104	305	99	77.1.1.0	11.1.4.48	A0A077Z7I6_F1	insertion_smaller	0.325	206
193060	3511061	3511076	160	145	2005.1.1.36	2005.1.1.36	A0A077Z7L1_F1	insertion_smaller	0.906	15
193061	3516426	3504650	338	130	206.1.1.1	10.12.1.1	A0A077Z7L3_F1	insertion_smaller	0.385	208
193062	3516426	3504651	338	135	206.1.1.1	10.12.1.1	A0A077Z7L3_F1	insertion_smaller	0.399	203
193063	3518290	3514562	270	65	5051.1.1.0	5051.1.1.0	A0A077Z7N5_F1	insertion_smaller	0.241	205
193066	3516518	3501239	135	55	226.1.1.1	109.27.1.0	A0A077Z7P2_F1	insertion_smaller	0.407	80
193067	3509775	3509774	325	145	314.1.1.1	329.1.1.0	A0A077Z7W6_F1	insertion_smaller	0.446	180
193068	3512989	3512992	155	145	2007.1.3.0	7512.1.1.4	A0A077Z7X3_F1	insertion_smaller	0.935	10
193069	3509108	3517247	130	195	601.1.2.1	601.1.1.1	A0A077Z7Z2_F1	host_smaller	1.5	65
193070	3509108	3509107	130	140	601.1.2.1	601.1.1.1	A0A077Z7Z2_F1	host_smaller	1.077	10
193071	3515654	3519959	85	65	327.11.2.0	327.11.2.0	A0A077Z807_F1	insertion_smaller	0.765	20
193072	3509581	3509583	190	120	101.1.2.19	264.2.1.1	A0A077Z813_F1	insertion_smaller	0.632	70
193073	3509583	3509585	120	120	264.2.1.1	101.1.2.19	A0A077Z813_F1	equal_size	1	0
193074	3520643	3507957	695	100	11.1.1.12	11.1.1.12	A0A077Z827_F1	insertion_smaller	0.144	595
193075	3520643	3507960	695	100	11.1.1.12	11.1.1.12	A0A077Z827_F1	insertion_smaller	0.144	595
193076	3520643	3507950	695	100	11.1.1.12	11.1.1.12	A0A077Z827_F1	insertion_smaller	0.144	595
193077	3520643	3500524	695	90	11.1.1.12	11.1.1.12	A0A077Z827_F1	insertion_smaller	0.129	605
193078	3520643	3507954	695	90	11.1.1.12	11.1.1.12	A0A077Z827_F1	insertion_smaller	0.129	605
193079	3520643	3507961	695	100	11.1.1.12	11.1.1.12	A0A077Z827_F1	insertion_smaller	0.144	595
193080	3518941	3501107	130	165	223.1.1.0	223.1.1.0	A0A077Z834_F1	host_smaller	1.269	35
193081	3515472	3518941	268	130	223.1.1.0	223.1.1.0	A0A077Z834_F1	insertion_smaller	0.485	138
193082	3501107	3515473	165	245	223.1.1.0	2006.1.6.0	A0A077Z834_F1	host_smaller	1.485	80
193083	3517869	3512507	190	55	213.1.1.22	101.1.15.2	A0A077Z847_F1	insertion_smaller	0.289	135
193084	3501306	3501310	140	25	133.1.1.0	133.1.1.0	A0A077Z860_F1	insertion_smaller	0.179	115
193085	3520655	3508463	315	80	5054.1.1.0	1075.4.1.0	A0A077Z867_F1	insertion_smaller	0.254	235
193086	3503769	3516222	130	25	633.4.1.0	4177.1.1.0	A0A077Z8A2_F1	insertion_smaller	0.192	105
193087	3520789	3500556	65	429	7519.1.1.0	3775.1.1.1	A0A077Z8A4_F1	host_smaller	6.6	364
193088	3515690	3520108	150	145	10.12.1.1	10.12.1.1	A0A077Z8A6_F1	insertion_smaller	0.967	5
193089	3515690	3520106	150	325	10.12.1.1	2007.1.19.2	A0A077Z8A6_F1	host_smaller	2.167	175
193090	3515690	3520107	150	195	10.12.1.1	2004.1.1.0	A0A077Z8A6_F1	host_smaller	1.3	45
193091	3520600	3516769	215	95	2006.1.1.21	3012.1.1.5	A0A077Z8D3_F1	insertion_smaller	0.442	120
193092	3503329	3503331	95	25	604.1.1.1	4.1.1.0	A0A077Z8F4_F1	insertion_smaller	0.263	70
193093	3503333	3503344	175	145	604.1.1.0	2496.1.1.6	A0A077Z8F4_F1	insertion_smaller	0.829	30
193095	3516970	3507826	135	30	109.4.1.0	1075.4.1.0	A0A077Z8I5_F1	insertion_smaller	0.222	105
193096	3507818	3507825	230	40	5050.1.1.0	3456.1.1.0	A0A077Z8I5_F1	insertion_smaller	0.174	190
193097	3507818	3507819	230	50	5050.1.1.0	3456.1.1.0	A0A077Z8I5_F1	insertion_smaller	0.217	180
193098	3507818	3516971	230	240	5050.1.1.0	2004.1.1.5	A0A077Z8I5_F1	host_smaller	1.043	10
193099	3507818	3507821	230	60	5050.1.1.0	148.1.1.0	A0A077Z8I5_F1	insertion_smaller	0.261	170
193100	3507818	3507823	230	30	5050.1.1.0	603.3.1.0	A0A077Z8I5_F1	insertion_smaller	0.13	200
193101	3507818	3507824	230	55	5050.1.1.0	1075.4.1.0	A0A077Z8I5_F1	insertion_smaller	0.239	175
193102	3516971	3507817	240	80	2004.1.1.5	304.163.1.0	A0A077Z8I5_F1	insertion_smaller	0.333	160
193103	3517916	3512594	423	330	2004.1.1.87	3922.1.1.0	A0A077Z8I7_F1	insertion_smaller	0.78	93
193104	3520826	3512593	45	435	3755.3.1.0	874.1.1.1	A0A077Z8I7_F1	host_smaller	9.667	390
193105	3512594	3520826	330	45	3922.1.1.0	3755.3.1.0	A0A077Z8I7_F1	insertion_smaller	0.136	285
193106	3517469	3510237	635	45	150.1.1.54	4207.1.2.0	A0A077Z8J1_F1	insertion_smaller	0.071	590
193107	3517469	3510242	635	55	150.1.1.54	103.1.1.0	A0A077Z8J1_F1	insertion_smaller	0.087	580
193108	3510239	3520715	130	90	633.6.1.0	604.1.1.0	A0A077Z8J1_F1	insertion_smaller	0.692	40
193109	3510239	3510240	130	115	633.6.1.0	3937.1.1.0	A0A077Z8J1_F1	insertion_smaller	0.885	15
193110	3510239	3510241	130	120	633.6.1.0	633.7.1.0	A0A077Z8J1_F1	insertion_smaller	0.923	10
193111	3510239	3510243	130	60	633.6.1.0	1073.1.1.0	A0A077Z8J1_F1	insertion_smaller	0.462	70
193112	3510243	3510238	60	240	1073.1.1.0	6165.1.1.1	A0A077Z8J1_F1	host_smaller	4	180
193113	3519740	3519739	150	120	7523.1.1.20	7523.1.1.20	A0A077Z8K1_F1	insertion_smaller	0.8	30
193114	3515597	3519741	250	130	2007.1.2.4	2007.1.2.4	A0A077Z8K1_F1	insertion_smaller	0.52	120
193115	3501387	3501388	290	135	64.1.1.0	11.2.1.0	A0A077Z8K4_F1	insertion_smaller	0.466	155
193116	3501387	3501389	290	25	64.1.1.0	11.1.1.0	A0A077Z8K4_F1	insertion_smaller	0.086	265
193117	3501387	3501427	290	145	64.1.1.0	3755.3.1.0	A0A077Z8K4_F1	insertion_smaller	0.5	145
193118	3517584	3510870	90	160	7512.1.1.0	7512.1.1.1	A0A077Z8K7_F1	host_smaller	1.778	70
193119	3513198	3513197	75	100	243.3.1.0	243.3.1.0	A0A077Z8L5_F1	host_smaller	1.333	25
193120	3513198	3513207	75	110	243.3.1.0	243.3.1.0	A0A077Z8L5_F1	host_smaller	1.467	35
193121	3513198	3513209	75	105	243.3.1.0	221.1.1.0	A0A077Z8L5_F1	host_smaller	1.4	30
193122	3513198	3513210	75	105	243.3.1.0	243.3.1.0	A0A077Z8L5_F1	host_smaller	1.4	30
193123	3513198	3513211	75	100	243.3.1.0	243.3.1.0	A0A077Z8L5_F1	host_smaller	1.333	25
193124	3513198	3513212	75	55	243.3.1.0	243.3.1.0	A0A077Z8L5_F1	insertion_smaller	0.733	20
193125	3513198	3513214	75	100	243.3.1.0	243.3.1.0	A0A077Z8L5_F1	host_smaller	1.333	25
193126	3505229	3573763	155	120	7523.1.1.0	7523.1.1.0	A0A077Z8L6_F1	insertion_smaller	0.774	35
193127	3520618	3507360	245	250	140.1.1.0	2005.1.1.7	A0A077Z8L8_F1	host_smaller	1.02	5
193128	3515330	3518443	150	95	109.4.1.0	145.1.1.0	A0A077Z8M0_F1	insertion_smaller	0.633	55
193129	3514958	3514963	79	315	65.1.1.3	2002.1.1.0	A0A077Z8M2_F1	host_smaller	3.987	236
193130	3513138	3513139	200	75	2004.1.1.1	148.1.3.19	A0A077Z8N0_F1	insertion_smaller	0.375	125
193131	3514949	3518361	135	125	1.1.7.4	3687.1.1.1	A0A077Z8P9_F1	insertion_smaller	0.926	10
193132	3517792	3507093	280	183	2007.2.3.3	220.1.1.28	A0A077Z8R0_F1	insertion_smaller	0.654	97
193133	3515071	3515072	430	170	109.4.1.0	109.3.1.8	A0A077Z8R4_F1	insertion_smaller	0.395	260
193134	3520456	3515818	90	30	632.22.1.0	4207.1.2.0	A0A077Z8S8_F1	insertion_smaller	0.333	60
193136	3520456	3501646	90	40	632.22.1.0	4207.1.2.0	A0A077Z8S8_F1	insertion_smaller	0.444	50
193137	3518866	3515469	135	195	2003.1.11.1	2003.1.1.37	A0A077Z8U1_F1	host_smaller	1.444	60
193138	3505262	3505281	145	240	11.1.1.0	2006.1.6.2	A0A077Z8U9_F1	host_smaller	1.655	95
193139	3520679	3504071	375	25	7575.1.1.7	109.4.1.0	A0A077Z8X1_F1	insertion_smaller	0.067	350
193140	3517230	3509129	405	415	5.1.4.0	109.4.1.0	A0A077Z8X1_F1	host_smaller	1.025	10
193141	3509129	3520679	415	375	109.4.1.0	7575.1.1.7	A0A077Z8X1_F1	insertion_smaller	0.904	40
193142	3519869	3515648	115	65	108.1.1.26	108.1.1.29	A0A077Z8X9_F1	insertion_smaller	0.565	50
193143	3519869	3519870	115	80	108.1.1.26	108.1.1.26	A0A077Z8X9_F1	insertion_smaller	0.696	35
193145	3505444	3516558	310	95	109.4.1.0	109.4.1.0	A0A077Z923_F1	insertion_smaller	0.306	215
193148	3516515	3505225	185	30	70.3.1.1	3358.1.1.0	A0A077Z930_F1	insertion_smaller	0.162	155
193149	3516892	3507268	140	180	7523.1.1.23	7523.1.1.23	A0A077Z932_F1	host_smaller	1.286	40
193150	3520766	3507137	400	60	109.4.1.0	103.1.1.0	A0A077Z935_F1	insertion_smaller	0.15	340
193151	3509055	3509074	370	80	3236.2.1.0	4261.1.1.1	A0A077Z952_F1	insertion_smaller	0.216	290
193152	3509055	3517239	370	80	3236.2.1.0	4261.1.1.1	A0A077Z952_F1	insertion_smaller	0.216	290
193153	3520922	3517510	765	200	109.4.1.0	11.2.1.0	A0A077Z963_F1	insertion_smaller	0.261	565
193154	3520922	3510530	765	165	109.4.1.0	11.2.1.12	A0A077Z963_F1	insertion_smaller	0.216	600
193155	3501524	3501526	135	60	220.1.1.1	376.1.2.1	A0A077Z968_F1	insertion_smaller	0.444	75
193156	3509321	3509298	340	30	5054.1.1.2	109.3.1.0	A0A077Z984_F1	insertion_smaller	0.088	310
193157	3517278	3509321	175	340	109.3.1.0	5054.1.1.2	A0A077Z984_F1	host_smaller	1.943	165
193158	3517278	3509299	175	95	109.3.1.0	109.3.1.0	A0A077Z984_F1	insertion_smaller	0.543	80
193159	3511722	3511723	185	165	236.1.1.1	2003.1.1.5	A0A077Z989_F1	insertion_smaller	0.892	20
193160	3511845	3517762	120	175	2004.1.1.0	3636.1.1.0	A0A077Z993_F1	host_smaller	1.458	55
193161	3517228	3509015	395	75	4070.1.1.1	148.1.3.19	A0A077Z998_F1	insertion_smaller	0.19	320
193162	3503116	3516092	380	30	5054.1.1.2	109.3.1.0	A0A077Z999_F1	insertion_smaller	0.079	350
193163	3512561	3512559	175	65	11.1.1.0	192.1.1.0	A0A077Z9A4_F1	insertion_smaller	0.371	110
193164	3513321	3513308	200	175	11.12.1.1	5057.1.1.1	A0A077Z9A7_F1	insertion_smaller	0.875	25
193165	3513308	3513309	175	25	5057.1.1.1	3922.1.1.0	A0A077Z9A7_F1	insertion_smaller	0.143	150
193166	3513323	3500976	215	180	11.12.1.1	5057.1.1.1	A0A077Z9A7_F1	insertion_smaller	0.837	35
193167	3504559	3504590	200	75	212.1.1.10	245.1.1.0	A0A077Z9B3_F1	insertion_smaller	0.375	125
193168	3508888	3508902	230	95	109.4.1.0	708.1.2.0	A0A077Z9C4_F1	insertion_smaller	0.413	135
193170	3520482	3516003	230	80	4070.1.1.2	7.1.1.0	A0A077Z9D0_F1	insertion_smaller	0.348	150
193171	3503747	3503748	140	255	11.1.5.0	10.1.1.0	A0A077Z9F0_F1	host_smaller	1.821	115
193172	3505260	3516521	65	55	5001.1.1.0	395.1.1.3	A0A077Z9F6_F1	insertion_smaller	0.846	10
193174	3518032	3513252	340	105	2003.1.2.5	2003.1.2.5	A0A077Z9H7_F1	insertion_smaller	0.309	235
193175	3514059	3514087	150	90	304.60.1.2	3310.1.1.1	A0A077Z9K8_F1	insertion_smaller	0.6	60
193176	3506420	3506419	820	205	109.4.1.441	109.4.1.0	A0A077Z9L9_F1	insertion_smaller	0.25	615
193177	3519606	3519605	320	45	7515.1.1.6	632.23.1.0	A0A077Z9M3_F1	insertion_smaller	0.141	275
193178	3515594	3519606	135	320	601.25.1.0	7515.1.1.6	A0A077Z9M3_F1	host_smaller	2.37	185
193179	3515594	3519607	135	25	601.25.1.0	109.4.1.0	A0A077Z9M3_F1	insertion_smaller	0.185	110
193180	3515594	3519608	135	255	601.25.1.0	604.1.1.11	A0A077Z9M3_F1	host_smaller	1.889	120
193181	3516459	3505109	200	65	70.3.1.1	3358.1.1.2	A0A077Z9P1_F1	insertion_smaller	0.325	135
193182	3505389	3505390	365	155	2004.1.1.144	3636.1.1.0	A0A077Z9S7_F1	insertion_smaller	0.425	210
193183	3516743	3506502	170	155	220.1.1.19	220.1.1.21	A0A077Z9T1_F1	insertion_smaller	0.912	15
193184	3516743	3506503	170	110	220.1.1.19	220.1.1.21	A0A077Z9T1_F1	insertion_smaller	0.647	60
193185	3508970	3508974	435	135	109.4.1.588	220.1.1.94	A0A077Z9U9_F1	insertion_smaller	0.31	300
193186	3503624	3503623	75	30	632.22.1.0	1203.1.2.0	A0A077Z9W0_F1	insertion_smaller	0.4	45
193188	3503624	3503625	75	160	632.22.1.0	604.1.1.0	A0A077Z9W0_F1	host_smaller	2.133	85
193189	3503624	3501207	75	155	632.22.1.0	4177.1.1.0	A0A077Z9W0_F1	host_smaller	2.067	80
193192	3516199	3516208	205	45	3684.1.1.0	601.27.1.0	A0A077Z9W0_F1	insertion_smaller	0.22	160
193193	3516199	3503624	205	75	3684.1.1.0	632.22.1.0	A0A077Z9W0_F1	insertion_smaller	0.366	130
193194	3511307	3511309	29	35	398.1.1.0	398.1.1.2	A0A077Z9Y9_F1	host_smaller	1.207	6
193195	3517659	3511307	100	29	319.1.1.3	398.1.1.0	A0A077Z9Y9_F1	insertion_smaller	0.29	71
193196	3502871	3516047	134	120	174.1.1.1	576.1.1.1	A0A077ZA51_F1	insertion_smaller	0.896	14
193197	3518390	3515094	620	110	2004.1.1.38	220.1.1.1	A0A077ZA59_F1	insertion_smaller	0.177	510
193198	3573612	3508097	415	265	3615.1.1.0	2004.1.1.36	A0A077ZA71_F1	insertion_smaller	0.639	150
193199	3520645	3508045	190	175	2003.1.11.4	2003.1.1.19	A0A077ZA92_F1	insertion_smaller	0.921	15
193200	3520728	3510765	60	65	3711.1.1.0	4177.1.1.0	A0A077ZA99_F1	host_smaller	1.083	5
193201	3520733	3511086	380	335	5.1.4.0	5.1.4.36	A0A077ZAC0_F1	insertion_smaller	0.882	45
193202	3512248	3512239	83	80	5041.1.1.1	5041.1.1.1	A0A077ZAC9_F1	insertion_smaller	0.964	3
193203	3502475	3520481	210	30	304.102.1.2	320.1.1.0	A0A077ZAE4_F1	insertion_smaller	0.143	180
193204	3502475	3502474	210	150	304.102.1.2	1056.1.1.1	A0A077ZAE4_F1	insertion_smaller	0.714	60
193205	3520905	3507089	260	115	5073.1.2.1	10.13.1.1	A0A077ZAF2_F1	insertion_smaller	0.442	145
193206	3507091	3507090	200	175	2006.1.1.1	267.1.1.0	A0A077ZAF2_F1	insertion_smaller	0.875	25
193207	3508073	3517084	70	210	3926.1.1.0	10.35.1.2	A0A077ZAF5_F1	host_smaller	3	140
193208	3513017	3513018	138	90	223.2.1.8	7.1.1.0	A0A077ZAG3_F1	insertion_smaller	0.652	48
193209	3516245	3503783	190	140	108.1.1.0	108.1.1.0	A0A077ZAH6_F1	insertion_smaller	0.737	50
193210	3516245	3503784	190	290	108.1.1.0	5076.1.1.1	A0A077ZAH6_F1	host_smaller	1.526	100
193211	3506699	3506698	280	60	2005.1.1.29	375.1.1.46	A0A077ZAJ1_F1	insertion_smaller	0.214	220
193212	3513554	3513557	675	45	109.4.1.0	109.4.1.0	A0A077ZAJ6_F1	insertion_smaller	0.067	630
193213	3503303	3516154	165	165	2007.1.3.0	7512.1.1.4	A0A077ZAL2_F1	equal_size	1	0
193214	3520910	3508574	300	125	2007.1.4.1	7572.1.1.1	A0A077ZAM2_F1	insertion_smaller	0.417	175
193215	3508575	3508576	250	125	2007.1.4.1	7572.1.1.1	A0A077ZAM2_F1	insertion_smaller	0.5	125
193216	3520192	3515706	180	160	2484.1.1.12	2484.1.1.12	A0A077ZAM5_F1	insertion_smaller	0.889	20
193217	3516999	3507785	155	85	212.1.1.10	245.1.1.1	A0A077ZAN7_F1	insertion_smaller	0.548	70
193218	3509961	3509960	155	30	10.32.1.0	101.1.1.0	A0A077ZAR8_F1	insertion_smaller	0.194	125
193219	3509961	3509962	155	50	10.32.1.0	101.1.1.0	A0A077ZAR8_F1	insertion_smaller	0.323	105
193221	3518232	3514355	515	235	3777.1.1.1	10.12.1.53	A0A077ZAS3_F1	insertion_smaller	0.456	280
193222	3514553	3514549	340	105	206.1.1.20	214.1.1.1	A0A077ZAT5_F1	insertion_smaller	0.309	235
193223	3508408	3517103	25	70	4.1.1.0	4992.1.1.0	A0A077ZAT6_F1	host_smaller	2.8	45
193224	3520654	3508409	150	30	4.1.1.187	109.4.1.0	A0A077ZAT6_F1	insertion_smaller	0.2	120
193225	3573771	3517000	305	75	3403.1.1.0	3403.1.1.0	A0A077ZAX1_F1	insertion_smaller	0.246	230
193226	3520356	3520355	465	80	5073.1.1.0	10.13.1.0	A0A077ZAY2_F1	insertion_smaller	0.172	385
193227	3520356	3515744	465	245	5073.1.1.0	2006.1.1.0	A0A077ZAY2_F1	insertion_smaller	0.527	220
193228	3515744	3520354	245	255	2006.1.1.0	267.1.1.0	A0A077ZAY2_F1	host_smaller	1.041	10
193229	3504971	3504970	660	275	1075.4.1.1	2004.1.1.5	A0A077ZAZ4_F1	insertion_smaller	0.417	385
193230	3507497	3507488	175	110	327.17.1.0	327.17.1.3	A0A077ZAZ7_F1	insertion_smaller	0.629	65
193231	3517903	3512614	130	115	220.1.1.0	220.1.1.1	A0A077ZB23_F1	insertion_smaller	0.885	15
193232	3501051	3514924	115	55	221.1.1.6	376.1.2.0	A0A077ZB33_F1	insertion_smaller	0.478	60
193233	3501051	3514928	115	70	221.1.1.6	376.1.2.0	A0A077ZB33_F1	insertion_smaller	0.609	45
193234	3501051	3514904	115	50	221.1.1.6	376.1.2.1	A0A077ZB33_F1	insertion_smaller	0.435	65
193235	3514916	3514922	155	100	2007.1.4.2	221.1.1.6	A0A077ZB33_F1	insertion_smaller	0.645	55
193236	3514916	3514903	155	75	2007.1.4.2	304.9.1.0	A0A077ZB33_F1	insertion_smaller	0.484	80
193237	3520805	3513311	440	130	189.1.1.3	221.1.1.67	A0A077ZB36_F1	insertion_smaller	0.295	310
193238	3516747	3506530	190	195	2003.1.2.24	2003.1.2.24	A0A077ZB56_F1	host_smaller	1.026	5
193239	3509236	3509250	70	245	604.5.1.0	10.32.1.94	A0A077ZB75_F1	host_smaller	3.5	175
193240	3520497	3503342	335	90	2004.1.1.184	1.1.7.41	A0A077ZB89_F1	insertion_smaller	0.269	245
193241	3520497	3516144	335	210	2004.1.1.184	2004.1.1.186	A0A077ZB89_F1	insertion_smaller	0.627	125
193242	3502670	3502663	105	75	390.1.1.1	390.1.1.1	A0A077ZBA3_F1	insertion_smaller	0.714	30
193243	3517160	3508671	185	245	7585.1.1.1	4015.1.1.1	A0A077ZBB2_F1	host_smaller	1.324	60
193244	3519828	3519829	159	105	2006.1.1.32	3012.1.1.0	A0A077ZBE2_F1	insertion_smaller	0.66	54
193245	3519734	3519735	170	150	7523.1.1.20	7523.1.1.20	A0A077ZBF2_F1	insertion_smaller	0.882	20
193246	3573579	3506459	405	100	109.4.1.0	221.1.1.0	A0A077ZBG8_F1	insertion_smaller	0.247	305
193247	3504794	3504795	125	55	10.32.1.0	375.1.1.0	A0A077ZBI3_F1	insertion_smaller	0.44	70
193248	3501777	3515851	130	390	604.1.1.0	189.1.1.1	A0A077ZBJ1_F1	host_smaller	3	260
193249	3504822	3516413	80	25	6170.1.1.1	5054.1.1.0	A0A077ZBL2_F1	insertion_smaller	0.313	55
193250	3512307	3520769	160	75	174.1.1.1	576.1.1.1	A0A077ZBP0_F1	insertion_smaller	0.469	85
193251	3504366	3516334	155	40	1038.1.1.0	109.4.1.0	A0A077ZBP4_F1	insertion_smaller	0.258	115
193252	3515529	3519229	155	170	7523.1.1.2	7523.1.1.2	A0A077ZBQ0_F1	host_smaller	1.097	15
193253	3519231	3519230	195	145	7523.1.1.2	7523.1.1.2	A0A077ZBQ0_F1	insertion_smaller	0.744	50
193254	3500836	3518968	295	470	7579.1.1.3	5.1.5.4	A0A077ZBQ2_F1	host_smaller	1.593	175
193255	3518588	3573667	180	135	2003.1.1.22	298.1.1.24	A0A077ZBQ8_F1	insertion_smaller	0.75	45
193256	3503871	3503872	305	30	206.1.1.1	206.1.1.0	A0A077ZBR5_F1	insertion_smaller	0.098	275
193257	3508534	3508535	270	135	3767.1.1.0	4.1.1.0	A0A077ZBS9_F1	insertion_smaller	0.5	135
193258	3514731	3514730	465	250	1075.4.1.1	2004.1.1.5	A0A077ZBW2_F1	insertion_smaller	0.538	215
193259	3518615	3514758	130	175	2007.1.4.2	4004.1.1.0	A0A077ZBW2_F1	host_smaller	1.346	45
193260	3515653	3501143	85	130	304.8.1.0	1.1.2.0	A0A077ZBX3_F1	host_smaller	1.529	45
193261	3519952	3515653	249	85	1075.1.2.1	304.8.1.0	A0A077ZBX3_F1	insertion_smaller	0.341	164
193262	3504506	3516339	224	85	2488.1.1.6	2.1.1.21	A0A077ZBY9_F1	insertion_smaller	0.379	139
193263	3513947	3518172	385	200	1075.4.1.1	2004.1.1.5	A0A077ZBZ1_F1	insertion_smaller	0.519	185
193264	3504269	3500542	110	90	2.6.1.0	4.1.1.9	A0A077ZC04_F1	insertion_smaller	0.818	20
193265	3520400	3520401	255	80	10.1.1.3	362.1.1.1	A0A077ZC09_F1	insertion_smaller	0.314	175
193266	3518517	3503499	340	40	129.1.1.23	5067.1.1.0	A0A077ZC10_F1	insertion_smaller	0.118	300
193267	3518498	3502187	150	100	4337.1.1.2	327.19.1.2	A0A077ZC15_F1	insertion_smaller	0.667	50
193268	3511003	3511002	105	95	7.1.1.4	7.1.1.4	A0A077ZC22_F1	insertion_smaller	0.905	10
193269	3502570	3520483	300	370	109.3.1.8	5054.1.1.0	A0A077ZC23_F1	host_smaller	1.233	70
193270	3503431	3503403	215	65	2496.1.1.1	103.1.1.0	A0A077ZC25_F1	insertion_smaller	0.302	150
193271	3515771	3501314	475	50	5051.1.1.2	3633.1.1.0	A0A077ZC29_F1	insertion_smaller	0.105	425
193272	3520445	3501338	170	140	2005.1.1.36	2005.1.1.36	A0A077ZC29_F1	insertion_smaller	0.824	30
193273	3516903	3507377	100	70	192.2.1.0	150.1.1.0	A0A077ZC39_F1	insertion_smaller	0.7	30
193274	3507766	3507765	115	120	7509.1.1.1	7509.1.1.1	A0A077ZC64_F1	host_smaller	1.043	5
193275	3515569	3519402	195	25	5057.1.1.1	109.4.1.0	A0A077ZC67_F1	insertion_smaller	0.128	170
193276	3514892	3514918	130	90	2.6.1.0	4.1.1.9	A0A077ZC78_F1	insertion_smaller	0.692	40
193277	3507010	3516839	105	340	3794.1.2.0	2002.1.1.25	A0A077ZCA7_F1	host_smaller	3.238	235
193278	3507010	3507009	105	45	3794.1.2.0	103.5.1.0	A0A077ZCA7_F1	insertion_smaller	0.429	60
193279	3507010	3573593	105	120	3794.1.2.0	103.5.1.1	A0A077ZCA7_F1	host_smaller	1.143	15
193280	3515757	3520365	269	65	304.102.1.1	221.1.2.0	A0A077ZCD5_F1	insertion_smaller	0.242	204
193281	3520714	3510173	334	105	7579.1.1.28	3621.1.1.1	A0A077ZCE4_F1	insertion_smaller	0.314	229
193282	3515248	3515247	250	125	2004.1.1.1	148.1.3.6	A0A077ZCF8_F1	insertion_smaller	0.5	125
193283	3510126	3510127	135	130	174.1.1.1	576.1.1.1	A0A077ZCG0_F1	insertion_smaller	0.963	5
193284	3512776	3512779	115	125	264.2.1.1	101.1.2.19	A0A077ZCG1_F1	host_smaller	1.087	10
193285	3512777	3512776	190	115	101.1.2.19	264.2.1.1	A0A077ZCG1_F1	insertion_smaller	0.605	75
193286	3519478	3519479	50	70	3922.1.1.0	605.1.1.0	A0A077ZCG7_F1	host_smaller	1.4	20
193287	3517908	3512530	350	85	7515.1.1.6	304.131.1.1	A0A077ZCH4_F1	insertion_smaller	0.243	265
193288	3502158	3502159	155	25	221.1.1.6	109.4.1.0	A0A077ZCJ2_F1	insertion_smaller	0.161	130
193289	3573831	3515702	270	190	2004.1.1.144	3636.1.1.1	A0A077ZCK2_F1	insertion_smaller	0.704	80
193290	3573831	3520090	270	240	2004.1.1.144	2004.1.1.194	A0A077ZCK2_F1	insertion_smaller	0.889	30
193291	3514615	3514634	94	175	4026.1.1.0	2004.1.1.78	A0A077ZCL2_F1	host_smaller	1.862	81
193292	3520496	3503300	175	140	11.1.1.0	11.1.1.0	A0A077ZCM0_F1	insertion_smaller	0.8	35
193293	3517715	3511608	465	35	109.4.1.0	109.4.1.0	A0A077ZCM3_F1	insertion_smaller	0.075	430
193294	3516566	3505536	125	90	108.1.1.0	108.1.1.0	A0A077ZCP7_F1	insertion_smaller	0.72	35
193295	3507812	3507813	395	185	5073.1.1.6	2006.1.1.20	A0A077ZCQ0_F1	insertion_smaller	0.468	210
193296	3507813	3507810	185	230	2006.1.1.20	267.1.1.3	A0A077ZCQ0_F1	host_smaller	1.243	45
193297	3517755	3511769	250	145	2003.1.2.24	2003.1.2.24	A0A077ZCQ3_F1	insertion_smaller	0.58	105
193298	3505223	3505222	260	70	2004.1.1.71	3949.1.1.1	A0A077ZCQ5_F1	insertion_smaller	0.269	190
193299	3505859	3516621	120	140	2006.1.1.17	2006.1.1.17	A0A077ZCQ9_F1	host_smaller	1.167	20
193300	3519361	3519360	255	175	323.1.1.3	7584.1.1.1	A0A077ZCS7_F1	insertion_smaller	0.686	80
193301	3510152	3510153	145	195	7585.1.1.1	4015.1.1.1	A0A077ZCT1_F1	host_smaller	1.345	50
193302	3507212	3507213	75	100	4.1.1.51	4.1.1.51	A0A077ZCT7_F1	host_smaller	1.333	25
193303	3511231	3511230	290	95	2005.1.1.12	632.2.1.0	A0A077ZCX7_F1	insertion_smaller	0.328	195
193304	3507463	3507461	115	55	2.1.1.80	375.1.1.58	A0A077ZCX8_F1	insertion_smaller	0.478	60
193305	3505422	3505421	170	45	633.21.1.0	2008.1.1.0	A0A077ZCY7_F1	insertion_smaller	0.265	125
193306	3513533	3513501	205	85	4193.1.1.1	4.1.1.1	A0A077ZD04_F1	insertion_smaller	0.415	120
193307	3510894	3510893	230	30	844.1.1.1	601.46.1.0	A0A077ZD09_F1	insertion_smaller	0.13	200
193308	3503423	3503438	435	120	633.1.1.1	633.1.1.1	A0A077ZD10_F1	insertion_smaller	0.276	315
193309	3503423	3503440	435	115	633.1.1.1	633.1.1.1	A0A077ZD10_F1	insertion_smaller	0.264	320
193310	3503423	3518513	435	135	633.1.1.1	633.1.1.1	A0A077ZD10_F1	insertion_smaller	0.31	300
193311	3519238	3519236	115	115	1036.1.1.1	2.1.1.105	A0A077ZD29_F1	equal_size	1	0
193312	3519238	3515530	115	65	1036.1.1.1	4.1.1.136	A0A077ZD29_F1	insertion_smaller	0.565	50
193313	3520680	3509165	590	95	109.4.1.0	101.43.1.0	A0A077ZD48_F1	insertion_smaller	0.161	495
193314	3573745	3515642	170	120	609.1.1.0	4210.1.1.1	A0A077ZD56_F1	insertion_smaller	0.706	50
193315	3516023	3502666	900	70	109.4.1.150	376.1.1.8	A0A077ZD73_F1	insertion_smaller	0.078	830
193316	3518436	3515278	265	100	593.1.1.1	2498.5.1.1	A0A077ZD87_F1	insertion_smaller	0.377	165
193317	3515278	3518435	100	155	2498.5.1.1	2487.1.1.1	A0A077ZD87_F1	host_smaller	1.55	55
193318	3508413	3508441	65	95	2.1.1.0	4.1.1.9	A0A077ZD97_F1	host_smaller	1.462	30
193319	3503192	3503193	460	340	7512.1.1.2	7512.1.1.2	A0A077ZDB0_F1	insertion_smaller	0.739	120
193320	3518899	3518929	270	240	7515.1.1.8	7554.1.1.1	A0A077ZDB4_F1	insertion_smaller	0.889	30
193321	3517948	3512798	415	110	5073.1.1.5	10.13.1.1	A0A077ZDB7_F1	insertion_smaller	0.265	305
193322	3517948	3520791	415	165	5073.1.1.5	2006.1.1.1	A0A077ZDB7_F1	insertion_smaller	0.398	250
193323	3520791	3512797	165	205	2006.1.1.1	267.1.1.3	A0A077ZDB7_F1	host_smaller	1.242	40
193324	3519099	3519129	160	155	2003.1.1.22	298.1.1.8	A0A077ZDC9_F1	insertion_smaller	0.969	5
193325	3513483	3513484	93	155	605.1.1.0	11.2.1.0	A0A077ZDE2_F1	host_smaller	1.667	62
193326	3513484	3513493	155	75	11.2.1.0	178.1.1.1	A0A077ZDE2_F1	insertion_smaller	0.484	80
193327	3502557	3502558	190	45	220.1.1.0	192.15.1.0	A0A077ZDG3_F1	insertion_smaller	0.237	145
193329	3518362	3514951	310	295	223.1.1.71	223.1.1.69	A0A077ZDI4_F1	insertion_smaller	0.952	15
193330	3514951	3514961	295	200	223.1.1.69	2006.1.6.13	A0A077ZDI4_F1	insertion_smaller	0.678	95
193331	3519164	3519166	130	160	148.1.3.0	3965.1.1.0	A0A077ZDL0_F1	host_smaller	1.231	30
193332	3518356	3514891	300	250	2004.1.1.29	2004.1.1.30	A0A077ZDL4_F1	insertion_smaller	0.833	50
193333	3509020	3509019	375	200	2005.1.1.1	1.1.1.0	A0A077ZDP3_F1	insertion_smaller	0.533	175
193334	3501438	3501439	279	175	2011.1.1.6	304.25.1.1	A0A077ZDS4_F1	insertion_smaller	0.627	104
193335	3501056	3504814	475	150	109.4.1.0	109.4.1.22	A0A077ZDU6_F1	insertion_smaller	0.316	325
193336	3515506	3518936	268	70	5054.1.1.2	6170.1.1.1	A0A077ZDV0_F1	insertion_smaller	0.261	198
193337	3515898	3502007	175	70	2004.1.1.0	306.8.1.0	A0A077ZDW7_F1	insertion_smaller	0.4	105
193338	3516246	3503815	95	85	2.6.1.0	4.1.1.9	A0A077ZDW9_F1	insertion_smaller	0.895	10
193339	3512243	3517834	210	55	2002.1.1.120	205.1.1.0	A0A077ZDX6_F1	insertion_smaller	0.262	155
193340	3516358	3504403	440	200	5073.1.1.6	2006.1.1.20	A0A077ZDZ2_F1	insertion_smaller	0.455	240
193341	3504403	3504400	200	230	2006.1.1.20	267.1.1.3	A0A077ZDZ2_F1	host_smaller	1.15	30
193342	3501146	3520082	175	180	2003.1.1.43	298.1.1.2	A0A077ZDZ4_F1	host_smaller	1.029	5
193343	3520694	3509867	125	45	192.22.1.0	2007.2.4.0	A0A077ZDZ6_F1	insertion_smaller	0.36	80
193344	3509865	3509864	110	125	192.22.1.0	277.1.1.1	A0A077ZDZ6_F1	host_smaller	1.136	15
193345	3509865	3517396	110	55	192.22.1.0	3834.1.1.0	A0A077ZDZ6_F1	insertion_smaller	0.5	55
193346	3509865	3509888	110	160	192.22.1.0	196.1.1.1	A0A077ZDZ6_F1	host_smaller	1.455	50
193347	3518491	3501857	125	185	1021.1.1.0	2004.1.1.30	A0A077ZDZ7_F1	host_smaller	1.48	60
193348	3518491	3501859	125	220	1021.1.1.0	4156.1.1.0	A0A077ZDZ7_F1	host_smaller	1.76	95
193349	3518491	3501860	125	250	1021.1.1.0	2004.1.1.29	A0A077ZDZ7_F1	host_smaller	2	125
193350	3518031	3513226	85	30	2005.1.1.0	1020.1.1.0	A0A077ZE02_F1	insertion_smaller	0.353	55
193351	3518031	3513227	85	35	2005.1.1.0	1020.1.1.0	A0A077ZE02_F1	insertion_smaller	0.412	50
193352	3515840	3501651	65	80	5041.1.1.0	3710.1.1.0	A0A077ZE12_F1	host_smaller	1.231	15
193353	3516469	3516492	405	135	2002.1.1.23	282.1.1.0	A0A077ZE22_F1	insertion_smaller	0.333	270
193354	3517298	3509363	230	210	223.2.1.6	2004.5.1.3	A0A077ZE29_F1	insertion_smaller	0.913	20
193355	3515933	3502200	275	120	304.31.2.1	304.31.1.1	A0A077ZE41_F1	insertion_smaller	0.436	155
193356	3573678	3511799	195	95	1075.1.2.1	304.128.1.0	A0A077ZE63_F1	insertion_smaller	0.487	100
193357	3517748	3511796	130	115	1075.1.2.0	1.1.2.0	A0A077ZE63_F1	insertion_smaller	0.885	15
193358	3517748	3511797	130	65	1075.1.2.0	605.6.1.0	A0A077ZE63_F1	insertion_smaller	0.5	65
193359	3511799	3511798	95	105	304.128.1.0	1.1.2.0	A0A077ZE63_F1	host_smaller	1.105	10
193360	3506480	3506481	879	30	109.4.1.401	109.4.1.0	A0A077ZE81_F1	insertion_smaller	0.034	849
193361	3506480	3516731	879	55	109.4.1.401	109.4.1.0	A0A077ZE81_F1	insertion_smaller	0.063	824
193362	3520799	3513129	200	25	108.1.1.0	109.4.1.0	A0A077ZE91_F1	insertion_smaller	0.125	175
193365	3504855	3504854	145	30	5069.1.3.0	605.1.1.0	A0A077ZE97_F1	insertion_smaller	0.207	115
193366	3507312	3516897	170	80	11.1.5.29	375.1.1.30	A0A077ZEA9_F1	insertion_smaller	0.471	90
193367	3507312	3507318	170	250	11.1.5.29	2006.1.6.7	A0A077ZEA9_F1	host_smaller	1.471	80
193368	3505555	3500762	50	70	67.1.1.1	361.1.1.1	A0A077ZED0_F1	host_smaller	1.4	20
193369	3514810	3514809	175	295	2487.1.1.0	2011.1.1.8	A0A077ZEF2_F1	host_smaller	1.686	120
193370	3518364	3515020	93	140	304.48.1.6	4964.1.1.1	A0A077ZEH0_F1	host_smaller	1.505	47
193371	3515021	3515042	175	200	4970.1.1.2	2484.1.1.20	A0A077ZEH0_F1	host_smaller	1.143	25
193372	3516328	3504274	730	30	109.4.1.182	109.4.1.0	A0A077ZEJ1_F1	insertion_smaller	0.041	700
193373	3516328	3504292	730	195	109.4.1.182	168.1.1.1	A0A077ZEJ1_F1	insertion_smaller	0.267	535
193374	3505376	3505377	125	40	610.2.1.1	224.1.1.0	A0A077ZEJ7_F1	insertion_smaller	0.32	85
193375	3516506	3505405	170	215	11.1.5.29	2006.1.6.7	A0A077ZEJ7_F1	host_smaller	1.265	45
193376	3516506	3505378	170	90	11.1.5.29	375.1.1.30	A0A077ZEJ7_F1	insertion_smaller	0.529	80
193377	3516529	3505309	165	35	197.1.1.1	583.1.1.0	A0A077ZEL8_F1	insertion_smaller	0.212	130
193378	3516529	3505332	165	155	197.1.1.1	3755.3.1.0	A0A077ZEL8_F1	insertion_smaller	0.939	10
193379	3516529	3505311	165	130	197.1.1.1	220.1.1.22	A0A077ZEL8_F1	insertion_smaller	0.788	35
193380	3500989	3514186	435	75	5084.8.1.0	11.1.1.11	A0A077ZEL9_F1	insertion_smaller	0.172	360
193381	3517982	3512892	210	25	3755.3.1.0	105.2.1.0	A0A077ZEM6_F1	insertion_smaller	0.119	185
193382	3517982	3512893	210	30	3755.3.1.0	3922.1.1.0	A0A077ZEM6_F1	insertion_smaller	0.143	180
193383	3512718	3512717	65	165	3483.1.1.0	3483.1.1.0	A0A077ZEP4_F1	host_smaller	2.538	100
193384	3517064	3508201	63	65	3235.1.1.0	2008.1.1.0	A0A077ZEP9_F1	host_smaller	1.032	2
193385	3516973	3507652	105	25	866.1.1.0	3755.1.1.0	A0A077ZEQ2_F1	insertion_smaller	0.238	80
193386	3516973	3507660	105	125	866.1.1.0	3105.1.1.1	A0A077ZEQ2_F1	host_smaller	1.19	20
193387	3509883	3509892	305	175	4010.1.1.1	4041.1.1.1	A0A077ZEQ3_F1	insertion_smaller	0.574	130
193390	3516773	3516787	25	65	3922.1.1.0	3758.1.1.0	A0A077ZER3_F1	host_smaller	2.6	40
193391	3501678	3506735	70	120	244.4.1.1	244.4.1.1	A0A077ZER3_F1	host_smaller	1.714	50
193392	3520603	3506760	625	130	2004.1.1.87	3755.3.1.0	A0A077ZER3_F1	insertion_smaller	0.208	495
193393	3506760	3516773	130	25	3755.3.1.0	3922.1.1.0	A0A077ZER3_F1	insertion_smaller	0.192	105
193394	3516787	3506734	65	320	3758.1.1.0	874.1.1.1	A0A077ZER3_F1	host_smaller	4.923	255
193395	3506735	3516786	120	195	244.4.1.1	4025.1.1.1	A0A077ZER3_F1	host_smaller	1.625	75
193396	3517886	3512478	85	225	304.128.1.0	1.1.2.0	A0A077ZEU0_F1	host_smaller	2.647	140
193397	3520772	3517886	195	85	1075.1.2.1	304.128.1.0	A0A077ZEU0_F1	insertion_smaller	0.436	110
193398	3504556	3516389	535	100	2003.1.2.15	193.1.1.0	A0A077ZEU1_F1	insertion_smaller	0.187	435
193399	3517295	3509393	290	110	210.1.3.1	304.113.1.1	A0A077ZEU9_F1	insertion_smaller	0.379	180
193400	3519747	3515621	275	50	6129.1.1.0	3686.1.1.0	A0A077ZEX1_F1	insertion_smaller	0.182	225
193401	3520839	3514413	195	125	223.3.1.7	4019.1.1.5	A0A077ZEY1_F1	insertion_smaller	0.641	70
193402	3515221	3573739	130	115	3324.1.1.1	4.1.1.85	A0A077ZEZ1_F1	insertion_smaller	0.885	15
193403	3515222	3515221	70	130	101.1.2.201	3324.1.1.1	A0A077ZEZ1_F1	host_smaller	1.857	60
193404	3510279	3510271	320	120	7516.1.1.0	11.1.1.0	A0A077ZEZ3_F1	insertion_smaller	0.375	200
193405	3515777	3501343	100	210	101.1.2.0	2004.1.1.0	A0A077ZF04_F1	host_smaller	2.1	110
193406	3508071	3508072	1475	110	109.4.1.161	109.4.1.0	A0A077ZF20_F1	insertion_smaller	0.075	1365
193407	3516792	3506767	130	75	3702.1.1.1	308.2.1.1	A0A077ZF37_F1	insertion_smaller	0.577	55
193408	3517476	3510306	60	45	389.1.1.0	387.1.3.0	A0A077ZF60_F1	insertion_smaller	0.75	15
193409	3520557	3505084	435	385	109.4.1.0	5.1.4.7	A0A077ZF61_F1	insertion_smaller	0.885	50
193410	3517592	3510932	40	75	3459.1.1.0	73.1.1.0	A0A077ZF70_F1	host_smaller	1.875	35
193411	3520898	3505217	314	30	304.6.1.0	2004.1.1.0	A0A077ZFB2_F1	insertion_smaller	0.096	284
193412	3515723	3520297	220	150	236.1.1.1	2003.1.1.5	A0A077ZFB8_F1	insertion_smaller	0.682	70
193413	3516054	3502856	55	255	3470.1.1.0	10.35.1.2	A0A077ZFG0_F1	host_smaller	4.636	200
193414	3520881	3518838	1579	35	109.4.1.0	4.1.1.0	A0A077ZFH2_F1	insertion_smaller	0.022	1544
193415	3515526	3519212	135	120	174.1.1.1	576.1.1.1	A0A077ZFI7_F1	insertion_smaller	0.889	15
193416	3516016	3502609	155	135	304.48.1.11	4964.1.1.2	A0A077ZFJ4_F1	insertion_smaller	0.871	20
193417	3502516	3516004	255	305	2004.1.1.120	2004.1.1.30	A0A077ZFJ6_F1	host_smaller	1.196	50
193418	3512839	3512837	110	30	5043.1.1.0	1203.1.2.0	A0A077ZFJ7_F1	insertion_smaller	0.273	80
193419	3512839	3512838	110	30	5043.1.1.0	1203.1.2.0	A0A077ZFJ7_F1	insertion_smaller	0.273	80
193420	3502852	3502851	350	175	323.1.1.3	7584.1.1.1	A0A077ZFN0_F1	insertion_smaller	0.5	175
193421	3501358	3500714	65	260	3640.1.1.0	5065.1.1.3	A0A077ZFN7_F1	host_smaller	4	195
193422	3515780	3501359	259	115	7515.1.1.8	4344.1.1.0	A0A077ZFN7_F1	insertion_smaller	0.444	144
193423	3517184	3508784	290	25	5001.1.1.52	5001.1.1.0	A0A077ZFN8_F1	insertion_smaller	0.086	265
193424	3513592	3518105	170	130	2007.1.2.7	2007.1.2.7	A0A077ZFP3_F1	insertion_smaller	0.765	40
193425	3503298	3503299	215	95	2004.1.1.1	148.1.3.54	A0A077ZFQ0_F1	insertion_smaller	0.442	120
193426	3515644	3519850	165	170	304.48.1.6	4964.1.1.1	A0A077ZFR7_F1	host_smaller	1.03	5
193427	3520562	3505304	195	150	7510.1.1.1	7510.1.1.1	A0A077ZFS3_F1	insertion_smaller	0.769	45
193428	3519493	3515579	310	240	5054.1.1.9	1116.1.1.2	A0A077ZFT1_F1	insertion_smaller	0.774	70
193429	3519326	3519327	205	105	2004.1.1.137	2.1.1.32	A0A077ZFU1_F1	insertion_smaller	0.512	100
193430	3520528	3504373	195	40	804.1.1.2	377.9.1.0	A0A077ZFU4_F1	insertion_smaller	0.205	155
193431	3508055	3573611	58	30	375.1.1.45	375.1.1.45	A0A077ZFW1_F1	insertion_smaller	0.517	28
193432	3503807	3516248	160	30	63.1.1.4	4016.1.1.0	A0A077ZFW2_F1	insertion_smaller	0.188	130
193434	3514939	3514940	250	80	10.1.1.3	362.1.1.1	A0A077ZFW3_F1	insertion_smaller	0.32	170
193435	3509879	3509878	260	50	304.48.1.10	850.1.1.1	A0A077ZFW4_F1	insertion_smaller	0.192	210
193436	3505035	3505034	155	70	2003.1.7.10	304.30.1.1	A0A077ZFY0_F1	insertion_smaller	0.452	85
193437	3507479	3507478	100	50	148.1.3.0	191.1.1.0	A0A077ZG06_F1	insertion_smaller	0.5	50
193438	3515716	3520214	288	170	4010.1.1.3	4041.1.1.1	A0A077ZG11_F1	insertion_smaller	0.59	118
193439	3520190	3520189	160	125	1.1.2.1	325.1.7.2	A0A077ZG11_F1	insertion_smaller	0.781	35
193440	3504941	3504942	150	160	3567.1.1.0	5086.1.1.0	A0A077ZG16_F1	host_smaller	1.067	10
193441	3515886	3501919	475	70	109.4.1.89	109.4.1.0	A0A077ZG22_F1	insertion_smaller	0.147	405
193442	3515886	3501934	475	360	109.4.1.89	626.1.1.1	A0A077ZG22_F1	insertion_smaller	0.758	115
193443	3515886	3501921	475	60	109.4.1.89	626.1.1.0	A0A077ZG22_F1	insertion_smaller	0.126	415
193444	3513523	3513524	725	290	1075.4.1.1	2004.1.1.5	A0A077ZG36_F1	insertion_smaller	0.4	435
193445	3516689	3506188	290	180	2006.1.1.8	3787.3.1.1	A0A077ZG40_F1	insertion_smaller	0.621	110
193446	3520664	3507743	110	205	193.1.1.1	2004.1.1.0	A0A077ZG41_F1	host_smaller	1.864	95
193447	3508239	3517089	220	60	11.2.1.1	376.1.2.1	A0A077ZG44_F1	insertion_smaller	0.273	160
193448	3517583	3510847	200	60	4177.1.1.26	4177.1.1.0	A0A077ZG55_F1	insertion_smaller	0.3	140
193449	3517583	3510848	200	45	4177.1.1.26	4177.1.1.0	A0A077ZG55_F1	insertion_smaller	0.225	155
193450	3510848	3510849	45	60	4177.1.1.0	605.1.1.0	A0A077ZG55_F1	host_smaller	1.333	15
193451	3520595	3506359	75	40	327.7.1.0	230.1.1.0	A0A077ZG62_F1	insertion_smaller	0.533	35
193452	3511475	3511476	140	115	174.1.1.1	576.1.1.1	A0A077ZG75_F1	insertion_smaller	0.821	25
193453	3519893	3519894	115	45	632.7.1.1	632.7.1.0	A0A077ZGB5_F1	insertion_smaller	0.391	70
193454	3520836	3514303	120	90	7.1.1.0	7.1.1.0	A0A077ZGC3_F1	insertion_smaller	0.75	30
193455	3516224	3503684	274	185	7512.1.1.53	7512.1.1.3	A0A077ZGC4_F1	insertion_smaller	0.675	89
193456	3508378	3508400	160	150	2007.1.3.0	7512.1.1.4	A0A077ZGD1_F1	insertion_smaller	0.938	10
193457	3516499	3505221	180	155	7510.1.1.1	7510.1.1.1	A0A077ZGE6_F1	insertion_smaller	0.861	25
193458	3518647	3518648	260	215	7524.1.1.1	7524.1.1.1	A0A077ZGE9_F1	insertion_smaller	0.827	45
193459	3519059	3519058	125	45	2.1.1.80	375.1.1.58	A0A077ZGF4_F1	insertion_smaller	0.36	80
193460	3500855	3514075	203	70	3236.2.1.0	4261.1.1.0	A0A077ZGG8_F1	insertion_smaller	0.345	133
193461	3500855	3514076	203	85	3236.2.1.0	4261.1.1.0	A0A077ZGG8_F1	insertion_smaller	0.419	118
193462	3507844	3520641	80	25	3967.1.1.0	109.4.1.0	A0A077ZGI0_F1	insertion_smaller	0.313	55
193463	3507844	3507884	80	360	3967.1.1.0	109.4.1.506	A0A077ZGI0_F1	host_smaller	4.5	280
193464	3507844	3507845	80	35	3967.1.1.0	4207.1.1.0	A0A077ZGI0_F1	insertion_smaller	0.438	45
193465	3507844	3516993	80	30	3967.1.1.0	109.4.1.0	A0A077ZGI0_F1	insertion_smaller	0.375	50
193466	3515751	3520217	330	140	4021.1.1.2	298.3.1.3	A0A077ZGJ2_F1	insertion_smaller	0.424	190
193467	3512056	3512055	295	25	601.1.2.0	109.4.1.0	A0A077ZGJ9_F1	insertion_smaller	0.085	270
193468	3501195	3503030	250	295	601.1.1.0	2011.1.1.0	A0A077ZGK4_F1	host_smaller	1.18	45
193470	3501148	3515692	655	100	109.4.1.488	109.4.1.0	A0A077ZGN2_F1	insertion_smaller	0.153	555
193471	3508550	3508571	390	65	304.48.1.3	4970.1.1.0	A0A077ZGN5_F1	insertion_smaller	0.167	325
193472	3508573	3508551	105	120	2.1.1.25	304.114.1.0	A0A077ZGN5_F1	host_smaller	1.143	15
193473	3510949	3510957	115	180	2007.1.4.2	4004.1.1.0	A0A077ZGQ6_F1	host_smaller	1.565	65
193474	3516828	3516809	340	215	247.1.1.8	2004.1.1.176	A0A077ZGR2_F1	insertion_smaller	0.632	125
193475	3516809	3506944	215	25	2004.1.1.176	386.1.1.0	A0A077ZGR2_F1	insertion_smaller	0.116	190
193476	3511021	3511023	105	70	304.28.1.1	304.28.2.1	A0A077ZGS5_F1	insertion_smaller	0.667	35
193477	3517606	3511021	375	105	5067.1.1.1	304.28.1.1	A0A077ZGS5_F1	insertion_smaller	0.28	270
193478	3517606	3511024	375	100	5067.1.1.1	304.28.1.1	A0A077ZGS5_F1	insertion_smaller	0.267	275
193479	3515332	3515331	30	290	109.8.1.0	221.4.1.0	A0A077ZGT5_F1	host_smaller	9.667	260
193480	3515332	3515333	30	90	109.8.1.0	243.3.1.0	A0A077ZGT5_F1	host_smaller	3	60
193481	3517628	3511136	153	120	1.1.7.4	3687.1.1.1	A0A077ZGT8_F1	insertion_smaller	0.784	33
193482	3573837	3520373	145	130	223.3.1.2	4019.1.1.2	A0A077ZGU2_F1	insertion_smaller	0.897	15
193483	3517261	3509155	100	155	2498.5.1.1	2487.1.1.1	A0A077ZGW0_F1	host_smaller	1.55	55
193484	3509154	3517261	275	100	593.1.1.1	2498.5.1.1	A0A077ZGW0_F1	insertion_smaller	0.364	175
193485	3513022	3513023	85	100	4325.1.1.0	604.9.1.2	A0A077ZGW4_F1	host_smaller	1.176	15
193486	3513022	3513024	85	25	4325.1.1.0	605.1.1.0	A0A077ZGW4_F1	insertion_smaller	0.294	60
193487	3516590	3505702	85	95	2498.5.1.1	2487.1.1.1	A0A077ZGW6_F1	host_smaller	1.118	10
193488	3519617	3515604	50	25	7.1.1.0	7.1.1.0	A0A077ZGW8_F1	insertion_smaller	0.5	25
193489	3503397	3503398	425	250	1075.4.1.1	2004.1.1.5	A0A077ZGZ8_F1	insertion_smaller	0.588	175
193490	3519254	3519252	180	335	377.1.1.44	10.12.1.9	A0A077ZH12_F1	host_smaller	1.861	155
193491	3517573	3510804	100	75	7.1.1.1	7.1.1.0	A0A077ZH13_F1	insertion_smaller	0.75	25
193492	3520712	3510089	125	45	5060.2.1.0	3928.1.1.0	A0A077ZH17_F1	insertion_smaller	0.36	80
193493	3520712	3510090	125	25	5060.2.1.0	1075.1.1.0	A0A077ZH17_F1	insertion_smaller	0.2	100
193494	3512396	3512395	389	55	206.1.1.14	109.4.1.0	A0A077ZH28_F1	insertion_smaller	0.141	334
193495	3517437	3510132	135	335	3257.1.1.1	2007.2.3.3	A0A077ZH63_F1	host_smaller	2.481	200
193496	3518146	3513799	220	25	2007.1.2.4	206.1.1.0	A0A077ZH91_F1	insertion_smaller	0.114	195
193497	3512515	3512516	325	180	247.1.1.0	2004.1.1.176	A0A077ZHA0_F1	insertion_smaller	0.554	145
193498	3516568	3505553	305	60	3355.1.1.0	2003.1.5.0	A0A077ZHA7_F1	insertion_smaller	0.197	245
193499	3518439	3515317	815	240	109.4.1.0	109.4.1.0	A0A077ZHC8_F1	insertion_smaller	0.294	575
193500	3508543	3508544	210	115	7523.1.1.0	7523.1.1.13	A0A077ZHF8_F1	insertion_smaller	0.548	95
193501	3518359	3514934	130	160	601.25.1.1	2004.1.1.73	A0A077ZHG4_F1	host_smaller	1.231	30
193502	3509999	3514936	280	120	2003.1.2.10	244.1.1.3	A0A077ZHG4_F1	insertion_smaller	0.429	160
193503	3513465	3518080	255	125	2499.2.1.0	3019.1.1.0	A0A077ZHG9_F1	insertion_smaller	0.49	130
193504	3513466	3513464	130	125	4300.1.1.0	103.1.1.0	A0A077ZHG9_F1	insertion_smaller	0.962	5
193505	3508146	3508145	150	105	2007.1.2.11	2007.1.2.11	A0A077ZHH8_F1	insertion_smaller	0.7	45
193506	3510859	3510858	50	60	386.1.1.0	375.10.1.0	A0A077ZHM4_F1	host_smaller	1.2	10
193507	3503575	3503576	30	65	1042.1.1.0	3755.1.1.0	A0A077ZHN8_F1	host_smaller	2.167	35
193508	3501088	3503575	150	30	3755.3.1.0	1042.1.1.0	A0A077ZHN8_F1	insertion_smaller	0.2	120
193509	3503577	3503599	165	140	5069.1.1.0	601.4.1.1	A0A077ZHN8_F1	insertion_smaller	0.848	25
193510	3509383	3509384	825	250	109.4.1.532	10.1.1.35	A0A077ZHP2_F1	insertion_smaller	0.303	575
193511	3516412	3504750	365	25	604.5.1.0	1075.4.1.0	A0A077ZHP4_F1	insertion_smaller	0.068	340
193512	3513088	3513089	360	220	2003.2.1.1	2003.2.1.1	A0A077ZHP6_F1	insertion_smaller	0.611	140
193513	3513364	3513365	150	120	174.1.1.1	576.1.1.1	A0A077ZHP8_F1	insertion_smaller	0.8	30
193514	3518589	3511275	290	180	101.1.2.0	2004.1.1.229	A0A077ZHS7_F1	insertion_smaller	0.621	110
193515	3518589	3511277	290	80	101.1.2.0	4.1.1.113	A0A077ZHS7_F1	insertion_smaller	0.276	210
193516	3511277	3511293	80	65	4.1.1.113	4.1.1.113	A0A077ZHS7_F1	insertion_smaller	0.813	15
193517	3517651	3511278	75	70	4.1.1.0	4.1.1.0	A0A077ZHS7_F1	insertion_smaller	0.933	5
193518	3511279	3517651	195	75	2004.1.1.0	4.1.1.0	A0A077ZHS7_F1	insertion_smaller	0.385	120
193519	3510027	3510026	385	35	2485.1.1.81	633.6.1.0	A0A077ZHT2_F1	insertion_smaller	0.091	350
193520	3510906	3510914	155	75	212.1.1.10	245.1.1.1	A0A077ZHU7_F1	insertion_smaller	0.484	80
193521	3505991	3505990	275	100	2002.1.1.11	1.1.15.1	A0A077ZHV8_F1	insertion_smaller	0.364	175
193522	3519215	3519214	775	45	109.4.1.872	109.4.1.0	A0A077ZHX3_F1	insertion_smaller	0.058	730
193523	3510896	3510895	243	45	221.4.1.0	101.1.2.0	A0A077ZHZ5_F1	insertion_smaller	0.185	198
193524	3516612	3505780	205	190	2004.1.1.30	2004.1.1.0	A0A077ZI10_F1	insertion_smaller	0.927	15
193525	3518653	3518652	130	25	243.1.1.0	109.4.1.0	A0A077ZI41_F1	insertion_smaller	0.192	105
193526	3502466	3515985	255	105	593.1.1.1	2498.5.1.1	A0A077ZI54_F1	insertion_smaller	0.412	150
193527	3515985	3502465	105	155	2498.5.1.1	2487.1.1.1	A0A077ZI54_F1	host_smaller	1.476	50
193528	3516006	3520985	70	200	1008.1.1.0	10.35.1.2	A0A077ZI61_F1	host_smaller	2.857	130
193530	3510350	3517481	205	73	5081.1.1.1	7516.1.1.0	A0A077ZI62_F1	insertion_smaller	0.356	132
193531	3518803	3518784	460	55	604.1.1.0	643.1.1.0	A0A077ZI83_F1	insertion_smaller	0.12	405
193532	3518803	3515439	460	360	604.1.1.0	7515.1.1.6	A0A077ZI83_F1	insertion_smaller	0.783	100
193533	3508177	3508179	175	170	2003.1.11.4	2003.1.1.19	A0A077ZI98_F1	insertion_smaller	0.971	5
193534	3503826	3503828	460	25	109.4.1.528	109.4.1.0	A0A077ZIA1_F1	insertion_smaller	0.054	435
193535	3512349	3512350	105	55	2.6.1.0	4.1.1.0	A0A077ZIB5_F1	insertion_smaller	0.524	50
193536	3513223	3513224	110	95	898.1.1.1	2007.25.1.1	A0A077ZIC3_F1	insertion_smaller	0.864	15
193537	3520615	3516883	55	60	5059.1.1.0	5069.1.1.0	A0A077ZIC8_F1	host_smaller	1.091	5
193538	3520615	3501016	55	60	5059.1.1.0	5069.1.1.0	A0A077ZIC8_F1	host_smaller	1.091	5
193539	3514221	3514220	300	120	246.2.1.7	2.1.1.0	A0A077ZID1_F1	insertion_smaller	0.4	180
193540	3517115	3508452	215	300	11.1.5.53	2006.1.6.0	A0A077ZID9_F1	host_smaller	1.395	85
193541	3520204	3520213	105	230	1.1.7.19	2004.1.1.14	A0A077ZIE3_F1	host_smaller	2.19	125
193542	3519283	3519282	214	105	2004.1.1.0	148.1.3.54	A0A077ZIE4_F1	insertion_smaller	0.491	109
193543	3519941	3515651	255	90	593.1.1.1	2498.5.1.1	A0A077ZIE8_F1	insertion_smaller	0.353	165
193544	3515651	3519942	90	195	2498.5.1.1	2487.1.1.1	A0A077ZIE8_F1	host_smaller	2.167	105
193545	3517842	3512273	100	120	10.2.1.0	10.30.1.0	A0A077ZIF0_F1	host_smaller	1.2	20
193546	3512271	3512272	80	75	1.1.13.0	1.1.7.0	A0A077ZIF0_F1	insertion_smaller	0.938	5
193547	3506993	3506991	555	145	206.1.3.10	101.1.2.40	A0A077ZIG0_F1	insertion_smaller	0.261	410
193548	3506993	3506992	555	105	206.1.3.10	2003.1.10.0	A0A077ZIG0_F1	insertion_smaller	0.189	450
193549	3506993	3507016	555	140	206.1.3.10	7543.1.1.2	A0A077ZIG0_F1	insertion_smaller	0.252	415
193550	3519611	3519612	60	90	109.4.1.0	9.1.1.0	A0A077ZIG6_F1	host_smaller	1.5	30
193551	3513926	3513925	170	85	3010.1.1.0	7.1.1.0	A0A077ZIH0_F1	insertion_smaller	0.5	85
193552	3512647	3512648	50	30	7579.1.1.0	7579.1.1.0	A0A077ZIH2_F1	insertion_smaller	0.6	20
193553	3500426	3508548	360	320	5.1.4.16	5.1.4.36	A0A077ZIH4_F1	insertion_smaller	0.889	40
193554	3513016	3517994	170	105	1.1.2.1	325.1.7.2	A0A077ZIJ0_F1	insertion_smaller	0.618	65
193555	3520616	3507255	249	75	2007.1.19.1	304.11.1.1	A0A077ZIJ4_F1	insertion_smaller	0.301	174
193556	3515998	3515979	140	100	3755.3.1.0	874.1.1.0	A0A077ZIM1_F1	insertion_smaller	0.714	40
193557	3515998	3520982	140	45	3755.3.1.0	3860.1.1.0	A0A077ZIM1_F1	insertion_smaller	0.321	95
193558	3515998	3502496	140	55	3755.3.1.0	3755.3.1.0	A0A077ZIM1_F1	insertion_smaller	0.393	85
193559	3515998	3502460	140	40	3755.3.1.0	3922.1.1.0	A0A077ZIM1_F1	insertion_smaller	0.286	100
193560	3501058	3501059	105	45	3755.3.1.0	3755.3.1.0	A0A077ZIM1_F1	insertion_smaller	0.429	60
193561	3500696	3511176	115	260	197.1.1.1	220.1.1.22	A0A077ZIT0_F1	host_smaller	2.261	145
193562	3573777	3509125	320	160	2003.1.2.7	278.1.1.1	A0A077ZIT3_F1	insertion_smaller	0.5	160
193563	3506724	3506723	135	105	633.6.1.6	4052.1.1.1	A0A077ZIT9_F1	insertion_smaller	0.778	30
193564	3506724	3506754	135	110	633.6.1.6	4033.1.1.1	A0A077ZIT9_F1	insertion_smaller	0.815	25
193565	3506724	3506756	135	135	633.6.1.6	633.6.1.1	A0A077ZIT9_F1	equal_size	1	0
193566	3520504	3516157	95	90	331.1.1.1	331.1.1.1	A0A077ZIU7_F1	insertion_smaller	0.947	5
193567	3507698	3507697	180	135	2004.1.1.30	3930.1.1.0	A0A077ZIV2_F1	insertion_smaller	0.75	45
193568	3515728	3500717	650	190	2003.1.5.53	2006.1.5.2	A0A077ZIW4_F1	insertion_smaller	0.292	460
193569	3519537	3519538	180	135	2011.1.1.0	1.1.7.15	A0A077ZIW8_F1	insertion_smaller	0.75	45
193570	3505394	3505395	120	80	7511.1.1.0	101.1.2.0	A0A077ZJ47_F1	insertion_smaller	0.667	40
193571	3502369	3502339	368	115	2002.1.1.23	282.1.1.1	A0A077ZJ53_F1	insertion_smaller	0.313	253
193572	3511554	3517711	120	55	2.1.1.80	375.1.1.58	A0A077ZJ62_F1	insertion_smaller	0.458	65
193573	3515921	3501177	225	60	2002.1.1.120	205.1.1.0	A0A077ZJ88_F1	insertion_smaller	0.267	165
193574	3517789	3512063	135	95	7523.1.1.4	7523.1.1.4	A0A077ZJ92_F1	insertion_smaller	0.704	40
193575	3504192	3516321	350	45	3754.1.1.1	4012.4.1.1	A0A077ZJG4_F1	insertion_smaller	0.129	305
193576	3509132	3509133	230	65	109.3.1.0	159.1.2.0	A0A077ZJH0_F1	insertion_smaller	0.283	165
193577	3519720	3519716	460	70	5084.8.1.3	11.1.1.0	A0A077ZJH2_F1	insertion_smaller	0.152	390
193578	3515857	3501833	480	55	109.4.1.525	822.1.1.0	A0A077ZJH8_F1	insertion_smaller	0.115	425
193579	3520747	3511341	210	85	2002.1.1.0	102.1.1.25	A0A077ZJJ7_F1	insertion_smaller	0.405	125
193580	3505429	3505430	305	130	109.6.1.1	221.1.1.0	A0A077ZJL0_F1	insertion_smaller	0.426	175
193582	3517432	3510087	700	65	7577.1.1.10	3016.1.1.10	A0A077ZJN9_F1	insertion_smaller	0.093	635
193583	3516614	3505787	220	105	2004.1.1.137	2.1.1.32	A0A077ZJP1_F1	insertion_smaller	0.477	115
193585	3517836	3512217	238	70	209.1.2.0	223.2.1.0	A0A077ZJT0_F1	insertion_smaller	0.294	168
193586	3514126	3518199	140	35	2.1.1.42	375.1.1.42	A0A077ZJT7_F1	insertion_smaller	0.25	105
193587	3516167	3516181	200	75	2004.1.1.187	3430.1.1.0	A0A077ZJU2_F1	insertion_smaller	0.375	125
193588	3516167	3503526	200	80	2004.1.1.187	4207.1.2.0	A0A077ZJU2_F1	insertion_smaller	0.4	120
193589	3516167	3503557	200	100	2004.1.1.187	327.11.1.0	A0A077ZJU2_F1	insertion_smaller	0.5	100
193590	3516167	3503528	200	40	2004.1.1.187	148.1.3.0	A0A077ZJU2_F1	insertion_smaller	0.2	160
193591	3516167	3503530	200	100	2004.1.1.187	4.1.1.0	A0A077ZJU2_F1	insertion_smaller	0.5	100
193592	3503613	3503612	90	95	108.1.1.0	1120.1.1.0	A0A077ZJU5_F1	host_smaller	1.056	5
193593	3511726	3511725	75	59	389.1.1.0	387.1.3.0	A0A077ZJW9_F1	insertion_smaller	0.787	16
193594	3515445	3518833	860	170	109.4.1.0	109.4.1.0	A0A077ZJY6_F1	insertion_smaller	0.198	690
193595	3515445	3518835	860	100	109.4.1.0	109.4.1.0	A0A077ZJY6_F1	insertion_smaller	0.116	760
193596	3518837	3518844	125	85	2.6.1.0	4.1.1.9	A0A077ZJY6_F1	insertion_smaller	0.68	40
193597	3512712	3573695	538	110	2003.1.5.0	101.1.4.0	A0A077ZJZ7_F1	insertion_smaller	0.204	428
193598	3514246	3514247	90	220	243.3.1.0	221.4.1.0	A0A077ZK03_F1	host_smaller	2.444	130
193600	3513258	3513261	54	35	1075.3.1.0	312.1.1.0	A0A077ZK14_F1	insertion_smaller	0.648	19
193601	3513260	3518042	175	115	7523.1.1.3	304.136.1.1	A0A077ZK14_F1	insertion_smaller	0.657	60
193602	3513260	3513259	175	220	7523.1.1.3	7523.1.1.3	A0A077ZK14_F1	host_smaller	1.257	45
193603	3505992	3518537	140	130	2007.1.2.10	2007.1.2.10	A0A077ZK21_F1	insertion_smaller	0.929	10
193604	3520676	3509007	110	120	239.5.1.1	230.6.1.1	A0A077ZK25_F1	host_smaller	1.091	10
193605	3508117	3508116	90	110	7523.1.1.15	7523.1.1.15	A0A077ZK34_F1	host_smaller	1.222	20
193606	3507946	3507947	195	150	7510.1.1.1	7510.1.1.1	A0A077ZK40_F1	insertion_smaller	0.769	45
193607	3503083	3503084	165	145	2003.4.1.1	2003.4.1.1	A0A077ZK44_F1	insertion_smaller	0.879	20
193608	3513272	3513271	145	105	2006.1.1.17	2006.1.1.17	A0A077ZK56_F1	insertion_smaller	0.724	40
193609	3501095	3518459	610	65	2004.1.1.36	7094.1.1.0	A0A077ZK72_F1	insertion_smaller	0.107	545
193610	3515839	3515817	160	165	2003.1.3.3	2003.1.2.24	A0A077ZK91_F1	host_smaller	1.031	5
193611	3501659	3501168	300	105	210.1.3.1	304.113.1.1	A0A077ZK91_F1	insertion_smaller	0.35	195
193612	3515865	3501672	420	365	2002.1.1.70	2002.1.1.133	A0A077ZK91_F1	insertion_smaller	0.869	55
193613	3515865	3501659	420	300	2002.1.1.70	210.1.3.1	A0A077ZK91_F1	insertion_smaller	0.714	120
193614	3500980	3511338	380	90	7515.1.1.0	11.1.1.0	A0A077ZKF5_F1	insertion_smaller	0.237	290
193615	3520949	3501263	150	125	2484.1.1.102	3930.1.1.0	A0A077ZKI1_F1	insertion_smaller	0.833	25
193616	3516457	3505039	355	115	3588.1.1.1	1.1.2.11	A0A077ZKK4_F1	insertion_smaller	0.324	240
193617	3517783	3520759	60	190	3922.1.1.0	2004.1.1.87	A0A077ZKM4_F1	host_smaller	3.167	130
193618	3520788	3512672	75	165	4018.1.1.0	7587.1.2.1	A0A077ZKT0_F1	host_smaller	2.2	90
193619	3504004	3573758	230	215	7524.1.1.1	7524.1.1.1	A0A077ZKY4_F1	insertion_smaller	0.935	15
193620	3520515	3501210	120	125	6155.1.1.0	622.4.1.0	A0A077ZL17_F1	host_smaller	1.042	5
193621	3517488	3510446	100	75	304.9.1.1	304.9.1.1	A0A077ZL20_F1	insertion_smaller	0.75	25
193622	3502123	3502124	130	95	7523.1.1.4	7523.1.1.4	A0A077ZL76_F1	insertion_smaller	0.731	35
193623	3504943	3504946	55	60	213.1.1.0	213.1.1.0	A0A077ZL82_F1	host_smaller	1.091	5
193624	3504946	3504948	60	120	213.1.1.0	10.32.1.0	A0A077ZL82_F1	host_smaller	2	60
193625	3515516	3519280	175	180	2003.1.3.3	2003.1.2.24	A0A077ZLA5_F1	host_smaller	1.029	5
193626	3508852	3573632	170	125	7523.1.1.3	304.136.1.1	A0A077ZLA9_F1	insertion_smaller	0.735	45
193627	3508852	3508866	170	230	7523.1.1.3	7523.1.1.3	A0A077ZLA9_F1	host_smaller	1.353	60
193628	3517203	3508867	445	30	1075.3.1.1	141.1.1.0	A0A077ZLA9_F1	insertion_smaller	0.067	415
193629	3573643	3517377	120	85	2.6.1.0	4.1.1.9	A0A077ZLC6_F1	insertion_smaller	0.708	35
193630	3506750	3506725	310	110	206.1.1.20	214.1.1.1	A0A077ZLF0_F1	insertion_smaller	0.355	200
193631	3508868	3508869	100	90	2007.1.10.1	2007.1.10.1	A0A077ZLF9_F1	insertion_smaller	0.9	10
193632	3506865	3516817	105	70	3702.1.1.1	308.2.1.1	A0A077ZLG1_F1	insertion_smaller	0.667	35
193633	3510495	3510496	110	320	192.7.1.0	2004.1.1.30	A0A077ZLG8_F1	host_smaller	2.909	210
193634	3515125	3520869	110	75	3567.1.1.0	3746.1.1.0	A0A077ZLH1_F1	insertion_smaller	0.682	35
193635	3515126	3515127	175	95	3755.4.1.0	4.1.1.0	A0A077ZLH1_F1	insertion_smaller	0.543	80
193636	3515126	3515135	175	70	3755.4.1.0	3755.3.1.0	A0A077ZLH1_F1	insertion_smaller	0.4	105
193637	3514470	3514435	235	55	2003.1.7.7	2007.24.1.0	A0A077ZLJ0_F1	insertion_smaller	0.234	180
193638	3514470	3514436	235	100	2003.1.7.7	187.1.1.1	A0A077ZLJ0_F1	insertion_smaller	0.426	135
193640	3515603	3519604	200	305	2004.1.1.0	2004.1.1.0	A0A077ZLN5_F1	host_smaller	1.525	105
193641	3502636	3502637	185	25	5041.1.1.7	5073.1.2.0	A0A077ZLP5_F1	insertion_smaller	0.135	160
193642	3516512	3505208	170	135	2003.1.3.3	2003.1.2.24	A0A077ZLP8_F1	insertion_smaller	0.794	35
193643	3505986	3516671	275	115	2011.1.1.6	304.25.1.1	A0A077ZLR5_F1	insertion_smaller	0.418	160
193644	3573772	3507870	170	65	2484.1.1.0	102.1.2.0	A0A077ZLS2_F1	insertion_smaller	0.382	105
193645	3507871	3573772	180	170	101.1.1.0	2484.1.1.0	A0A077ZLS2_F1	insertion_smaller	0.944	10
193647	3511353	3506338	70	175	3071.1.1.0	1.1.7.0	A0A077ZLW7_F1	host_smaller	2.5	105
193648	3511358	3511353	100	70	1.1.13.0	3071.1.1.0	A0A077ZLW7_F1	insertion_smaller	0.7	30
193649	3511359	3511356	315	105	4038.1.1.0	4056.1.1.1	A0A077ZLW7_F1	insertion_smaller	0.333	210
193652	3501326	3515773	180	90	304.112.1.1	304.112.1.3	A0A077ZLX5_F1	insertion_smaller	0.5	90
193653	3501326	3501328	180	130	304.112.1.1	4.1.1.25	A0A077ZLX5_F1	insertion_smaller	0.722	50
193654	3513128	3500590	150	90	220.1.1.50	7.1.1.1	A0A077ZM19_F1	insertion_smaller	0.6	60
193655	3509301	3509330	80	185	2003.1.11.0	2003.1.1.37	A0A077ZM26_F1	host_smaller	2.313	105
193656	3501757	3501741	210	60	4038.1.1.3	4056.1.1.2	A0A077ZM51_F1	insertion_smaller	0.286	150
193657	3516637	3505886	295	160	7579.1.1.3	5.1.8.0	A0A077ZM57_F1	insertion_smaller	0.542	135
193658	3518144	3573713	135	125	7523.1.1.23	7523.1.1.23	A0A077ZM60_F1	insertion_smaller	0.926	10
193659	3518116	3508834	165	100	1075.1.2.1	304.4.1.21	A0A077ZM60_F1	insertion_smaller	0.606	65
193660	3510484	3510483	245	150	2003.1.3.3	2003.1.2.24	A0A077ZM65_F1	insertion_smaller	0.612	95
193661	3503751	3503752	100	35	3277.2.1.0	3684.1.1.0	A0A077ZM96_F1	insertion_smaller	0.35	65
193662	3516367	3504495	135	65	174.1.1.1	576.1.1.0	A0A077ZMA4_F1	insertion_smaller	0.481	70
193663	3512520	3512519	40	40	386.1.1.0	386.1.1.0	A0A077ZMF0_F1	equal_size	1	0
193664	3503130	3503139	170	165	2003.1.1.1	298.1.1.7	A0A077ZMJ5_F1	insertion_smaller	0.971	5
193665	3507495	3507467	489	55	2004.1.1.61	3654.1.1.0	A0A077ZMJ7_F1	insertion_smaller	0.112	434
193666	3505697	3505698	45	160	5069.1.3.0	376.1.1.0	A0A077ZML0_F1	host_smaller	3.556	115
193667	3505698	3516634	160	55	376.1.1.0	376.1.1.21	A0A077ZML0_F1	insertion_smaller	0.344	105
193668	3510049	3510051	495	35	2004.1.1.286	3579.1.1.0	A0A077ZMS2_F1	insertion_smaller	0.071	460
193669	3503492	3503493	185	205	2006.1.1.1	267.1.1.3	A0A077ZMV6_F1	host_smaller	1.108	20
193670	3515956	3502087	230	35	304.106.1.0	2500.1.1.0	A0A077ZMX8_F1	insertion_smaller	0.152	195
193671	3505914	3505912	90	70	3008.1.1.0	7000.1.1.0	A0A077ZN50_F1	insertion_smaller	0.778	20
193672	3512890	3512914	55	70	67.1.1.1	361.1.1.1	A0A077ZN80_F1	host_smaller	1.273	15
193673	3510008	3520740	75	105	101.1.2.0	570.1.1.0	A0A077ZN92_F1	host_smaller	1.4	30
193674	3510008	3510009	75	115	101.1.2.0	1075.4.1.0	A0A077ZN92_F1	host_smaller	1.533	40
193675	3520918	3510008	175	75	881.1.1.0	101.1.2.0	A0A077ZN92_F1	insertion_smaller	0.429	100
193676	3507832	3516992	184	125	2003.1.2.24	2003.1.2.24	A0A077ZNB1_F1	insertion_smaller	0.679	59
193677	3517747	3511791	260	110	2011.1.1.6	304.25.1.1	A0A077ZNB9_F1	insertion_smaller	0.423	150
193678	3512918	3517976	70	170	3755.3.1.0	223.1.1.57	A0A077ZND5_F1	host_smaller	2.429	100
193679	3513458	3513457	185	95	239.1.1.5	239.1.1.5	A0A077ZNJ8_F1	insertion_smaller	0.514	90
193680	3517085	3508294	310	195	5001.1.1.0	10.32.1.0	A0A077ZNM1_F1	insertion_smaller	0.629	115
193681	3505600	3505615	215	155	2004.1.1.232	2004.1.1.30	A0A077ZNP9_F1	insertion_smaller	0.721	60
193682	3508680	3508681	105	120	220.1.1.1	214.1.1.1	A0A077ZNS5_F1	host_smaller	1.143	15
193683	3508680	3508682	105	120	220.1.1.1	214.1.1.1	A0A077ZNS5_F1	host_smaller	1.143	15
193684	3508680	3573775	105	65	220.1.1.1	4.1.1.1	A0A077ZNS5_F1	insertion_smaller	0.619	40
193685	3508684	3508680	259	105	2002.1.1.20	220.1.1.1	A0A077ZNS5_F1	insertion_smaller	0.405	154
193686	3515860	3501873	295	25	1075.4.1.0	109.4.1.0	A0A077ZP06_F1	insertion_smaller	0.085	270
193687	3515860	3501874	295	65	1075.4.1.0	3711.1.1.0	A0A077ZP06_F1	insertion_smaller	0.22	230
193688	3513584	3513585	80	55	605.1.1.0	223.8.1.0	A0A077ZPM6_F1	insertion_smaller	0.688	25
193689	3516276	3503817	150	220	2003.1.1.15	298.1.1.5	A0A077ZPR6_F1	host_smaller	1.467	70
193690	3516651	3505966	255	170	2011.1.1.6	304.25.1.0	A0A077ZPW7_F1	insertion_smaller	0.667	85
193691	3513770	3513769	298	75	2485.3.1.0	1.1.13.0	A0A077ZQI3_F1	insertion_smaller	0.252	223
193692	3233669	3233670	60	145	3291.1.1.0	601.1.1.0	A0A078BPE5_F1	host_smaller	2.417	85
193693	3224227	3224228	265	140	2007.1.2.4	2007.1.2.4	A0A078BQP2_F1	insertion_smaller	0.528	125
193694	3957077	3955144	265	65	2007.1.19.1	304.11.1.1	A0A089QRB9_F1	insertion_smaller	0.245	200
193695	3956296	3955145	260	170	2003.1.1.0	236.1.1.1	A0A089QRB9_F1	insertion_smaller	0.654	90
193696	3956296	3955148	260	190	2003.1.1.0	2003.1.1.0	A0A089QRB9_F1	insertion_smaller	0.731	70
193697	3955145	3955143	170	175	236.1.1.1	2003.1.1.5	A0A089QRB9_F1	host_smaller	1.029	5
193698	3955146	3957077	110	265	6094.1.1.1	2007.1.19.1	A0A089QRB9_F1	host_smaller	2.409	155
193699	3663508	3683924	160	195	316.1.1.2	102.1.3.0	A0A096PQM6_F1	host_smaller	1.219	35
193700	3684406	3659685	320	205	109.4.1.0	109.4.1.189	A0A096Q9E4_F1	insertion_smaller	0.641	115
193701	3678090	3652430	555	120	109.4.1.0	221.1.1.0	A0A096QLF3_F1	insertion_smaller	0.216	435
193702	3660039	3660040	370	265	109.4.1.0	109.4.1.0	A0A096TC93_F1	insertion_smaller	0.716	105
193703	3680941	3666909	110	165	2008.1.1.0	150.1.1.0	A0A096TKM4_F1	host_smaller	1.5	55
193704	3640599	3636297	390	205	2005.1.1.1	1.1.1.0	A0A0A2UYV4_F1	insertion_smaller	0.526	185
193705	3635558	3639515	200	245	2006.1.1.20	267.1.1.3	A0A0A2UYZ4_F1	host_smaller	1.225	45
193706	3632641	3638944	105	50	220.1.1.26	375.1.1.57	A0A0A2UZW3_F1	insertion_smaller	0.476	55
193707	3632596	3632608	425	130	2002.1.1.180	3156.1.1.14	A0A0A2UZZ1_F1	insertion_smaller	0.306	295
193708	3632596	3638924	425	195	2002.1.1.180	1081.1.1.1	A0A0A2UZZ1_F1	insertion_smaller	0.459	230
193709	3639128	3633610	160	110	7514.1.1.1	1.1.7.7	A0A0A2V065_F1	insertion_smaller	0.688	50
193710	3639113	3633556	255	155	328.6.1.2	2485.2.1.0	A0A0A2V0N8_F1	insertion_smaller	0.608	100
193711	3639922	3637275	300	215	7512.1.1.6	7512.1.1.6	A0A0A2V155_F1	insertion_smaller	0.717	85
193712	3637273	3637274	190	80	2006.1.1.3	3012.1.1.1	A0A0A2V155_F1	insertion_smaller	0.421	110
193713	3640185	3638407	155	180	2003.1.1.0	244.1.1.0	A0A0A2V1G9_F1	host_smaller	1.161	25
193714	3631176	3639752	175	85	304.112.1.1	304.112.1.3	A0A0A2V224_F1	insertion_smaller	0.486	90
193715	3631176	3640500	175	140	304.112.1.1	4.1.1.25	A0A0A2V224_F1	insertion_smaller	0.8	35
193716	3639378	3634834	190	120	2004.1.1.1	148.1.3.19	A0A0A2V2C3_F1	insertion_smaller	0.632	70
193717	3640449	3635288	145	100	2004.1.1.0	3930.2.1.0	A0A0A2V2R8_F1	insertion_smaller	0.69	45
193718	3635287	3639474	160	105	3767.1.1.0	4.1.1.0	A0A0A2V2R8_F1	insertion_smaller	0.656	55
193719	3639491	3635370	175	165	236.1.1.1	2003.1.1.5	A0A0A2V347_F1	insertion_smaller	0.943	10
193720	3634545	3634546	193	75	221.1.2.5	632.15.1.0	A0A0A2V3T0_F1	insertion_smaller	0.389	118
193721	3634615	3634616	115	185	632.11.1.0	2498.1.1.69	A0A0A2V3Y5_F1	host_smaller	1.609	70
193722	3634283	3634285	135	85	7015.1.1.0	4106.1.1.1	A0A0A2V4H6_F1	insertion_smaller	0.63	50
193723	3639511	3635475	225	125	2004.1.1.1	148.1.3.0	A0A0A2V4R1_F1	insertion_smaller	0.556	100
193724	3639263	3634242	170	75	11.1.5.29	375.1.1.30	A0A0A2V518_F1	insertion_smaller	0.441	95
193725	3639263	3634248	170	270	11.1.5.29	2006.1.6.7	A0A0A2V518_F1	host_smaller	1.588	100
193726	3634249	3634243	115	130	610.2.1.1	224.1.1.2	A0A0A2V518_F1	host_smaller	1.13	15
193727	3633358	3633362	220	200	2003.1.4.1	7574.1.1.7	A0A0A2V5C7_F1	insertion_smaller	0.909	20
193728	3633358	3633359	220	410	2003.1.4.1	109.4.1.192	A0A0A2V5C7_F1	host_smaller	1.864	190
193729	3640105	3638054	215	115	7523.1.1.0	7523.1.1.36	A0A0A2V5R1_F1	insertion_smaller	0.535	100
193730	3638746	3631776	115	195	11.1.1.0	2006.1.6.0	A0A0A2V683_F1	host_smaller	1.696	80
193731	3631318	3631316	185	210	109.4.1.210	109.4.1.202	A0A0A2V6C0_F1	host_smaller	1.135	25
193732	3634567	3634568	505	85	2003.1.2.24	108.1.1.1	A0A0A2V6L6_F1	insertion_smaller	0.168	420
193733	3636618	3636619	226	180	212.1.1.3	304.1.1.1	A0A0A2V6L9_F1	insertion_smaller	0.796	46
193734	3638602	3640193	295	85	2006.1.4.28	102.1.1.0	A0A0A2V6P8_F1	insertion_smaller	0.288	210
193735	3634883	3640716	345	155	2002.1.1.145	10.32.1.0	A0A0A2V6Q6_F1	insertion_smaller	0.449	190
193736	3631147	3640450	260	175	247.1.1.11	2004.1.1.0	A0A0A2V738_F1	insertion_smaller	0.673	85
193737	3640093	3637951	280	110	2004.1.1.0	1.1.8.2	A0A0A2V7B0_F1	insertion_smaller	0.393	170
193738	3640093	3637952	280	80	2004.1.1.0	1.1.7.21	A0A0A2V7B0_F1	insertion_smaller	0.286	200
193739	3634273	3634274	185	110	109.4.1.0	327.11.2.0	A0A0A2VIY1_F1	insertion_smaller	0.595	75
193740	3632815	3632817	410	155	5073.1.1.0	2006.1.1.1	A0A0A2VJ88_F1	insertion_smaller	0.378	255
193741	3632817	3632818	155	215	2006.1.1.1	267.1.1.3	A0A0A2VJ88_F1	host_smaller	1.387	60
193742	3568264	3560167	300	40	206.1.1.1	103.1.1.0	A0A0B4J2F2_F1	insertion_smaller	0.133	260
193743	3388847	3388846	170	70	11.1.5.29	375.1.1.30	A0A0B4K5Z8_F1	insertion_smaller	0.412	100
193744	3388847	3388879	170	250	11.1.5.29	2006.1.6.7	A0A0B4K5Z8_F1	host_smaller	1.471	80
193745	3388884	3388845	110	140	610.2.1.1	224.1.1.2	A0A0B4K5Z8_F1	host_smaller	1.273	30
193746	3396183	3396184	55	70	4300.1.1.0	3396.1.1.0	A0A0B4K6B9_F1	host_smaller	1.273	15
193748	3414670	3388875	385	40	3745.1.1.1	632.16.1.0	A0A0B4K6E2_F1	insertion_smaller	0.104	345
193749	3414670	3388885	385	120	3745.1.1.1	11.1.1.50	A0A0B4K6E2_F1	insertion_smaller	0.312	265
193750	3414670	3414759	385	115	3745.1.1.1	11.1.1.50	A0A0B4K6E2_F1	insertion_smaller	0.299	270
193751	3390391	3390389	155	50	220.1.1.115	5.1.4.0	A0A0B4K6L3_F1	insertion_smaller	0.323	105
193752	3406710	3413849	675	180	109.4.1.0	11.2.1.0	A0A0B4K7Q6_F1	insertion_smaller	0.267	495
193753	3406710	3409859	675	180	109.4.1.0	11.2.1.12	A0A0B4K7Q6_F1	insertion_smaller	0.267	495
193754	3411648	3395126	255	110	3883.1.1.1	3883.1.1.0	A0A0B4K7Y4_F1	insertion_smaller	0.431	145
193755	3410559	3389150	935	40	109.4.1.364	4.1.1.0	A0A0B4K859_F1	insertion_smaller	0.043	895
193756	3412032	3397415	270	190	223.1.1.71	223.1.1.69	A0A0B4K866_F1	insertion_smaller	0.704	80
193757	3412032	3397417	270	125	223.1.1.71	223.1.1.0	A0A0B4K866_F1	insertion_smaller	0.463	145
193758	3392680	3392683	60	145	375.1.1.1	1.1.1.7	A0A0B4KF06_F1	host_smaller	2.417	85
193759	3411183	3392680	315	60	2005.1.1.1	375.1.1.1	A0A0B4KF06_F1	insertion_smaller	0.19	255
193760	3411183	3392685	315	55	2005.1.1.1	375.1.1.1	A0A0B4KF06_F1	insertion_smaller	0.175	260
193761	3392684	3411183	245	315	140.1.1.0	2005.1.1.1	A0A0B4KF06_F1	host_smaller	1.286	70
193762	3415228	3402869	235	155	7579.1.1.57	109.4.1.0	A0A0B4KF25_F1	insertion_smaller	0.66	80
193763	3394738	3411577	285	315	1076.1.1.0	2011.1.1.8	A0A0B4KFC9_F1	host_smaller	1.105	30
193765	3415310	3405572	230	90	2004.1.1.1	148.1.3.19	A0A0B4KFL3_F1	insertion_smaller	0.391	140
193766	3398189	3398190	280	30	109.4.1.0	109.4.1.0	A0A0B4KFS5_F1	insertion_smaller	0.107	250
193767	3407158	3407157	110	60	3444.1.1.0	103.1.1.27	A0A0B4KFW5_F1	insertion_smaller	0.545	50
193768	3407158	3407170	110	35	3444.1.1.0	103.1.1.1	A0A0B4KFW5_F1	insertion_smaller	0.318	75
193769	3394798	3411562	40	70	2006.1.4.0	192.7.1.0	A0A0B4KHZ9_F1	host_smaller	1.75	30
193770	3412831	3416992	150	90	7015.1.1.0	4106.1.1.1	A0A0B4LF16_F1	insertion_smaller	0.6	60
193771	3397822	3397823	389	175	5073.1.1.0	2006.1.1.0	A0A0B4LG94_F1	insertion_smaller	0.45	214
193772	3397823	3410227	175	220	2006.1.1.0	267.1.1.3	A0A0B4LG94_F1	host_smaller	1.257	45
193773	3408043	3414102	95	70	10.13.1.0	5055.1.1.0	A0A0B4LGC2_F1	insertion_smaller	0.737	25
193774	3393667	3416683	130	50	192.8.1.0	7519.1.1.0	A0A0B4LGJ9_F1	insertion_smaller	0.385	80
193775	3399103	3409843	295	460	7579.1.1.3	5.1.5.4	A0A0C4DHM8_F1	host_smaller	1.559	165
193776	3415137	3400374	524	30	5.1.4.0	5.1.4.0	A0A0C4FEI3_F1	insertion_smaller	0.057	494
193777	3415137	3400375	524	35	5.1.4.0	109.54.1.0	A0A0C4FEI3_F1	insertion_smaller	0.067	489
193778	3532490	3561622	625	120	11.1.1.102	11.1.1.239	A0A0G2JMS6_F1	insertion_smaller	0.192	505
193779	3532494	3532491	110	300	10.4.1.0	109.2.1.24	A0A0G2JMS6_F1	host_smaller	2.727	190
193780	3765886	3765887	115	185	11.1.1.0	10.1.1.0	A0A0G2JXN2_F1	host_smaller	1.609	70
193781	3911435	3911462	80	100	109.27.1.0	226.1.1.1	A0A0G2KCC7_F1	host_smaller	1.25	20
193782	3904847	3904848	305	215	2011.1.1.8	2487.1.1.7	A0A0G2KE94_F1	insertion_smaller	0.705	90
193783	3919047	3905887	130	95	4039.1.1.1	4057.1.1.1	A0A0G2KFV1_F1	insertion_smaller	0.731	35
193784	3919048	3913621	104	70	101.1.8.2	192.8.1.0	A0A0G2KFV1_F1	insertion_smaller	0.673	34
193785	3922443	3904321	80	145	11.1.1.450	11.1.5.0	A0A0G2KGF4_F1	host_smaller	1.813	65
193786	3922443	3904323	80	100	11.1.1.450	11.1.1.450	A0A0G2KGF4_F1	host_smaller	1.25	20
193787	3922443	3904324	80	135	11.1.1.450	11.1.1.450	A0A0G2KGF4_F1	host_smaller	1.688	55
193788	3922443	3904325	80	145	11.1.1.450	11.1.1.549	A0A0G2KGF4_F1	host_smaller	1.813	65
193789	3905976	3911978	165	185	4026.1.1.0	2004.1.1.78	A0A0G2KHX4_F1	host_smaller	1.121	20
193790	3895050	3895049	170	60	2008.1.1.7	102.1.1.0	A0A0G2KI26_F1	insertion_smaller	0.353	110
193791	3920657	3879198	65	185	389.1.1.2	10.32.1.1	A0A0G2KI51_F1	host_smaller	2.846	120
193792	3916975	3894980	65	90	1021.1.1.0	2.1.1.37	A0A0G2KIQ1_F1	host_smaller	1.385	25
193793	3916975	3894983	65	195	1021.1.1.0	4156.1.1.10	A0A0G2KIQ1_F1	host_smaller	3	130
193794	3916975	3894984	65	225	1021.1.1.0	2004.1.1.30	A0A0G2KIQ1_F1	host_smaller	3.462	160
193795	3916975	3916976	65	215	1021.1.1.0	2004.1.1.0	A0A0G2KIQ1_F1	host_smaller	3.308	150
193796	3894984	3894985	225	110	2004.1.1.30	109.3.1.0	A0A0G2KIQ1_F1	insertion_smaller	0.489	115
193797	3914860	3883668	110	65	604.1.1.5	4.1.1.99	A0A0G2KKE8_F1	insertion_smaller	0.591	45
193798	3915214	3885538	70	175	327.11.2.0	7529.1.1.1	A0A0G2KLA5_F1	host_smaller	2.5	105
193799	3915214	3885540	70	200	327.11.2.0	7529.1.1.0	A0A0G2KLA5_F1	host_smaller	2.857	130
193800	3891876	3891878	220	185	4967.1.1.0	2484.1.1.4	A0A0G2KM65_F1	insertion_smaller	0.841	35
193801	3898882	3898881	115	115	101.1.2.0	101.1.2.0	A0A0G2KNQ0_F1	equal_size	1	0
193802	3896983	3896982	105	327	108.1.1.0	246.2.1.1	A0A0G2KPF8_F1	host_smaller	3.114	222
193803	3910111	3910112	170	135	3351.1.1.1	3351.1.1.1	A0A0G2KPR3_F1	insertion_smaller	0.794	35
193804	3880155	3914212	225	259	10.1.1.35	2498.1.1.27	A0A0G2KQH4_F1	host_smaller	1.151	34
193805	3880155	3914213	225	145	10.1.1.35	11.1.1.448	A0A0G2KQH4_F1	insertion_smaller	0.644	80
193806	3914213	3880152	145	170	11.1.1.448	10.32.1.0	A0A0G2KQH4_F1	host_smaller	1.172	25
193807	3885189	3885188	105	95	220.1.1.0	7.1.1.1	A0A0G2KQM9_F1	insertion_smaller	0.905	10
193808	3885190	3885191	130	95	220.1.1.0	220.1.1.119	A0A0G2KQM9_F1	insertion_smaller	0.731	35
193809	3898762	3898763	110	95	220.1.1.50	7.1.1.1	A0A0G2KQU1_F1	insertion_smaller	0.864	15
193810	3889440	3915970	200	180	4967.1.1.0	2484.1.1.4	A0A0G2KS01_F1	insertion_smaller	0.9	20
193811	3889139	3915911	635	105	7577.1.1.10	3016.1.1.10	A0A0G2KSN1_F1	insertion_smaller	0.165	530
193812	3907561	3907560	235	50	189.1.1.2	376.1.2.1	A0A0G2KWM4_F1	insertion_smaller	0.213	185
193813	3878012	3878013	140	400	4967.1.1.0	304.48.1.1	A0A0G2L1S3_F1	host_smaller	2.857	260
193814	3878012	3878014	140	165	4967.1.1.0	102.1.1.0	A0A0G2L1S3_F1	host_smaller	1.179	25
193815	3886979	3915504	265	90	109.4.1.0	101.1.2.381	A0A0G2L3N5_F1	insertion_smaller	0.34	175
193816	3916980	3921165	205	150	2007.1.4.4	4004.1.1.0	A0A0G2L4B6_F1	insertion_smaller	0.732	55
193817	3920572	3904055	99	85	72.1.1.1	72.1.1.1	A0A0G2L6V9_F1	insertion_smaller	0.859	14
193818	3915190	3920865	238	105	5046.1.1.0	4207.1.2.0	A0A0G2L7C5_F1	insertion_smaller	0.441	133
193819	3902036	3902037	85	75	4007.1.1.1	304.117.1.1	A0A0G2L877_F1	insertion_smaller	0.882	10
193820	3885954	3915284	630	105	304.48.1.1	192.15.1.0	A0A0G2LAH6_F1	insertion_smaller	0.167	525
193821	3887019	3887018	225	120	2004.1.1.47	135.1.1.1	A0A0G2LAU9_F1	insertion_smaller	0.533	105
193822	3948641	3945896	165	190	2003.1.1.43	298.1.1.2	A0A0H3GGC8_F1	host_smaller	1.152	25
193823	3943825	3943826	120	125	2007.1.8.1	2007.1.8.1	A0A0H3GGJ2_F1	host_smaller	1.042	5
193824	3944856	3944855	135	130	2007.1.2.11	2007.1.2.11	A0A0H3GGS8_F1	insertion_smaller	0.963	5
193825	3948369	3944395	440	75	5084.8.1.0	11.1.1.11	A0A0H3GH65_F1	insertion_smaller	0.17	365
193826	3943323	3943322	123	100	7523.1.1.4	7523.1.1.4	A0A0H3GH82_F1	insertion_smaller	0.813	23
193827	3942249	3942273	195	130	236.1.1.1	2003.1.1.5	A0A0H3GHI8_F1	insertion_smaller	0.667	65
193828	3946167	3946168	95	90	1.1.7.0	1.1.7.38	A0A0H3GHP7_F1	insertion_smaller	0.947	5
193829	3946168	3946169	90	80	1.1.7.38	325.1.7.0	A0A0H3GHP7_F1	insertion_smaller	0.889	10
193830	3946169	3946170	80	45	325.1.7.0	6119.1.1.1	A0A0H3GHP7_F1	insertion_smaller	0.563	35
193831	3948034	3942959	110	100	7523.1.1.15	7523.1.1.15	A0A0H3GHR2_F1	insertion_smaller	0.909	10
193832	3948138	3947741	65	120	325.1.7.0	5086.1.1.0	A0A0H3GHR6_F1	host_smaller	1.846	55
193833	3949068	3948138	140	65	1.1.7.0	325.1.7.0	A0A0H3GHR6_F1	insertion_smaller	0.464	75
193834	3948807	3948808	105	100	7523.1.1.15	7523.1.1.15	A0A0H3GI51_F1	insertion_smaller	0.952	5
193835	3945932	3945934	105	105	7523.1.1.15	7523.1.1.15	A0A0H3GI56_F1	equal_size	1	0
193836	3946722	3946738	125	125	2007.1.2.10	2007.1.2.10	A0A0H3GIB7_F1	equal_size	1	0
193837	3942349	3942350	285	110	223.3.1.3	4019.1.1.3	A0A0H3GIH5_F1	insertion_smaller	0.386	175
193838	3942351	3947592	254	90	235.1.1.5	506.2.1.1	A0A0H3GIH5_F1	insertion_smaller	0.354	164
193839	3946710	3949354	120	70	1.1.7.0	325.1.7.11	A0A0H3GIJ7_F1	insertion_smaller	0.583	50
193840	3943272	3943273	175	115	2006.1.1.1	267.1.1.0	A0A0H3GJB4_F1	insertion_smaller	0.657	60
193841	3949063	3943275	250	120	5073.1.2.1	10.13.1.1	A0A0H3GJB4_F1	insertion_smaller	0.48	130
193842	3949063	3943272	250	175	5073.1.2.1	2006.1.1.1	A0A0H3GJB4_F1	insertion_smaller	0.7	75
193843	3949051	3943139	70	115	304.7.1.0	1.1.2.0	A0A0H3GJC4_F1	host_smaller	1.643	45
193844	3943138	3943141	70	105	304.7.1.0	1.1.2.0	A0A0H3GJC4_F1	host_smaller	1.5	35
193845	3943140	3943138	190	70	1075.1.2.1	304.7.1.0	A0A0H3GJC4_F1	insertion_smaller	0.368	120
193846	3948099	3949051	179	70	1075.1.2.1	304.7.1.0	A0A0H3GJC4_F1	insertion_smaller	0.391	109
193847	3946877	3946876	245	65	2002.3.1.2	4.1.1.0	A0A0H3GJG9_F1	insertion_smaller	0.265	180
193848	3946102	3946084	420	70	5084.8.1.1	11.1.1.11	A0A0H3GJJ0_F1	insertion_smaller	0.167	350
193849	3943426	3943425	145	130	2007.1.2.11	2007.1.2.11	A0A0H3GJK4_F1	insertion_smaller	0.897	15
193850	3944259	3944315	145	130	2007.1.2.10	2007.1.2.10	A0A0H3GJP6_F1	insertion_smaller	0.897	15
193851	3948560	3945508	150	200	2006.1.1.1	267.1.1.3	A0A0H3GJR1_F1	host_smaller	1.333	50
193852	3945509	3945510	410	110	5073.1.1.0	10.13.1.1	A0A0H3GJR1_F1	insertion_smaller	0.268	300
193853	3945509	3948560	410	150	5073.1.1.0	2006.1.1.1	A0A0H3GJR1_F1	insertion_smaller	0.366	260
193854	3949046	3942988	79	65	4187.2.1.1	4187.2.1.1	A0A0H3GJR6_F1	insertion_smaller	0.823	14
193855	3949046	3948061	79	60	4187.2.1.1	4187.2.1.1	A0A0H3GJR6_F1	insertion_smaller	0.759	19
193856	3949225	3945816	155	100	7523.1.1.4	7523.1.1.4	A0A0H3GJS1_F1	insertion_smaller	0.645	55
193857	3948314	3944216	270	215	2011.1.1.6	304.25.1.1	A0A0H3GJV8_F1	insertion_smaller	0.796	55
193858	3942954	3942953	240	100	1075.1.1.4	7523.1.1.22	A0A0H3GKB5_F1	insertion_smaller	0.417	140
193859	3943921	3943893	195	95	5067.1.1.2	304.28.1.2	A0A0H3GKD2_F1	insertion_smaller	0.487	100
193860	3948321	3944290	115	110	284.1.1.0	284.1.1.0	A0A0H3GKI1_F1	insertion_smaller	0.957	5
193861	3944289	3948321	199	115	589.1.1.2	284.1.1.0	A0A0H3GKI1_F1	insertion_smaller	0.578	84
193862	3944290	3944314	110	95	284.1.1.0	284.1.1.7	A0A0H3GKI1_F1	insertion_smaller	0.864	15
193863	3944462	3944463	160	105	2006.1.1.11	3012.1.1.0	A0A0H3GKI7_F1	insertion_smaller	0.656	55
193864	3948958	3946545	105	85	1049.2.1.0	1.1.8.0	A0A0H3GKS8_F1	insertion_smaller	0.81	20
193865	3948024	3942773	180	150	2003.1.1.22	298.1.1.24	A0A0H3GKU7_F1	insertion_smaller	0.833	30
193866	3948067	3943152	280	110	2011.1.1.6	304.25.1.1	A0A0H3GKX1_F1	insertion_smaller	0.393	170
193867	3945603	3945578	450	70	5084.8.1.0	11.1.1.11	A0A0H3GL33_F1	insertion_smaller	0.156	380
193868	3949244	3946212	200	95	7523.1.1.19	7523.1.1.19	A0A0H3GL41_F1	insertion_smaller	0.475	105
193869	3943700	3943677	375	265	2002.1.1.182	2002.3.1.2	A0A0H3GL72_F1	insertion_smaller	0.707	110
193870	3949054	3943204	335	220	2003.2.1.1	2003.2.1.1	A0A0H3GLB2_F1	insertion_smaller	0.657	115
193871	3945727	3945726	185	125	2007.1.4.1	7572.1.1.1	A0A0H3GLC6_F1	insertion_smaller	0.676	60
193872	3946013	3949343	100	100	7523.1.1.15	7523.1.1.15	A0A0H3GLY3_F1	equal_size	1	0
193873	3944104	3944102	155	105	7523.1.1.4	7523.1.1.4	A0A0H3GLY4_F1	insertion_smaller	0.677	50
193874	3949043	3942893	165	100	2006.1.1.32	3012.1.1.0	A0A0H3GLZ2_F1	insertion_smaller	0.606	65
193875	3941857	3941858	245	105	1075.1.1.4	7523.1.1.22	A0A0H3GLZ6_F1	insertion_smaller	0.429	140
193876	3949048	3943061	253	215	7524.1.1.1	7524.1.1.1	A0A0H3GM33_F1	insertion_smaller	0.85	38
193877	3943170	3948103	90	55	1.1.13.0	3071.1.1.0	A0A0H3GM37_F1	insertion_smaller	0.611	35
193878	3949143	3948645	115	360	65.1.1.0	2002.1.1.152	A0A0H3GM41_F1	host_smaller	3.13	245
193879	3945954	3945971	175	165	236.1.1.1	2003.1.1.5	A0A0H3GM51_F1	insertion_smaller	0.943	10
193880	3942241	3942242	70	140	325.1.7.0	5086.1.1.0	A0A0H3GM75_F1	host_smaller	2	70
193881	3942243	3942241	140	70	1.1.7.3	325.1.7.0	A0A0H3GM75_F1	insertion_smaller	0.5	70
193882	3943565	3947742	110	85	1049.2.1.0	1.1.8.0	A0A0H3GMA9_F1	insertion_smaller	0.773	25
193883	3943849	3943848	620	100	207.2.1.0	11.21.1.0	A0A0H3GMB3_F1	insertion_smaller	0.161	520
193884	3946996	3949363	90	130	1.16.1.0	12.1.1.0	A0A0H3GMD4_F1	host_smaller	1.444	40
193885	3948463	3945028	273	115	2011.1.1.6	304.25.1.1	A0A0H3GMD5_F1	insertion_smaller	0.421	158
193886	3948983	3943284	175	120	7523.1.1.3	304.136.1.1	A0A0H3GMH6_F1	insertion_smaller	0.686	55
193887	3948983	3943283	175	220	7523.1.1.3	7523.1.1.3	A0A0H3GMH6_F1	host_smaller	1.257	45
193888	3944500	3944501	70	80	325.1.7.11	5086.1.1.0	A0A0H3GML2_F1	host_smaller	1.143	10
193889	3944502	3944500	110	70	1.1.7.3	325.1.7.11	A0A0H3GML2_F1	insertion_smaller	0.636	40
193890	3943165	3943166	135	140	2007.1.2.2	2007.1.2.2	A0A0H3GMN8_F1	host_smaller	1.037	5
193891	3946484	3948728	220	55	4034.1.1.1	4053.1.1.1	A0A0H3GMP2_F1	insertion_smaller	0.25	165
193892	3943033	3948070	254	110	1075.1.1.4	7523.1.1.22	A0A0H3GMP4_F1	insertion_smaller	0.433	144
193893	3943895	3943896	280	145	2003.1.2.24	2003.1.2.24	A0A0H3GMU6_F1	insertion_smaller	0.518	135
193894	3947746	3948256	305	260	7524.1.1.1	7524.1.1.1	A0A0H3GMW7_F1	insertion_smaller	0.852	45
193895	3943613	3947533	305	130	7577.1.1.9	2007.1.3.5	A0A0H3GMX3_F1	insertion_smaller	0.426	175
193896	3949316	3944835	145	170	223.1.1.0	223.1.1.35	A0A0H3GN18_F1	host_smaller	1.172	25
193897	3946516	3946532	155	110	2003.1.1.12	298.1.1.9	A0A0H3GN28_F1	insertion_smaller	0.71	45
193898	3949200	3941454	120	120	7523.1.1.13	7523.1.1.13	A0A0H3GN78_F1	equal_size	1	0
193899	3948980	3942388	120	100	7523.1.1.15	7523.1.1.15	A0A0H3GNB2_F1	insertion_smaller	0.833	20
193900	3946905	3946904	105	100	7523.1.1.15	7523.1.1.15	A0A0H3GNE3_F1	insertion_smaller	0.952	5
193901	3943818	3943847	170	165	2003.1.1.1	298.1.1.7	A0A0H3GNE5_F1	insertion_smaller	0.971	5
193902	3946285	3946284	160	60	10.12.1.0	101.1.1.58	A0A0H3GNG2_F1	insertion_smaller	0.375	100
193903	3946285	3949227	160	65	10.12.1.0	101.1.1.58	A0A0H3GNG2_F1	insertion_smaller	0.406	95
193904	3944936	3948451	305	100	4038.1.1.8	4056.1.1.0	A0A0H3GNM4_F1	insertion_smaller	0.328	205
193905	3945523	3945524	155	130	2007.1.2.11	2007.1.2.11	A0A0H3GNM9_F1	insertion_smaller	0.839	25
193906	3949282	3942834	140	185	2003.1.11.1	2003.1.1.37	A0A0H3GNS1_F1	host_smaller	1.321	45
193907	3948871	3947507	315	80	5084.8.1.0	11.1.1.0	A0A0H3GNU9_F1	insertion_smaller	0.254	235
193908	3942929	3942930	205	95	7523.1.1.17	7523.1.1.17	A0A0H3GNW2_F1	insertion_smaller	0.463	110
193909	3949099	3944360	155	100	7523.1.1.4	7523.1.1.4	A0A0H3GNY5_F1	insertion_smaller	0.645	55
193910	3943245	3943250	255	115	2011.1.1.6	304.25.1.1	A0A0H3GNY8_F1	insertion_smaller	0.451	140
193911	3942557	3942558	385	175	2003.1.2.7	278.1.1.1	A0A0H3GP09_F1	insertion_smaller	0.455	210
193912	3946945	3946957	230	130	101.1.2.274	304.136.1.1	A0A0H3GP24_F1	insertion_smaller	0.565	100
193913	3946945	3946944	230	200	101.1.2.274	7523.1.1.0	A0A0H3GP24_F1	insertion_smaller	0.87	30
193914	3942565	3942566	120	115	10.32.1.0	1.1.7.0	A0A0H3GP26_F1	insertion_smaller	0.958	5
193915	3948957	3946535	115	105	7523.1.1.15	7523.1.1.15	A0A0H3GP31_F1	insertion_smaller	0.913	10
193916	3946426	3946428	95	100	1.1.7.3	1.1.7.38	A0A0H3GP47_F1	host_smaller	1.053	5
193917	3946427	3946429	80	70	325.1.7.0	5086.1.1.0	A0A0H3GP47_F1	insertion_smaller	0.875	10
193918	3946428	3946427	100	80	1.1.7.38	325.1.7.0	A0A0H3GP47_F1	insertion_smaller	0.8	20
193919	3948870	3947196	109	100	7523.1.1.15	7523.1.1.15	A0A0H3GP96_F1	insertion_smaller	0.917	9
[truncated: 46,264 more rows]

## Sheet: Metadata
Table	S1
Title	Domain Size Measurements
Description	Paired host-insertion domain size measurements
DATA CHARACTERISTICS
Rows	48263
Columns	11
Generation Date	2025-10-03T16:11:56.449727
Source Database	ecod_insertions (ECOD v293)
SUMMARY STATISTICS
Percent Insertion Smaller	76.97
Median Host Length	199.00
Median Insertion Length	115.00
Median Size Ratio	0.62
COLUMNS
event_id
host_ecod_uid
insertion_ecod_uid
host_length_residues
insertion_length_residues
host_f_group_id
insertion_f_group_id
protein_source_id
size_relationship
size_ratio
size_difference_residues
