# Supplementary material for: Family‐level specialization in protein domain insertion architectures
Source: Protein Sci. 2026 Apr 27;35(5):e70586. doi: 10.1002/pro.70586 (PMC13114784; doi:10.1002/pro.70586)
Supplement: Supplementary file 4 — Table S2: Insertion events and family classifications. [file PRO-35-e70586-s003.xlsx]

## Sheet: Data
event_id	host_ecod_uid	insertion_ecod_uid	protein_id	protein_source_id	host_f_group_id	insertion_f_group_id	host_family_role	insertion_family_role	host_h_group_id	insertion_h_group_id	is_cross_h_group	gap_length	fit_score	host_family_total_events	insertion_family_total_events
191876	3444956	3444963	11	A0A024FLK4_F1	602.1.1.1	4953.1.1.4	versatile	obligate_insertion	602.1	4953.1	TRUE	85	0.941176	105	127
191877	3628671	3622055	19	A0A044QJL8_F1	2.6.1.0	4.1.1.9	versatile	versatile	2.6	4.1	TRUE	85	1	218	191
191878	3630121	3622053	19	A0A044QJL8_F1	2.6.1.0	4.1.1.0	versatile	versatile	2.6	4.1	TRUE	100	1	218	456
191879	3622054	3622051	19	A0A044QJL8_F1	2.6.1.0	4.1.1.0	versatile	versatile	2.6	4.1	TRUE	60	1	218	456
191880	3628656	3622052	19	A0A044QJL8_F1	2.6.1.0	4.1.1.9	versatile	versatile	2.6	4.1	TRUE	85	1	218	191
191881	3624391	3629141	38	A0A044QJY2_F1	7512.1.1.52	7512.1.1.3	obligate_host	versatile	7512.1	7512.1	FALSE	175	1	13	283
191882	3628213	3616050	42	A0A044QK01_F1	109.4.1.0	109.4.1.0	versatile	versatile	109.4	109.4	FALSE	405	0.753086	2568	2568
191883	3630238	3629343	51	A0A044QK53_F1	3223.1.1.1	3758.1.1.0	versatile	versatile	3223.1	3758.1	TRUE	320	0.734375	29	89
191884	3623412	3623414	57	A0A044QKB1_F1	5067.1.1.3	304.28.1.0	versatile	versatile	5067.1	304.28	TRUE	190	1	97	175
191885	3623413	3623415	57	A0A044QKB1_F1	5067.1.1.3	304.28.1.0	versatile	versatile	5067.1	304.28	TRUE	200	0.975	97	175
191886	3628815	3622806	61	A0A044QKD6_F1	11.1.1.53	11.1.1.53	versatile	versatile	11.1	11.1	FALSE	867	0.196078	24	24
191887	3628815	3622807	61	A0A044QKD6_F1	11.1.1.53	11.1.1.53	versatile	versatile	11.1	11.1	FALSE	867	0.196078	24	24
191888	3628815	3622808	61	A0A044QKD6_F1	11.1.1.53	389.2.1.1	versatile	obligate_insertion	11.1	389.2	TRUE	867	0.0634371	24	12
191889	3628815	3622809	61	A0A044QKD6_F1	11.1.1.53	389.2.1.1	versatile	obligate_insertion	11.1	389.2	TRUE	867	0.0692042	24	12
191890	3628815	3622811	61	A0A044QKD6_F1	11.1.1.53	389.2.1.1	versatile	obligate_insertion	11.1	389.2	TRUE	867	0.0634371	24	12
191891	3630164	3623255	66	A0A044QKH7_F1	7022.1.1.1	7023.1.1.1	versatile	versatile	7022.1	7023.1	TRUE	110	0.954545	29	21
191892	3630164	3623254	66	A0A044QKH7_F1	7022.1.1.1	7023.1.1.1	versatile	versatile	7022.1	7023.1	TRUE	135	1	29	21
191893	3629581	3626535	81	A0A044QKW9_F1	7512.1.1.6	7512.1.1.6	versatile	versatile	7512.1	7512.1	FALSE	245	1	68	68
191894	3630273	3626537	81	A0A044QKW9_F1	2006.1.1.21	3012.1.1.5	obligate_host	obligate_insertion	2006.1	3012.1	TRUE	100	0.95	15	15
191895	3617573	3617574	84	A0A044QL11_F1	5067.1.1.3	304.28.1.0	versatile	versatile	5067.1	304.28	TRUE	180	0.805556	97	175
191896	3619248	3619249	95	A0A044QL80_F1	2004.1.1.184	1.1.7.0	versatile	versatile	2004.1	1.1	TRUE	100	1	164	277
191897	3618658	3627970	127	A0A044QLT7_F1	196.1.1.1	196.1.1.1	versatile	versatile	196.1	196.1	FALSE	120	1	18	18
191898	3628311	3620324	130	A0A044QLW3_F1	2004.1.1.17	4.1.1.33	versatile	versatile	2004.1	4.1	TRUE	50	1	71	36
191899	3628311	3620323	130	A0A044QLW3_F1	2004.1.1.17	3860.1.1.0	versatile	versatile	2004.1	3860.1	TRUE	625	0.16	71	104
191900	3628875	3623039	215	A0A044QP20_F1	264.2.1.1	101.1.2.19	versatile	versatile	264.2	101.1	TRUE	135	0.925926	154	218
191901	3623040	3628875	215	A0A044QP20_F1	101.1.2.19	264.2.1.1	versatile	versatile	101.1	264.2	TRUE	250	0.38	218	154
191902	3628211	3619938	223	A0A044QP71_F1	1075.4.1.1	2004.1.1.5	versatile	versatile	1075.4	2004.1	TRUE	310	0.887097	226	487
191903	3618357	3618356	239	A0A044QPD8_F1	11.1.5.67	10.1.1.0		versatile	11.1	10.1	TRUE	240	0.916667	2	75
191904	3629199	3624658	245	A0A044QPJ6_F1	3922.1.1.0	874.1.1.0	versatile	versatile	3922.1	874.1	TRUE	500	0.37	261	65
191905	3624659	3629199	245	A0A044QPJ6_F1	2004.1.1.198	3922.1.1.0	obligate_host	versatile	2004.1	3922.1	TRUE	650	0.230769	42	261
191906	3630453	3619561	326	A0A044QRJ7_F1	5090.1.1.8	11.1.1.187			5090.1	11.1	TRUE	115	0.869565	4	4
191907	3626560	3626561	348	A0A044QSH7_F1	2.1.1.0	4.1.1.0	versatile	versatile	2.1	4.1	TRUE	105	1	269	456
191908	3620298	3620297	364	A0A044QSU2_F1	5067.1.1.3	304.28.1.0	versatile	versatile	5067.1	304.28	TRUE	195	1	97	175
191909	3620300	3620299	364	A0A044QSU2_F1	5067.1.1.3	304.28.1.0	versatile	versatile	5067.1	304.28	TRUE	165	0.878788	97	175
191910	3619454	3628138	373	A0A044QT19_F1	1075.4.1.1	2004.1.1.5	versatile	versatile	1075.4	2004.1	TRUE	320	0.828125	226	487
191911	3616936	3616937	384	A0A044QT78_F1	4026.1.1.0	2004.1.1.0	versatile	versatile	4026.1	2004.1	TRUE	320	0.671875	37	728
191912	3627199	3627203	388	A0A044QT95_F1	2.1.1.25	304.114.1.0	versatile	versatile	2.1	304.114	TRUE	90	1	53	36
191913	3630250	3625944	445	A0A044QUL7_F1	2.1.1.80	375.1.1.58	versatile	versatile	2.1	375.1	TRUE	50	1	141	129
191914	3623351	3623355	453	A0A044QUV2_F1	192.29.1.1	192.29.1.1	versatile	versatile	192.29	192.29	FALSE	70	0.928571	13	13
191915	3628927	3623354	453	A0A044QUV2_F1	2003.1.2.0	244.1.1.0	versatile	versatile	2003.1	244.1	TRUE	135	1	127	97
191916	3629112	3624261	457	A0A044QV05_F1	109.4.1.509	109.4.1.509	versatile	versatile	109.4	109.4	FALSE	195	1	13	13
191917	3616216	3616215	459	A0A044QV33_F1	904.1.1.0	605.1.1.0	versatile	versatile	904.1	605.1	TRUE	105	0.952381	18	129
191918	3628010	3618886	474	A0A044QVH1_F1	6155.1.1.2	6155.1.1.2	versatile	versatile	6155.1	6155.1	FALSE	165	0.757576	14	14
191919	3617942	3617943	502	A0A044QW72_F1	10.32.1.0	108.1.1.0	versatile	versatile	10.32	108.1	TRUE	115	0.869565	218	277
191920	3629429	3625767	510	A0A044QWC8_F1	7.1.1.0	7.1.1.1	versatile	versatile	7.1	7.1	FALSE	75	1	57	114
191921	3617799	3617803	521	A0A044QWP1_F1	109.4.1.0	109.4.1.0	versatile	versatile	109.4	109.4	FALSE	1275	0.235294	2568	2568
191922	3617799	3617804	521	A0A044QWP1_F1	109.4.1.0	109.4.1.0	versatile	versatile	109.4	109.4	FALSE	1275	0.0980392	2568	2568
191923	3624497	3624496	530	A0A044QWY3_F1	2003.1.5.129	3699.1.1.1			2003.1	3699.1	TRUE	90	0.555556	1	2
191924	3622923	3622926	570	A0A044QXY7_F1	304.112.1.0	304.112.1.0	versatile	versatile	304.112	304.112	FALSE	120	1	181	181
191925	3622923	3622924	570	A0A044QXY7_F1	304.112.1.0	4.1.1.25	versatile	obligate_insertion	304.112	4.1	TRUE	125	1	181	112
191926	3629731	3627235	586	A0A044QYD2_F1	236.1.1.1	2003.1.1.5	versatile	obligate_insertion	236.1	2003.1	TRUE	175	1	478	450
191927	3628886	3623116	602	A0A044QYN3_F1	63.1.1.4	108.1.1.26		versatile	63.1	108.1	TRUE	220	0.409091	7	36
191928	3620842	3628431	614	A0A044QZ07_F1	219.1.1.3	219.1.1.3	versatile	versatile	219.1	219.1	FALSE	265	0.6	148	148
191929	3627515	3616301	632	A0A044QZ81_F1	213.1.1.5	101.1.15.1	obligate_host	versatile	213.1	101.1	TRUE	55	1	10	11
191930	3621208	3616078	659	A0A044QZP2_F1	174.1.1.1	576.1.1.1	versatile	versatile	174.1	576.1	TRUE	90	1	204	169
191931	3624490	3629148	660	A0A044QZP7_F1	2484.1.1.1	2484.1.1.1	versatile	versatile	2484.1	2484.1	FALSE	195	1	33	33
191932	3623371	3623372	665	A0A044QZS5_F1	5050.1.1.9	5050.1.1.9	versatile	versatile	5050.1	5050.1	FALSE	225	1	143	143
191933	3627726	3629957	723	A0A044R0Z5_F1	5059.1.1.11	5059.1.1.11			5059.1	5059.1	FALSE	190	0.736842	2	2
191934	3624267	3629113	745	A0A044R1J3_F1	109.4.1.0	386.1.1.0	versatile	versatile	109.4	386.1	TRUE	510	0.137255	2568	159
191935	3624267	3624266	745	A0A044R1J3_F1	109.4.1.0	101.1.2.34	versatile		109.4	101.1	TRUE	510	0.147059	2568	7
191936	3621453	3621451	774	A0A044R292_F1	2484.1.1.0	398.1.1.0	versatile	versatile	2484.1	398.1	TRUE	100	0.35	195	30
191937	3630018	3619356	791	A0A044R2P0_F1	5054.1.1.9	1116.1.1.2	versatile	obligate_insertion	5054.1	1116.1	TRUE	245	0.857143	40	15
191938	3627734	3617408	826	A0A044R3I2_F1	2.6.1.0	4.1.1.9	versatile	versatile	2.6	4.1	TRUE	85	1	218	191
191939	3627968	3618605	836	A0A044R3Q8_F1	2484.1.1.114	7590.1.1.7			2484.1	7590.1	TRUE	570	0.368421	2	8
191940	3630059	3630060	838	A0A044R3S2_F1	11.1.1.0	11.1.1.0	versatile	versatile	11.1	11.1	FALSE	80	1	912	912
191941	3616704	3627576	847	A0A044R3X4_F1	101.1.2.284	4.1.1.0	versatile	versatile	101.1	4.1	TRUE	90	0.722222	16	456
191942	3629739	3630297	872	A0A044R4K2_F1	109.4.1.0	109.4.1.0	versatile	versatile	109.4	109.4	FALSE	610	0.344262	2568	2568
191943	3630297	3627265	872	A0A044R4K2_F1	109.4.1.0	109.4.1.0	versatile	versatile	109.4	109.4	FALSE	390	1	2568	2568
191944	3621638	3621639	873	A0A044R4K8_F1	2498.5.1.1	2487.1.1.1	versatile	versatile	2498.5	2487.1	TRUE	165	1	470	292
191945	3628592	3621638	873	A0A044R4K8_F1	593.1.1.1	2498.5.1.1	versatile	versatile	593.1	2498.5	TRUE	275	0.4	298	470
191946	3630167	3623419	875	A0A044R4N1_F1	223.3.1.7	4019.1.1.5	versatile	versatile	223.3	4019.1	TRUE	145	1	75	79
191947	3627857	3629975	890	A0A044R4Z6_F1	5067.1.1.3	304.28.1.0	versatile	versatile	5067.1	304.28	TRUE	505	0.60396	97	175
191948	3618041	3618042	890	A0A044R4Z6_F1	5067.1.1.3	304.28.1.0	versatile	versatile	5067.1	304.28	TRUE	245	0.918367	97	175
191949	3625109	3625108	926	A0A044R5V3_F1	11.1.1.9	11.1.1.41	versatile	obligate_insertion	11.1	11.1	FALSE	180	1	17	20
191950	3627641	3616978	946	A0A044R6A8_F1	2485.1.1.0	2485.1.1.0	versatile	versatile	2485.1	2485.1	FALSE	115	1	96	96
191951	3630124	3622138	952	A0A044R6D0_F1	2.6.1.0	4.1.1.0	versatile	versatile	2.6	4.1	TRUE	85	1	218	456
191952	3628688	3622136	952	A0A044R6D0_F1	2.6.1.0	4.1.1.9	versatile	versatile	2.6	4.1	TRUE	90	1	218	191
191953	3622140	3622137	952	A0A044R6D0_F1	2.6.1.0	4.1.1.9	versatile	versatile	2.6	4.1	TRUE	90	1	218	191
191954	3622141	3622139	952	A0A044R6D0_F1	2.6.1.0	4.1.1.9	versatile	versatile	2.6	4.1	TRUE	90	1	218	191
191955	3624876	3624875	973	A0A044R6Q2_F1	2004.1.1.17	4.1.1.0	versatile	versatile	2004.1	4.1	TRUE	45	1	71	456
191956	3629194	3624655	982	A0A044R6W2_F1	2004.1.1.5	1075.1.1.4	versatile	versatile	2004.1	1075.1	TRUE	590	0.525424	487	72
191957	3629194	3624653	982	A0A044R6W2_F1	2004.1.1.5	304.163.1.0	versatile	versatile	2004.1	304.163	TRUE	75	1	487	62
191958	3627729	3617528	1001	A0A044R795_F1	2004.1.1.120	2004.1.1.30	versatile	versatile	2004.1	2004.1	FALSE	270	0.481481	65	517
191959	3617528	3617527	1001	A0A044R795_F1	2004.1.1.30	3930.1.1.0	versatile	versatile	2004.1	3930.1	TRUE	140	0.964286	517	74
191960	3624301	3624302	1022	A0A044R7U0_F1	2498.5.1.1	2487.1.1.1	versatile	versatile	2498.5	2487.1	TRUE	150	1	470	292
191961	3624303	3624301	1022	A0A044R7U0_F1	593.1.1.1	2498.5.1.1	versatile	versatile	593.1	2498.5	TRUE	250	0.4	298	470
191962	3629604	3626656	1039	A0A044R865_F1	524.1.1.1	524.1.1.1	versatile	versatile	524.1	524.1	FALSE	155	0.870968	38	38
191963	3626392	3626394	1043	A0A044R8A1_F1	5050.1.1.9	872.1.1.0	versatile		5050.1	872.1	TRUE	65	0.923077	143	5
191964	3622174	3622172	1089	A0A044R999_F1	207.1.1.24	207.1.1.24	versatile	versatile	207.1	207.1	FALSE	445	0.550562	72	72
191965	3627561	3627549	1092	A0A044R9C8_F1	2484.1.1.21	2484.1.1.21	versatile	versatile	2484.1	2484.1	FALSE	185	1	16	16
191966	3628729	3622338	1128	A0A044RAA8_F1	11.2.1.12	11.2.1.0	versatile	versatile	11.2	11.2	FALSE	340	0.632353	41	180
191967	3627082	3629698	1150	A0A044RAM4_F1	109.4.1.328	109.4.1.0	versatile	versatile	109.4	109.4	FALSE	480	0.4375	24	2568
191968	3626831	3629637	1214	A0A044RC41_F1	2003.1.1.0	298.1.1.0	versatile	versatile	2003.1	298.1	TRUE	130	1	198	16
191969	3625798	3625797	1223	A0A044RCC8_F1	109.4.1.43	101.1.2.45	versatile	obligate_insertion	109.4	101.1	TRUE	80	1	17	16
191970	3629931	3627588	1247	A0A044RCX5_F1	2006.1.1.1	267.1.1.3	versatile	versatile	2006.1	267.1	TRUE	285	0.789474	456	277
191971	3616687	3616688	1247	A0A044RCX5_F1	5073.1.1.11	10.13.1.1		versatile	5073.1	10.13	TRUE	115	0.956522	8	190
191972	3616687	3629931	1247	A0A044RCX5_F1	5073.1.1.11	2006.1.1.1		versatile	5073.1	2006.1	TRUE	460	0.380435	8	456
191973	3620516	3620517	1254	A0A044RD22_F1	109.4.1.0	109.4.1.0	versatile	versatile	109.4	109.4	FALSE	185	1	2568	2568
191974	3624840	3624845	1289	A0A044RDW3_F1	109.4.1.0	2004.1.1.0	versatile	versatile	109.4	2004.1	TRUE	195	1	2568	728
191975	3625337	3625338	1294	A0A044RDZ3_F1	4323.1.1.2	304.126.1.2	versatile	versatile	4323.1	304.126	TRUE	110	0.818182	35	33
191976	3625339	3625337	1294	A0A044RDZ3_F1	304.126.1.2	4323.1.1.2	versatile	versatile	304.126	4323.1	TRUE	270	0.592593	33	35
191977	3617556	3627756	1320	A0A044RES8_F1	5.1.4.16	5.1.4.36	versatile	versatile	5.1	5.1	FALSE	325	1	37	68
191978	3629629	3626795	1332	A0A044RF05_F1	2006.1.1.17	2006.1.1.17	versatile	versatile	2006.1	2006.1	FALSE	130	1	127	127
191979	3627745	3617505	1345	A0A044RF80_F1	10.4.1.0	109.2.1.24	versatile	obligate_insertion	10.4	109.2	TRUE	300	1	52	46
191980	3617508	3617506	1345	A0A044RF80_F1	11.1.1.102	11.1.1.31	versatile	versatile	11.1	11.1	FALSE	235	0.425532	27	23
191981	3617508	3630397	1345	A0A044RF80_F1	11.1.1.102	11.1.1.239	versatile	obligate_insertion	11.1	11.1	FALSE	235	0.574468	27	25
191982	3624215	3624214	1393	A0A044RG93_F1	7515.1.1.2	11.1.1.0	versatile	versatile	7515.1	11.1	TRUE	90	0.944444	11	912
191983	3629404	3629422	1430	A0A044RGU8_F1	109.3.1.0	5054.1.1.2	versatile	versatile	109.3	5054.1	TRUE	380	0.802632	240	96
191984	3618295	3618296	1459	A0A044RHC8_F1	11.2.1.1	11.2.1.1	versatile	versatile	11.2	11.2	FALSE	335	0.597015	169	169
191985	3618298	3618294	1459	A0A044RHC8_F1	3519.1.1.0	3519.1.1.1	versatile		3519.1	3519.1	FALSE	125	0.84	25	9
191986	3617976	3617975	1515	A0A044RII1_F1	7515.1.1.6	304.131.1.1	versatile	versatile	7515.1	304.131	TRUE	95	1	78	56
191987	3618642	3618643	1532	A0A044RIV6_F1	109.4.1.0	109.4.1.0	versatile	versatile	109.4	109.4	FALSE	325	1	2568	2568
191988	3626643	3629602	1543	A0A044RIZ7_F1	5.1.4.76	5.1.5.1		versatile	5.1	5.1	FALSE	340	1	5	23
191989	3630458	3619743	1607	A0A044RKK3_F1	2004.1.1.30	2004.1.1.29	versatile	versatile	2004.1	2004.1	FALSE	260	0.980769	517	271
191990	3616134	3629215	1627	A0A044RKX4_F1	12.1.1.0	12.3.1.13	versatile	versatile	12.1	12.3	TRUE	290	0.931034	80	31
191991	3630364	3627129	1646	A0A044RLC6_F1	109.4.1.454	626.1.1.1		versatile	109.4	626.1	TRUE	510	0.833333	2	41
191992	3629614	3626694	1668	A0A044RLX1_F1	2.1.1.0	4.1.1.9	versatile	versatile	2.1	4.1	TRUE	90	1	269	191
191993	3626692	3626691	1668	A0A044RLX1_F1	2.1.1.0	4.1.1.9	versatile	versatile	2.1	4.1	TRUE	100	1	269	191
191994	3629615	3626693	1668	A0A044RLX1_F1	2.6.1.0	4.1.1.0	versatile	versatile	2.6	4.1	TRUE	85	1	218	456
191995	3623730	3623731	1691	A0A044RMB6_F1	108.1.1.19	376.1.1.3			108.1	376.1	TRUE	50	1	1	5
191996	3630256	3629486	1701	A0A044RML5_F1	524.1.1.1	524.1.1.1	versatile	versatile	524.1	524.1	FALSE	235	0.829787	38	38
191997	3619462	3630450	1763	A0A044RPD7_F1	236.1.1.5	2003.1.1.5	versatile	obligate_insertion	236.1	2003.1	TRUE	185	1	43	450
191998	3620357	3629830	1806	A0A044RQL0_F1	2.6.1.0	4.1.1.9	versatile	versatile	2.6	4.1	TRUE	85	1	218	191
191999	3630347	3623972	1841	A0A044RRN8_F1	5073.1.2.0	2011.1.1.0	versatile	versatile	5073.1	2011.1	TRUE	310	1	24	25
192000	3627531	3616362	2026	A0A044RW86_F1	10.1.1.8	109.46.1.1	versatile		10.1	109.46	TRUE	385	0.363636	39	8
192001	3616944	3616948	2112	A0A044RZ24_F1	4010.1.1.1	4041.1.1.1	versatile	versatile	4010.1	4041.1	TRUE	190	1	414	60
192002	3616945	3616946	2112	A0A044RZ24_F1	1.1.2.1	325.1.7.2	versatile	versatile	1.1	325.1	TRUE	105	1	167	139
192003	3623562	3623560	2123	A0A044RZB0_F1	109.4.1.0	226.1.1.0	versatile	versatile	109.4	226.1	TRUE	220	0.590909	2568	44
192004	3623562	3623561	2123	A0A044RZB0_F1	109.4.1.0	109.27.1.0	versatile	versatile	109.4	109.27	TRUE	220	0.363636	2568	39
192005	3620067	3628263	2194	A0A044S0S2_F1	4.1.1.20	376.1.3.1	versatile	versatile	4.1	376.1	TRUE	75	0.733333	32	69
192006	3618843	3618846	2217	A0A044S166_F1	633.2.1.0	219.1.1.3		versatile	633.2	219.1	TRUE	355	0.985915	7	148
192007	3619056	3619055	2247	A0A044S1T2_F1	5067.1.1.3	304.28.1.0	versatile	versatile	5067.1	304.28	TRUE	260	0.884615	97	175
192008	3619057	3628068	2247	A0A044S1T2_F1	5067.1.1.3	304.28.1.0	versatile	versatile	5067.1	304.28	TRUE	200	0.975	97	175
192009	3628426	3620905	2255	A0A044S224_F1	2.6.1.0	4.1.1.9	versatile	versatile	2.6	4.1	TRUE	90	1	218	191
192010	3620906	3620908	2255	A0A044S224_F1	2.1.1.0	4.1.1.0	versatile	versatile	2.1	4.1	TRUE	100	1	269	456
192011	3620907	3620904	2255	A0A044S224_F1	2.1.1.0	4.1.1.9	versatile	versatile	2.1	4.1	TRUE	85	1	269	191
192012	3626661	3626662	2262	A0A044S261_F1	2004.1.1.29	2004.1.1.30	versatile	versatile	2004.1	2004.1	FALSE	435	0.551724	271	517
192013	3626116	3626115	2293	A0A044S2S5_F1	5.1.4.1	109.4.1.0	versatile	versatile	5.1	109.4	TRUE	165	1	114	2568
192014	3629219	3624773	2314	A0A044S3A5_F1	2496.1.1.2	3226.1.1.2	obligate_host	obligate_insertion	2496.1	3226.1	TRUE	450	0.977778	56	56
192015	3622344	3622347	2321	A0A044S3H3_F1	109.4.1.88	376.1.2.1	obligate_host	versatile	109.4	376.1	TRUE	400	0.3	20	36
192016	3622344	3622348	2321	A0A044S3H3_F1	109.4.1.88	11.2.1.1	obligate_host	versatile	109.4	11.2	TRUE	400	0.6375	20	169
192017	3628730	3622345	2321	A0A044S3H3_F1	109.4.1.88	11.2.1.1	obligate_host	versatile	109.4	11.2	TRUE	115	0.913043	20	169
192018	3617970	3627842	2391	A0A044S511_F1	2.6.1.0	4.1.1.0	versatile	versatile	2.6	4.1	TRUE	90	1	218	456
192019	3620471	3620472	2392	A0A044S513_F1	1.1.7.1	2002.1.1.101	versatile	versatile	1.1	2002.1	TRUE	240	1	65	72
192020	3627610	3616749	2414	A0A044S5D8_F1	1021.1.1.0	2004.1.1.30	versatile	versatile	1021.1	2004.1	TRUE	1080	0.208333	201	517
192021	3627610	3616750	2414	A0A044S5D8_F1	1021.1.1.0	2004.1.1.29	versatile	versatile	1021.1	2004.1	TRUE	1080	0.194444	201	271
192022	3627610	3616751	2414	A0A044S5D8_F1	1021.1.1.0	2.1.1.0	versatile	versatile	1021.1	2.1	TRUE	1080	0.0925926	201	269
192023	3627610	3627611	2414	A0A044S5D8_F1	1021.1.1.0	4156.1.1.4	versatile		1021.1	4156.1	TRUE	1080	0.194444	201	7
192024	3617380	3617379	2420	A0A044S5I5_F1	109.4.1.0	822.1.1.2	versatile	obligate_insertion	109.4	822.1	TRUE	65	0.769231	2568	11
192025	3617380	3627730	2420	A0A044S5I5_F1	109.4.1.0	650.1.1.1	versatile	versatile	109.4	650.1	TRUE	65	0.923077	2568	34
192026	3617381	3617383	2420	A0A044S5I5_F1	220.1.1.80	220.1.1.80	versatile	versatile	220.1	220.1	FALSE	230	0.521739	11	11
192027	3617381	3617384	2420	A0A044S5I5_F1	220.1.1.80	220.1.1.80	versatile	versatile	220.1	220.1	FALSE	230	0.456522	11	11
192028	3627986	3618680	2433	A0A044S5S1_F1	323.1.1.3	323.1.1.3	versatile	versatile	323.1	323.1	FALSE	195	1	136	136
192029	3623712	3623713	2461	A0A044S6M0_F1	605.1.1.0	376.1.3.4	versatile	versatile	605.1	376.1	TRUE	65	1	129	27
192030	3628258	3620048	2466	A0A044S6S5_F1	109.4.1.0	109.4.1.0	versatile	versatile	109.4	109.4	FALSE	120	0.791667	2568	2568
192031	3629178	3624577	2475	A0A044S6Z5_F1	2499.1.1.1	9.26.1.0	versatile	versatile	2499.1	9.26	TRUE	155	1	180	14
192032	3624579	3624580	2475	A0A044S6Z5_F1	11.1.1.161	11.1.1.161	versatile	versatile	11.1	11.1	FALSE	120	1	27	27
192033	3618349	3618350	2486	A0A044S774_F1	7579.1.1.3	5.1.4.14	obligate_host	obligate_insertion	7579.1	5.1	TRUE	375	1	79	22
192034	3620526	3620528	2527	A0A044S858_F1	5067.1.1.3	304.28.1.0	versatile	versatile	5067.1	304.28	TRUE	210	1	97	175
192035	3628353	3620527	2527	A0A044S858_F1	5067.1.1.3	304.28.1.0	versatile	versatile	5067.1	304.28	TRUE	195	0.897436	97	175
192036	3625541	3625540	2539	A0A044S8F4_F1	12.1.1.0	12.3.1.13	versatile	versatile	12.1	12.3	TRUE	300	0.916667	80	31
192037	3629719	3627279	2544	A0A044S8L1_F1	247.1.1.16	2004.1.1.176	obligate_host	versatile	247.1	2004.1	TRUE	180	1	19	64
192038	3626127	3630628	2571	A0A044S972_F1	2004.1.1.1	148.1.3.19	versatile	versatile	2004.1	148.1	TRUE	95	1	233	169
192039	3630731	3618111	2574	A0A044S989_F1	2006.1.1.17	2006.1.1.17	versatile	versatile	2006.1	2006.1	FALSE	105	1	127	127
192040	3630421	3627898	2649	A0A044SB07_F1	2.6.1.0	4.1.1.9	versatile	versatile	2.6	4.1	TRUE	85	1	218	191
192041	3618260	3618259	2649	A0A044SB07_F1	2.1.1.0	4.1.1.0	versatile	versatile	2.1	4.1	TRUE	105	1	269	456
192042	3616009	3627795	2664	A0A044SB66_F1	192.5.1.2	220.1.1.0		versatile	192.5	220.1	TRUE	85	1	3	246
192043	3627999	3618818	2672	A0A044SB98_F1	2487.1.1.0	2011.1.1.8	versatile	versatile	2487.1	2011.1	TRUE	305	0.983607	87	77
192044	3616981	3616982	2697	A0A044SC25_F1	2496.1.1.2	3226.1.1.2	obligate_host	obligate_insertion	2496.1	3226.1	TRUE	470	0.957447	56	56
192045	3624090	3630576	2712	A0A044SCF0_F1	2499.1.1.1	10.32.1.6	versatile		2499.1	10.32	TRUE	135	1	180	8
192046	3627686	3617193	2727	A0A044SCQ4_F1	219.1.1.0	11.2.1.1	versatile	versatile	219.1	11.2	TRUE	235	0.595745	44	169
192047	3629400	3625655	2744	A0A044SCZ9_F1	354.1.1.1	2498.1.1.2			354.1	2498.1	TRUE	335	0.955224	4	6
192048	3621162	3621164	2769	A0A044SDC6_F1	5067.1.1.3	304.28.1.0	versatile	versatile	5067.1	304.28	TRUE	235	0.978723	97	175
192049	3621163	3628491	2769	A0A044SDC6_F1	5067.1.1.3	304.28.1.0	versatile	versatile	5067.1	304.28	TRUE	180	1	97	175
192050	3630288	3626956	2779	A0A044SDI7_F1	7510.1.1.1	7510.1.1.1	versatile	versatile	7510.1	7510.1	FALSE	145	1	313	313
192051	3626476	3626475	2813	A0A044SE99_F1	2004.1.1.87	874.1.1.1	versatile	obligate_insertion	2004.1	874.1	TRUE	860	0.209302	240	54
192052	3627777	3617662	2815	A0A044SEB3_F1	71.1.1.0	304.151.1.0			71.1	304.151	TRUE	120	1	3	1
192053	3619422	3619423	2882	A0A044SFP2_F1	236.1.1.1	2003.1.1.5	versatile	obligate_insertion	236.1	2003.1	TRUE	185	1	478	450
192054	3629786	3627492	2916	A0A044SGE1_F1	223.1.1.0	223.1.1.0	versatile	versatile	223.1	223.1	FALSE	95	1	152	152
192055	3622360	3622361	2922	A0A044SGH2_F1	108.1.1.29	108.1.1.29	versatile	versatile	108.1	108.1	FALSE	115	0.826087	134	134
192056	3628731	3628743	2927	A0A044SGK5_F1	109.4.1.623	109.4.1.623			109.4	109.4	FALSE	160	1	5	5
192057	3626410	3626409	2932	A0A044SGP8_F1	304.9.1.0	304.3.1.0	versatile	versatile	304.9	304.3	TRUE	95	0.947368	188	22
192058	3628265	3620077	2943	A0A044SH69_F1	5.1.3.0	319.1.1.3	versatile	versatile	5.1	319.1	TRUE	170	0.529412	83	13
192059	3626825	3626824	2954	A0A044SHF3_F1	2003.1.2.24	2003.1.2.24	versatile	versatile	2003.1	2003.1	FALSE	120	1	517	517
192060	3619584	3619582	2993	A0A044SI82_F1	109.4.1.517	109.4.1.517	versatile	versatile	109.4	109.4	FALSE	485	0.56701	10	10
192061	3619584	3619583	2993	A0A044SI82_F1	109.4.1.517	109.4.1.517	versatile	versatile	109.4	109.4	FALSE	485	0.350515	10	10
192062	3626759	3626758	3007	A0A044SII3_F1	1075.4.1.1	2004.1.1.5	versatile	versatile	1075.4	2004.1	TRUE	325	0.784615	226	487
192063	3630339	3622306	3018	A0A044SIR6_F1	7523.1.1.0	2004.1.1.5	versatile	versatile	7523.1	2004.1	TRUE	680	0.389706	294	487
192064	3620121	3620120	3034	A0A044SJ16_F1	2007.2.3.0	11.2.1.8	versatile	obligate_insertion	2007.2	11.2	TRUE	140	1	23	12
192065	3630313	3617460	3046	A0A044SJC9_F1	220.1.1.1	220.1.1.119	versatile		220.1	220.1	FALSE	100	1	173	7
192066	3617461	3617459	3046	A0A044SJC9_F1	220.1.1.50	7.1.1.1	obligate_host	versatile	220.1	7.1	TRUE	165	0.575758	13	114
192067	3630366	3627438	3068	A0A044SJW9_F1	11.1.1.12	11.1.1.12	versatile	versatile	11.1	11.1	FALSE	305	0.295082	79	79
192068	3630366	3627439	3068	A0A044SJW9_F1	11.1.1.12	11.1.1.12	versatile	versatile	11.1	11.1	FALSE	305	0.295082	79	79
192069	3630366	3627442	3068	A0A044SJW9_F1	11.1.1.12	11.1.1.12	versatile	versatile	11.1	11.1	FALSE	305	0.409836	79	79
192070	3630366	3627440	3068	A0A044SJW9_F1	11.1.1.12	11.1.1.12	versatile	versatile	11.1	11.1	FALSE	290	0.293103	79	79
192071	3630366	3630303	3068	A0A044SJW9_F1	11.1.1.12	11.1.1.12	versatile	versatile	11.1	11.1	FALSE	290	0.327586	79	79
192072	3630366	3627443	3068	A0A044SJW9_F1	11.1.1.12	11.1.1.12	versatile	versatile	11.1	11.1	FALSE	290	0.310345	79	79
192073	3630366	3627441	3068	A0A044SJW9_F1	11.1.1.12	11.1.1.12	versatile	versatile	11.1	11.1	FALSE	90	0.944444	79	79
192074	3618571	3618572	3085	A0A044SK94_F1	282.1.1.0	282.1.1.0	versatile	versatile	282.1	282.1	FALSE	150	1	18	18
192075	3617977	3627843	3119	A0A044SKX4_F1	2.1.1.80	375.1.1.58	versatile	versatile	2.1	375.1	TRUE	50	1	141	129
192076	3628981	3623626	3129	A0A044SL67_F1	1075.4.1.1	2004.1.1.5	versatile	versatile	1075.4	2004.1	TRUE	365	0.767123	226	487
192077	3628180	3619702	3186	A0A044SMA4_F1	11.10.1.0	109.27.1.0	versatile	versatile	11.10	109.27	TRUE	220	0.340909	19	39
192078	3628180	3619703	3186	A0A044SMA4_F1	11.10.1.0	226.1.1.1	versatile	versatile	11.10	226.1	TRUE	220	0.659091	19	62
192079	3621483	3621482	3202	A0A044SMT9_F1	2498.5.1.1	2487.1.1.1	versatile	versatile	2498.5	2487.1	TRUE	155	1	470	292
192080	3625207	3625205	3210	A0A044SN10_F1	7022.1.1.1	7023.1.1.0	versatile	versatile	7022.1	7023.1	TRUE	100	1	29	14
192081	3617640	3617641	3224	A0A044SN82_F1	7512.1.1.30	7512.1.1.3	versatile	versatile	7512.1	7512.1	FALSE	175	1	74	283
192082	3627933	3618442	3266	A0A044SP17_F1	11.1.4.0	2485.1.1.49	versatile	obligate_insertion	11.1	2485.1	TRUE	180	1	89	25
192083	3627933	3629988	3266	A0A044SP17_F1	11.1.4.0	2485.1.1.50	versatile	versatile	11.1	2485.1	TRUE	775	0.264516	89	74
192084	3629988	3618441	3266	A0A044SP17_F1	2485.1.1.50	2485.1.1.52	versatile	obligate_insertion	2485.1	2485.1	FALSE	510	0.990196	74	19
192085	3625576	3625575	3289	A0A044SPK9_F1	3850.1.1.1	2006.1.4.11	obligate_host	obligate_insertion	3850.1	2006.1	TRUE	185	0.972973	16	16
192086	3623450	3623453	3301	A0A044SPW1_F1	10.4.1.0	109.2.1.0	versatile	versatile	10.4	109.2	TRUE	305	0.918033	52	59
192087	3628616	3621724	3327	A0A044SQF3_F1	189.1.1.1	11.2.1.0	versatile	versatile	189.1	11.2	TRUE	290	0.431034	50	180
192088	3628616	3621725	3327	A0A044SQF3_F1	189.1.1.1	11.2.1.0	versatile	versatile	189.1	11.2	TRUE	290	0.448276	50	180
192089	3628616	3621726	3327	A0A044SQF3_F1	189.1.1.1	220.1.1.1	versatile	versatile	189.1	220.1	TRUE	130	0.961538	50	173
192090	3627977	3618627	3334	A0A044SQP7_F1	10.12.1.5	3691.1.1.1		obligate_insertion	10.12	3691.1	TRUE	100	1	2	28
192091	3628840	3622882	3350	A0A044SQW3_F1	12.1.1.29	2002.1.1.85	obligate_host	obligate_insertion	12.1	2002.1	TRUE	355	1	16	12
192092	3628709	3616095	3360	A0A044SR42_F1	7515.1.1.6	304.131.1.1	versatile	versatile	7515.1	304.131	TRUE	105	1	78	56
192093	3628212	3619805	3370	A0A044SRH8_F1	2004.1.1.29	2004.1.1.30	versatile	versatile	2004.1	2004.1	FALSE	185	0.945946	271	517
192094	3617712	3617714	3426	A0A044SSL2_F1	109.4.1.0	4357.1.1.1	versatile		109.4	4357.1	TRUE	85	0.882353	2568	7
192095	3617712	3617713	3426	A0A044SSL2_F1	109.4.1.0	221.1.1.0	versatile	versatile	109.4	221.1	TRUE	210	0.547619	2568	196
192096	3629984	3618290	3439	A0A044SSX9_F1	2011.1.1.8	2487.1.1.7	versatile	versatile	2011.1	2487.1	TRUE	230	1	77	121
192097	3627786	3617813	3443	A0A044ST10_F1	2487.1.1.7	376.1.1.21	versatile	versatile	2487.1	376.1	TRUE	175	0.371429	121	36
192098	3628027	3619004	3537	A0A044SUY0_F1	601.1.2.6	601.1.1.0		versatile	601.1	601.1	FALSE	140	0.857143	5	82
192099	3628160	3619541	3575	A0A044SVP4_F1	109.4.1.0	7575.1.1.7	versatile	versatile	109.4	7575.1	TRUE	410	0.914634	2568	20
192100	3619540	3628160	3575	A0A044SVP4_F1	5.1.4.0	109.4.1.0	versatile	versatile	5.1	109.4	TRUE	1075	0.465116	378	2568
192101	3630550	3623395	3611	A0A044SWJ1_F1	2003.1.1.115	4261.1.1.2			2003.1	4261.1	TRUE	220	0.636364	2	5
192102	3628753	3622465	3618	A0A044SWP5_F1	11.1.5.7	11.1.5.7	versatile	versatile	11.1	11.1	FALSE	110	1	157	157
192103	3628095	3619173	3639	A0A044SX42_F1	219.1.1.3	103.1.1.27	versatile	obligate_insertion	219.1	103.1	TRUE	145	0.37931	148	10
192104	3628095	3619174	3639	A0A044SX42_F1	219.1.1.3	103.1.1.27	versatile	obligate_insertion	219.1	103.1	TRUE	145	0.448276	148	10
192105	3616799	3627616	3640	A0A044SX54_F1	2004.1.1.144	3636.1.1.0	obligate_host	versatile	2004.1	3636.1	TRUE	200	0.875	87	88
192106	3629826	3619997	3642	A0A044SX74_F1	2002.3.1.1	10.32.1.0	versatile	versatile	2002.3	10.32	TRUE	215	0.813953	14	218
192107	3625179	3629303	3658	A0A044SXI6_F1	11.1.1.0	109.2.1.0	versatile	versatile	11.1	109.2	TRUE	240	1	912	59
192108	3629054	3624046	3759	A0A044SZE1_F1	109.4.1.51	220.1.1.0		versatile	109.4	220.1	TRUE	165	0.727273	2	246
192109	3629054	3624047	3759	A0A044SZE1_F1	109.4.1.51	11.2.1.0		versatile	109.4	11.2	TRUE	305	0.639344	2	180
192110	3617234	3617235	3773	A0A044SZQ1_F1	102.1.3.1	316.1.1.28	versatile	versatile	102.1	316.1	TRUE	155	1	18	10
192111	3629493	3626038	3831	A0A044T137_F1	109.4.1.502	109.4.1.0	versatile	versatile	109.4	109.4	FALSE	755	0.417219	10	2568
192112	3629493	3626039	3831	A0A044T137_F1	109.4.1.502	109.4.1.0	versatile	versatile	109.4	109.4	FALSE	755	0.298013	10	2568
192113	3629493	3626041	3831	A0A044T137_F1	109.4.1.502	109.4.1.0	versatile	versatile	109.4	109.4	FALSE	755	0.278146	10	2568
192114	3626650	3626651	3863	A0A044T212_F1	221.1.4.0	633.11.1.1			221.1	633.11	TRUE	90	1	9	2
192115	3627715	3617348	3878	A0A044T2F9_F1	2004.1.1.17	4.1.1.0	versatile	versatile	2004.1	4.1	TRUE	50	1	71	456
192116	3618566	3618565	3881	A0A044T2H6_F1	211.1.1.0	604.1.1.0	versatile	versatile	211.1	604.1	TRUE	205	0.658537	33	154
192117	3624079	3624081	3892	A0A044T2Q6_F1	2007.1.4.1	7572.1.1.1	versatile	versatile	2007.1	7572.1	TRUE	125	1	140	155
192118	3624082	3624080	3892	A0A044T2Q6_F1	2007.1.4.1	7572.1.1.1	versatile	versatile	2007.1	7572.1	TRUE	125	1	140	155
192119	3628008	3618877	3905	A0A044T348_F1	304.24.1.0	304.126.1.1	versatile	versatile	304.24	304.126	TRUE	280	0.375	82	50
192120	3628008	3630002	3905	A0A044T348_F1	304.24.1.0	5045.1.1.0	versatile	versatile	304.24	5045.1	TRUE	495	0.686869	82	18
192121	3627992	3618728	3972	A0A044T4I8_F1	2003.1.4.5	375.1.1.18	versatile	versatile	2003.1	375.1	TRUE	45	1	39	45
192122	3622382	3622383	3986	A0A044T4R0_F1	7515.1.1.6	304.131.1.1	versatile	versatile	7515.1	304.131	TRUE	95	1	78	56
192123	3623034	3623035	4001	A0A044T522_F1	223.2.1.6	2004.5.1.3	versatile	versatile	223.2	2004.5	TRUE	310	0.806452	46	10
192124	3623036	3628869	4001	A0A044T522_F1	220.1.1.8	2007.2.3.7	versatile		220.1	2007.2	TRUE	610	0.622951	27	4
192125	3622835	3628819	4008	A0A044T580_F1	2003.1.7.10	304.30.1.1	versatile	versatile	2003.1	304.30	TRUE	85	1	128	120
192126	3624618	3629187	4009	A0A044T586_F1	11.12.1.1	5057.1.1.0	obligate_host	versatile	11.12	5057.1	TRUE	140	1	10	23
192127	3622773	3616099	4017	A0A044T5F9_F1	2006.1.1.1	267.1.1.3	versatile	versatile	2006.1	267.1	TRUE	215	1	456	277
192128	3622775	3622773	4017	A0A044T5F9_F1	5073.1.1.11	2006.1.1.1		versatile	5073.1	2006.1	TRUE	410	0.47561	8	456
192129	3628286	3620175	4023	A0A044T5N1_F1	223.2.1.12	223.2.1.32		versatile	223.2	223.2	FALSE	135	1	7	14
192130	3629939	3617006	4029	A0A044T5U0_F1	2004.1.1.184	1.1.7.0	versatile	versatile	2004.1	1.1	TRUE	110	1	164	277
192131	3629911	3626867	4063	A0A044T6F5_F1	5067.1.1.3	304.28.1.0	versatile	versatile	5067.1	304.28	TRUE	235	1	97	175
192132	3626869	3626868	4063	A0A044T6F5_F1	5067.1.1.3	304.28.1.0	versatile	versatile	5067.1	304.28	TRUE	185	1	97	175
192133	3617341	3617342	4064	A0A044T6G0_F1	5.1.4.0	206.1.1.1	versatile	versatile	5.1	206.1	TRUE	1365	0.234432	378	185
192134	3617341	3617343	4064	A0A044T6G0_F1	5.1.4.0	101.1.2.151	versatile	obligate_insertion	5.1	101.1	TRUE	1365	0.0549451	378	13
192135	3617341	3617344	4064	A0A044T6G0_F1	5.1.4.0	2004.1.1.164	versatile	versatile	5.1	2004.1	TRUE	1365	0.168498	378	11
192136	3617341	3617345	4064	A0A044T6G0_F1	5.1.4.0	101.1.2.151	versatile	obligate_insertion	5.1	101.1	TRUE	1365	0.0732601	378	13
192137	3617280	3617279	4071	A0A044T6K3_F1	148.1.3.0	633.1.1.1	versatile	versatile	148.1	633.1	TRUE	295	0.389831	255	46
192138	3618916	3618915	4089	A0A044T6W9_F1	601.1.2.0	7515.1.1.2	versatile	versatile	601.1	7515.1	TRUE	395	0.759494	60	11
192139	3623447	3623446	4122	A0A044T7M2_F1	633.6.1.6	4033.1.1.1	obligate_host	obligate_insertion	633.6	4033.1	TRUE	400	0.275	28	25
192140	3623447	3623448	4122	A0A044T7M2_F1	633.6.1.6	633.6.1.1	obligate_host	versatile	633.6	633.6	FALSE	400	0.425	28	34
192141	3623447	3630552	4122	A0A044T7M2_F1	633.6.1.6	4052.1.1.0	obligate_host		633.6	4052.1	TRUE	400	0.2875	28	8
192142	3629227	3624829	4156	A0A044T8D1_F1	10.12.1.9	101.1.1.10	versatile	versatile	10.12	101.1	TRUE	225	0.444444	39	34
192143	3624829	3624827	4156	A0A044T8D1_F1	101.1.1.10	376.1.3.1	versatile	versatile	101.1	376.1	TRUE	120	0.416667	34	69
192144	3625775	3625776	4173	A0A044T8P0_F1	220.1.1.0	220.1.1.1	versatile	versatile	220.1	220.1	FALSE	115	0.956522	246	173
192145	3624018	3629067	4187	A0A044T928_F1	5067.1.1.3	304.28.1.0	versatile	versatile	5067.1	304.28	TRUE	180	0.972222	97	175
192146	3624019	3624020	4187	A0A044T928_F1	5067.1.1.3	304.28.1.0	versatile	versatile	5067.1	304.28	TRUE	210	1	97	175
192147	3628662	3621988	4199	A0A044T9E7_F1	3745.1.1.1	11.1.1.50	obligate_host	versatile	3745.1	11.1	TRUE	435	0.252874	79	44
192148	3628662	3621989	4199	A0A044T9E7_F1	3745.1.1.1	11.1.1.50	obligate_host	versatile	3745.1	11.1	TRUE	435	0.333333	79	44
192149	3617624	3617623	4206	A0A044T9K1_F1	283.1.1.1	101.1.2.0	versatile	versatile	283.1	101.1	TRUE	70	1	78	528
192150	3627738	3617431	4228	A0A044TA36_F1	304.48.1.10	850.1.1.1	versatile	versatile	304.48	850.1	TRUE	45	1	130	138
192151	3616692	3616693	4262	A0A044TAT4_F1	11.1.1.0	11.1.1.3	versatile	versatile	11.1	11.1	FALSE	100	1	912	12
192152	3616692	3616691	4262	A0A044TAT4_F1	11.1.1.0	11.1.1.179	versatile	versatile	11.1	11.1	FALSE	135	0.851852	912	39
192153	3620028	3620030	4266	A0A044TAV6_F1	109.4.1.0	558.1.1.0	versatile	versatile	109.4	558.1	TRUE	175	0.228571	2568	20
192154	3616015	3627830	4297	A0A044TBN9_F1	109.4.1.0	5.1.4.7	versatile	versatile	109.4	5.1	TRUE	430	0.837209	2568	16
192155	3621011	3621010	4311	A0A044TBW0_F1	2011.1.1.6	304.25.1.1	versatile	obligate_insertion	2011.1	304.25	TRUE	175	1	526	151
192156	3630332	3620743	4329	A0A044TC79_F1	2005.1.1.36	2005.1.1.36	versatile	versatile	2005.1	2005.1	FALSE	150	1	19	19
192157	3616476	3627552	4377	A0A044TDD1_F1	4177.1.1.6	277.1.1.1		obligate_insertion	4177.1	277.1	TRUE	165	0.848485	6	46
192158	3619058	3630008	4392	A0A044TDK2_F1	243.5.1.0	361.1.1.0		versatile	243.5	361.1	TRUE	280	0.225	6	19
192159	3624412	3624413	4395	A0A044TDM0_F1	304.102.1.2	320.1.1.0	versatile	versatile	304.102	320.1	TRUE	100	0.65	112	55
192160	3624412	3629144	4395	A0A044TDM0_F1	304.102.1.2	1056.1.1.1	versatile	versatile	304.102	1056.1	TRUE	195	1	112	95
192161	3629893	3624885	4397	A0A044TDN2_F1	2003.1.3.0	2003.1.2.0	obligate_host	versatile	2003.1	2003.1	FALSE	150	1	19	127
192162	3620397	3628325	4426	A0A044TEI6_F1	327.11.2.1	327.11.2.0	versatile	versatile	327.11	327.11	FALSE	215	0.302326	47	53
192163	3628330	3629832	4426	A0A044TEI6_F1	327.11.2.0	327.11.2.0	versatile	versatile	327.11	327.11	FALSE	80	0.875	53	53
192164	3622287	3622288	4439	A0A044TEQ4_F1	109.6.1.3	7.1.1.1	obligate_host	versatile	109.6	7.1	TRUE	340	0.25	11	114
192165	3622434	3622433	4479	A0A044TFP9_F1	11.2.1.0	7.1.1.10	versatile	versatile	11.2	7.1	TRUE	385	0.233766	180	25
192166	3619347	3619349	4489	A0A044TFZ5_F1	220.1.1.0	4004.1.1.4	versatile		220.1	4004.1	TRUE	395	0.620253	246	1
192167	3622162	3630517	4539	A0A044THB5_F1	192.2.1.0	386.1.1.0	versatile	versatile	192.2	386.1	TRUE	75	0.4	88	159
192168	3624789	3624788	4540	A0A044THB9_F1	2006.1.1.5	3012.1.1.2	versatile	versatile	2006.1	3012.1	TRUE	110	1	21	25
192169	3628942	3623431	4558	A0A044THK2_F1	2007.2.3.3	220.1.1.28	versatile		2007.2	220.1	TRUE	300	0.433333	47	2
192170	3630360	3626335	4569	A0A044THT7_F1	174.1.1.1	576.1.1.1	versatile	versatile	174.1	576.1	TRUE	120	1	204	169
192171	3627633	3616897	4571	A0A044THW2_F1	261.1.1.1	64.1.1.1	obligate_host	versatile	261.1	64.1	TRUE	50	0.7	25	34
192172	3621996	3621993	4585	A0A044TIB0_F1	174.1.1.1	576.1.1.1	versatile	versatile	174.1	576.1	TRUE	240	0.4375	204	169
192173	3629501	3626109	4586	A0A044TIC3_F1	206.1.1.1	604.12.1.1	versatile		206.1	604.12	TRUE	90	0.777778	185	2
192174	3620386	3620385	4606	A0A044TIU9_F1	101.1.2.281	101.1.2.135	versatile		101.1	101.1	FALSE	110	0.818182	16	1
192175	3616106	3630176	4615	A0A044TJ05_F1	304.126.1.2	4323.1.1.2	versatile	versatile	304.126	4323.1	TRUE	290	0.551724	33	35
192176	3630176	3628978	4615	A0A044TJ05_F1	4323.1.1.2	304.126.1.2	versatile	versatile	4323.1	304.126	TRUE	105	0.952381	35	33
192177	3629610	3626782	4656	A0A044TK33_F1	7512.1.1.27	7512.1.1.27	versatile	versatile	7512.1	7512.1	FALSE	185	1	66	66
192178	3619928	3628234	4705	A0A044TL65_F1	189.1.1.3	221.1.1.67	versatile	obligate_insertion	189.1	221.1	TRUE	125	1	21	21
192179	3625364	3629334	4712	A0A044TLC9_F1	11.1.5.29	375.1.1.30	obligate_host	obligate_insertion	11.1	375.1	TRUE	335	0.238806	174	90
192180	3625364	3625365	4712	A0A044TLC9_F1	11.1.5.29	2006.1.6.7	obligate_host	versatile	11.1	2006.1	TRUE	335	0.746269	174	94
192181	3624697	3624696	4717	A0A044TLF9_F1	3351.1.1.1	3351.1.1.1	versatile	versatile	3351.1	3351.1	FALSE	120	1	70	70
192182	3626431	3626430	4755	A0A044TM97_F1	5.1.4.16	5.1.4.36	versatile	versatile	5.1	5.1	FALSE	330	1	37	68
192183	3627034	3627035	4756	A0A044TMA3_F1	223.1.1.0	223.1.1.69	versatile	versatile	223.1	223.1	FALSE	745	0.210738	152	12
192184	3627034	3627036	4756	A0A044TMA3_F1	223.1.1.0	223.1.1.0	versatile	versatile	223.1	223.1	FALSE	745	0.134228	152	152
192185	3627035	3629682	4756	A0A044TMA3_F1	223.1.1.69	2006.1.6.13	versatile	versatile	223.1	2006.1	TRUE	277	0.776173	12	44
192186	3620451	3620450	4758	A0A044TMB8_F1	226.1.1.1	226.1.1.1	versatile	versatile	226.1	226.1	FALSE	115	1	62	62
192187	3627527	3616335	4774	A0A044TMT1_F1	3794.1.1.3	325.1.7.0		versatile	3794.1	325.1	TRUE	80	1	6	320
192188	3618426	3618427	4776	A0A044TMT6_F1	2496.1.1.1	103.1.1.3	versatile	versatile	2496.1	103.1	TRUE	65	1	55	27
192189	3627902	3618274	4777	A0A044TMU0_F1	4193.1.1.1	4.1.1.54		versatile	4193.1	4.1	TRUE	105	0.857143	9	11
192190	3629928	3616580	4793	A0A044TN02_F1	2006.1.1.21	3012.1.1.5	obligate_host	obligate_insertion	2006.1	3012.1	TRUE	110	0.863636	15	15
192191	3616581	3616582	4793	A0A044TN02_F1	7512.1.1.6	7512.1.1.6	versatile	versatile	7512.1	7512.1	FALSE	240	1	68	68
192192	3618869	3618868	4794	A0A044TN03_F1	5050.1.1.9	5050.1.1.9	versatile	versatile	5050.1	5050.1	FALSE	210	1	143	143
192193	3628307	3620291	4808	A0A044TN99_F1	109.4.1.827	109.4.1.0		versatile	109.4	109.4	FALSE	510	0.637255	2	2568
192194	3628307	3620292	4808	A0A044TN99_F1	109.4.1.827	109.4.1.0		versatile	109.4	109.4	FALSE	510	0.323529	2	2568
192195	3622978	3630155	4837	A0A044TNY2_F1	2003.1.11.1	2003.1.1.37	versatile	obligate_insertion	2003.1	2003.1	FALSE	195	1	214	142
192196	3627635	3616929	4843	A0A044TP52_F1	2484.1.1.2	220.1.1.0	versatile	versatile	2484.1	220.1	TRUE	125	0.84	54	246
192197	3618179	3618180	4854	A0A044TPB4_F1	2004.1.1.47	135.1.1.1	versatile	versatile	2004.1	135.1	TRUE	120	1	101	115
192198	3619939	3619940	4874	A0A044TPP7_F1	2004.1.1.47	135.1.1.1	versatile	versatile	2004.1	135.1	TRUE	110	1	101	115
192199	3621584	3621585	4883	A0A044TPU2_F1	5001.1.1.31	10.30.1.0		versatile	5001.1	10.30	TRUE	180	1	1	34
192200	3620698	3628395	4907	A0A044TQI4_F1	2.6.1.0	4.1.1.0	versatile	versatile	2.6	4.1	TRUE	90	1	218	456
192201	3620700	3620699	4907	A0A044TQI4_F1	2.1.1.0	4.1.1.0	versatile	versatile	2.1	4.1	TRUE	85	1	269	456
192202	3629924	3616403	4915	A0A044TQP9_F1	220.1.1.1	220.1.1.1	versatile	versatile	220.1	220.1	FALSE	545	0.266055	173	173
192203	3629924	3630372	4915	A0A044TQP9_F1	220.1.1.1	133.1.1.1	versatile	versatile	220.1	133.1	TRUE	545	0.366972	173	28
192204	3620195	3620196	4939	A0A044TR25_F1	5.1.4.39	5.1.4.1	versatile	versatile	5.1	5.1	FALSE	315	1	13	114
192205	3626930	3626932	4942	A0A044TR47_F1	10.4.1.1	355.1.1.2			10.4	355.1	TRUE	660	0.0681818	6	6
192206	3626930	3629658	4942	A0A044TR47_F1	10.4.1.1	355.1.1.0			10.4	355.1	TRUE	660	0.0681818	6	5
192207	3626930	3626934	4942	A0A044TR47_F1	10.4.1.1	5.1.3.0		versatile	10.4	5.1	TRUE	660	0.545455	6	83
192208	3626930	3626935	4942	A0A044TR47_F1	10.4.1.1	389.1.1.9			10.4	389.1	TRUE	660	0.0530303	6	1
192209	3625230	3625233	4943	A0A044TR49_F1	2003.1.3.3	2003.1.2.24	versatile	versatile	2003.1	2003.1	FALSE	175	1	182	517
192210	3629466	3625949	4963	A0A044TRL5_F1	7515.1.1.6	304.131.1.1	versatile	versatile	7515.1	304.131	TRUE	115	1	78	56
192211	3624933	3624934	4966	A0A044TRP0_F1	70.3.1.1	3358.1.1.0	versatile	obligate_insertion	70.3	3358.1	TRUE	80	0.9375	172	42
192212	3626570	3626572	4975	A0A044TS16_F1	2002.3.1.0	2007.1.1.0			2002.3	2007.1	TRUE	240	0.895833	2	9
192213	3626204	3626203	5000	A0A044TSH4_F1	2004.1.1.47	135.1.1.1	versatile	versatile	2004.1	135.1	TRUE	125	0.96	101	115
192214	3625823	3629442	5005	A0A044TSN1_F1	11.1.1.12	11.1.1.12	versatile	versatile	11.1	11.1	FALSE	85	0.941176	79	79
192215	3625828	3625824	5005	A0A044TSN1_F1	11.1.1.12	11.1.1.12	versatile	versatile	11.1	11.1	FALSE	580	0.163793	79	79
192216	3625828	3625825	5005	A0A044TSN1_F1	11.1.1.12	11.1.1.0	versatile	versatile	11.1	11.1	FALSE	580	0.163793	79	912
192217	3625828	3625826	5005	A0A044TSN1_F1	11.1.1.12	11.1.1.12	versatile	versatile	11.1	11.1	FALSE	580	0.163793	79	79
192218	3625828	3625831	5005	A0A044TSN1_F1	11.1.1.12	11.1.1.12	versatile	versatile	11.1	11.1	FALSE	580	0.163793	79	79
192219	3625828	3625832	5005	A0A044TSN1_F1	11.1.1.12	11.1.1.12	versatile	versatile	11.1	11.1	FALSE	580	0.163793	79	79
192220	3625828	3625833	5005	A0A044TSN1_F1	11.1.1.12	11.1.1.12	versatile	versatile	11.1	11.1	FALSE	580	0.172414	79	79
192221	3622514	3628767	5033	A0A044TTD3_F1	2004.1.1.1	148.1.3.19	versatile	versatile	2004.1	148.1	TRUE	90	1	233	169
192222	3629146	3624426	5046	A0A044TTJ3_F1	133.1.1.1	220.1.1.47	versatile		133.1	220.1	TRUE	180	0.777778	28	6
192223	3627403	3627404	5066	A0A044TTX4_F1	109.4.1.22	109.4.1.22	versatile	versatile	109.4	109.4	FALSE	210	0.97619	30	30
192224	3623650	3623649	5068	A0A044TTY6_F1	604.5.1.0	376.1.1.21	versatile	versatile	604.5	376.1	TRUE	70	0.642857	57	36
192225	3618747	3618748	5083	A0A044TUC5_F1	2004.1.1.17	4.1.1.33	versatile	versatile	2004.1	4.1	TRUE	45	1	71	36
192226	3630342	3622776	5109	A0A044TV07_F1	221.1.1.0	221.1.1.0	versatile	versatile	221.1	221.1	FALSE	110	0.772727	196	196
192227	3624818	3624817	5124	A0A044TVA1_F1	7510.1.1.1	7510.1.1.1	versatile	versatile	7510.1	7510.1	FALSE	145	1	313	313
192228	3629655	3626914	5171	A0A044TWH5_F1	377.1.1.0	10.12.1.9	versatile	versatile	377.1	10.12	TRUE	355	0.943662	45	39
192229	3627824	3617898	5184	A0A044TWR9_F1	5001.1.1.5	79.1.1.0			5001.1	79.1	TRUE	250	0.58	3	2
192230	3626802	3626803	5234	A0A044TY20_F1	2487.1.1.13	2011.1.1.12	obligate_host	obligate_insertion	2487.1	2011.1	TRUE	390	0.987179	11	16
192231	3629507	3630629	5246	A0A044TYD9_F1	304.9.1.59	304.9.1.25		obligate_insertion	304.9	304.9	FALSE	230	0.434783	1	11
192232	3624316	3624315	5336	A0A044U0Q7_F1	327.17.1.0	327.17.1.3		versatile	327.17	327.17	FALSE	120	0.958333	8	38
192233	3616532	3616534	5350	A0A044U134_F1	304.112.1.1	304.112.1.0	versatile	versatile	304.112	304.112	FALSE	95	1	106	181
192234	3616532	3616533	5350	A0A044U134_F1	304.112.1.1	4.1.1.25	versatile	obligate_insertion	304.112	4.1	TRUE	135	1	106	112
192235	3619402	3628131	5384	A0A044U1Q1_F1	2.6.1.0	4.1.1.9	versatile	versatile	2.6	4.1	TRUE	100	1	218	191
192236	3627634	3616908	5392	A0A044U1X2_F1	11.1.5.7	11.1.5.7	versatile	versatile	11.1	11.1	FALSE	115	1	157	157
192237	3629851	3622155	5414	A0A044U2I9_F1	243.3.1.7	11.1.1.159			243.3	11.1	TRUE	145	1	7	9
192238	3618316	3618317	5432	A0A044U2Z6_F1	207.2.1.0	207.14.1.0	versatile		207.2	207.14	TRUE	750	0.293333	37	2
192239	3625586	3625585	5450	A0A044U3H2_F1	10.32.1.40	10.1.2.85	versatile	obligate_insertion	10.32	10.1	TRUE	135	1	17	23
192240	3625608	3625609	5485	A0A044U4B9_F1	11.1.5.7	11.1.5.7	versatile	versatile	11.1	11.1	FALSE	170	0.823529	157	157
192241	3630070	3620552	5564	A0A044U658_F1	4.1.1.56	4.8.1.0		versatile	4.1	4.8	TRUE	50	1	6	29
192242	3618415	3618416	5599	A0A044U6U2_F1	207.1.1.0	145.1.1.3	versatile	versatile	207.1	145.1	TRUE	90	0.444444	249	25
192243	3626967	3626968	5600	A0A044U6U6_F1	206.1.3.4	2.1.1.28			206.1	2.1	TRUE	90	1	8	7
192244	3624192	3624194	5614	A0A044U742_F1	2004.1.1.184	1.1.7.47	versatile	versatile	2004.1	1.1	TRUE	175	1	164	16
192245	3624192	3624193	5614	A0A044U742_F1	2004.1.1.184	3940.1.1.1	versatile		2004.1	3940.1	TRUE	70	1	164	4
192246	3627459	3629778	5620	A0A044U799_F1	174.1.1.1	576.1.1.1	versatile	versatile	174.1	576.1	TRUE	70	1	204	169
192247	3630151	3622863	5636	A0A044U7L5_F1	3745.1.1.1	11.1.1.50	obligate_host	versatile	3745.1	11.1	TRUE	455	0.285714	79	44
192248	3630151	3622864	5636	A0A044U7L5_F1	3745.1.1.1	11.1.1.50	obligate_host	versatile	3745.1	11.1	TRUE	455	0.318681	79	44
192249	3622278	3622277	5662	A0A044U881_F1	305.1.1.1	240.2.1.1	versatile	obligate_insertion	305.1	240.2	TRUE	155	0.870968	352	65
192250	3618071	3618070	5672	A0A044U8D0_F1	314.1.1.1	329.1.1.0	versatile		314.1	329.1	TRUE	105	1	270	9
192251	3622243	3622244	5680	A0A044U8K3_F1	244.4.1.1	4025.1.1.1	versatile	versatile	244.4	4025.1	TRUE	220	0.886364	185	120
192252	3628711	3622243	5680	A0A044U8K3_F1	244.4.1.1	244.4.1.1	versatile	versatile	244.4	244.4	FALSE	315	0.301587	185	185
192253	3616543	3616545	5682	A0A044U8K9_F1	109.3.1.0	145.1.1.0	versatile	versatile	109.3	145.1	TRUE	95	0.947368	240	26
192254	3626412	3626413	5708	A0A044U979_F1	2.6.1.0	4.1.1.9	versatile	versatile	2.6	4.1	TRUE	90	1	218	191
192255	3630721	3629536	5708	A0A044U979_F1	2.6.1.0	4.1.1.0	versatile	versatile	2.6	4.1	TRUE	95	1	218	456
192256	3621516	3621515	5723	A0A044U9K6_F1	221.1.1.36	197.1.1.1	versatile	versatile	221.1	197.1	TRUE	220	0.477273	45	75
192257	3628985	3623644	5742	A0A044UA04_F1	197.1.1.1	220.1.1.22	versatile	versatile	197.1	220.1	TRUE	290	0.913793	75	47
192258	3630230	3625279	5758	A0A044UAD3_F1	7004.1.1.0	206.1.1.0	obligate_host	versatile	7004.1	206.1	TRUE	285	1	10	94
192259	3629117	3616120	5770	A0A044UAN2_F1	77.2.1.1	77.2.1.1	versatile	versatile	77.2	77.2	FALSE	265	0.509434	33	33
192260	3629158	3624494	5776	A0A044UAU7_F1	3754.1.1.1	4012.4.1.0	obligate_host		3754.1	4012.4	TRUE	45	1	13	9
192261	3618893	3618892	5783	A0A044UAX5_F1	3279.1.1.1	7102.1.1.0	versatile	obligate_insertion	3279.1	7102.1	TRUE	85	1	39	16
192262	3616011	3627801	5838	A0A044UC99_F1	109.4.1.218	386.1.1.0		versatile	109.4	386.1	TRUE	135	0.222222	2	159
192263	3618761	3618762	5896	A0A044UDM5_F1	109.4.1.155	109.4.1.155	versatile	versatile	109.4	109.4	FALSE	800	0.30625	32	32
192264	3618764	3618760	5896	A0A044UDM5_F1	109.4.1.155	109.4.1.155	versatile	versatile	109.4	109.4	FALSE	515	0.495146	32	32
192265	3618764	3618763	5896	A0A044UDM5_F1	109.4.1.155	109.4.1.155	versatile	versatile	109.4	109.4	FALSE	515	0.485437	32	32
192266	3619449	3619450	5909	A0A044UDW8_F1	601.25.1.1	2004.1.1.73	versatile	versatile	601.25	2004.1	TRUE	170	0.970588	429	50
192267	3628772	3622532	5937	A0A044UEH7_F1	197.1.1.0	221.1.1.76	versatile	versatile	197.1	221.1	TRUE	605	0.173554	12	14
192268	3628772	3622533	5937	A0A044UEH7_F1	197.1.1.0	109.4.1.14	versatile		197.1	109.4	TRUE	605	0.31405	12	7
192269	3628772	3622534	5937	A0A044UEH7_F1	197.1.1.0	220.1.1.1	versatile	versatile	197.1	220.1	TRUE	605	0.190083	12	173
192270	3628772	3622535	5937	A0A044UEH7_F1	197.1.1.0	220.1.1.1	versatile	versatile	197.1	220.1	TRUE	605	0.190083	12	173
192271	3623410	3615972	5939	A0A044UEJ5_F1	2004.1.1.198	3755.3.1.0	obligate_host	versatile	2004.1	3755.3	TRUE	755	0.245033	42	560
192272	3615972	3628940	5939	A0A044UEJ5_F1	3755.3.1.0	3755.1.1.0	versatile	versatile	3755.3	3755.1	TRUE	410	0.268293	560	38
192273	3628940	3623411	5939	A0A044UEJ5_F1	3755.1.1.0	192.2.1.0	versatile	versatile	3755.1	192.2	TRUE	95	1	38	88
192274	3623782	3629011	5967	A0A044UFA9_F1	7541.1.1.1	275.1.1.2	versatile	versatile	7541.1	275.1	TRUE	160	0.375	29	54
192275	3629011	3630566	5967	A0A044UFA9_F1	275.1.1.2	3052.1.1.1	versatile	versatile	275.1	3052.1	TRUE	95	0.947368	54	33
192276	3628328	3620510	5986	A0A044UFP3_F1	2004.1.1.17	4.1.1.33	versatile	versatile	2004.1	4.1	TRUE	50	1	71	36
192277	3627807	3617810	5989	A0A044UFR0_F1	247.1.1.0	2004.1.1.0	versatile	versatile	247.1	2004.1	TRUE	125	1	35	728
192278	3623146	3623145	6069	A0A044UHL6_F1	237.1.1.1	609.1.1.1	obligate_host	versatile	237.1	609.1	TRUE	90	1	10	10
192279	3626841	3626842	6083	A0A044UHX1_F1	7515.1.1.12	11.1.1.0		versatile	7515.1	11.1	TRUE	85	0.882353	7	912
192280	3618229	3618231	6132	A0A044UIW0_F1	2005.1.1.1	1.1.1.0	versatile	versatile	2005.1	1.1	TRUE	170	0.911765	718	75
192281	3616323	3616326	6158	A0A044UJK3_F1	304.112.1.0	304.112.1.0	versatile	versatile	304.112	304.112	FALSE	115	1	181	181
192282	3616323	3616324	6158	A0A044UJK3_F1	304.112.1.0	4.1.1.0	versatile	versatile	304.112	4.1	TRUE	145	1	181	456
192283	3629328	3625312	6170	A0A044UJT5_F1	2484.1.1.26	304.112.1.3	versatile	versatile	2484.1	304.112	TRUE	635	0.291339	45	61
192284	3625312	3625311	6170	A0A044UJT5_F1	304.112.1.3	304.112.1.3	versatile	versatile	304.112	304.112	FALSE	95	1	61	61
192285	3625312	3625313	6170	A0A044UJT5_F1	304.112.1.3	4.1.1.25	versatile	obligate_insertion	304.112	4.1	TRUE	185	0.72973	61	112
192286	3629940	3617014	6174	A0A044UJV4_F1	2006.1.1.17	2006.1.1.17	versatile	versatile	2006.1	2006.1	FALSE	100	1	127	127
192287	3623807	3630570	6177	A0A044UJZ4_F1	3257.1.1.1	2007.2.3.3	obligate_host	versatile	3257.1	2007.2	TRUE	335	1	42	47
192288	3621173	3621175	6180	A0A044UK15_F1	2.6.1.0	4.1.1.0	versatile	versatile	2.6	4.1	TRUE	85	1	218	456
192289	3621174	3621172	6180	A0A044UK15_F1	2.1.1.0	4.1.1.0	versatile	versatile	2.1	4.1	TRUE	75	0.866667	269	456
192290	3630333	3620853	6199	A0A044UKQ0_F1	3016.1.1.1	7577.1.1.1	versatile	versatile	3016.1	7577.1	TRUE	285	1	45	48
192291	3628958	3623509	6208	A0A044UKT5_F1	3588.1.1.1	1.1.2.11	obligate_host	obligate_insertion	3588.1	1.1	TRUE	120	1	37	37
192292	3629946	3617172	6214	A0A044UKX1_F1	101.1.2.0	130.1.1.0	versatile	versatile	101.1	130.1	TRUE	60	1	528	36
192293	3628446	3621049	6267	A0A044ULZ3_F1	102.1.4.1	606.1.1.1			102.1	606.1	TRUE	150	1	1	1
192294	3625502	3625501	6299	A0A044UML6_F1	246.2.1.7	2.1.1.0	obligate_host	versatile	246.2	2.1	TRUE	105	1	71	269
192295	3619559	3619560	6318	A0A044UMZ7_F1	2006.1.1.0	267.1.1.0	versatile	versatile	2006.1	267.1	TRUE	285	1	171	188
192296	3628162	3619559	6318	A0A044UMZ7_F1	5073.1.1.0	2006.1.1.0	versatile	versatile	5073.1	2006.1	TRUE	550	0.363636	229	171
192297	3623544	3623542	6387	A0A044UP86_F1	11.1.1.0	7508.1.1.1	versatile		11.1	7508.1	TRUE	330	0.393939	912	8
192298	3623544	3623543	6387	A0A044UP86_F1	11.1.1.0	7512.1.1.17	versatile		11.1	7512.1	TRUE	330	0.590909	912	8
192299	3630352	3625024	6421	A0A044UPZ7_F1	174.1.1.1	576.1.1.1	versatile	versatile	174.1	576.1	TRUE	105	1	204	169
192300	3630109	3628613	6457	A0A044UQV5_F1	304.48.1.10	850.1.1.1	versatile	versatile	304.48	850.1	TRUE	65	1	130	138
192301	3619607	3628154	6467	A0A044UR53_F1	101.1.1.0	2008.1.1.91	versatile		101.1	2008.1	TRUE	485	0.670103	241	1
192302	3623389	3623390	6474	A0A044URB4_F1	7585.1.1.1	4015.1.1.1	versatile	versatile	7585.1	4015.1	TRUE	260	1	99	78
192303	3617515	3617516	6480	A0A044URH4_F1	11.1.1.0	7516.1.1.69	versatile		11.1	7516.1	TRUE	320	0.953125	912	1
192304	3618406	3618407	6503	A0A044URY5_F1	2.6.1.0	4.1.1.9	versatile	versatile	2.6	4.1	TRUE	85	1	218	191
192305	3627218	3627217	6513	A0A044US75_F1	2004.1.1.1	148.1.3.19	versatile	versatile	2004.1	148.1	TRUE	85	1	233	169
192306	3620082	3620080	6518	A0A044USB7_F1	2004.1.1.71	3949.1.1.1	obligate_host	obligate_insertion	2004.1	3949.1	TRUE	65	1	312	283
192307	3629929	3616599	6520	A0A044USC1_F1	109.4.1.532	10.1.1.35	obligate_host	versatile	109.4	10.1	TRUE	255	1	10	19
192308	3627570	3616600	6520	A0A044USC1_F1	5.1.4.1	535.1.1.1	versatile	versatile	5.1	535.1	TRUE	485	0.639175	114	21
192309	3627570	3616601	6520	A0A044USC1_F1	5.1.4.1	220.1.1.30	versatile		5.1	220.1	TRUE	485	0.226804	114	8
192310	3617104	3627651	6524	A0A044USE8_F1	7015.1.1.0	4106.1.1.1	versatile	versatile	7015.1	4106.1	TRUE	90	1	67	80
192311	3630207	3624594	6534	A0A044USV7_F1	304.9.1.1	304.9.1.1	versatile	versatile	304.9	304.9	FALSE	80	1	130	130
192312	3616269	3616268	6541	A0A044UT20_F1	304.48.1.6	4964.1.1.1	versatile	versatile	304.48	4964.1	TRUE	120	1	59	62
192313	3616807	3616808	6567	A0A044UTH3_F1	5050.1.1.1	5050.1.1.1	versatile	versatile	5050.1	5050.1	FALSE	245	0.877551	77	77
192314	3626728	3626730	6614	A0A044UU69_F1	109.4.1.30	109.4.1.30	versatile	versatile	109.4	109.4	FALSE	280	0.696429	11	11
192315	3630579	3629116	6640	A0A044UUT1_F1	192.21.1.1	376.1.3.4	obligate_host	versatile	192.21	376.1	TRUE	65	0.923077	23	27
192316	3624308	3629125	6643	A0A044UUV1_F1	219.1.1.3	904.1.1.0	versatile	versatile	219.1	904.1	TRUE	80	0.625	148	18
192317	3627660	3617015	6648	A0A044UUX7_F1	2004.1.1.5	304.120.1.0	versatile		2004.1	304.120	TRUE	85	1	487	7
192318	3627660	3617018	6648	A0A044UUX7_F1	2004.1.1.5	1075.1.1.4	versatile	versatile	2004.1	1075.1	TRUE	485	0.649485	487	72
192319	3627452	3627451	6649	A0A044UUY9_F1	2007.1.4.1	7572.1.1.1	versatile	versatile	2007.1	7572.1	TRUE	130	1	140	155
192320	3627454	3627453	6649	A0A044UUY9_F1	2007.1.4.1	7572.1.1.1	versatile	versatile	2007.1	7572.1	TRUE	130	1	140	155
192321	3628485	3621122	6672	A0A044UVD1_F1	206.1.3.1	2.1.1.31			206.1	2.1	TRUE	135	1	4	3
192322	3623628	3623629	6720	A0A044UW71_F1	5057.1.1.1	5057.1.1.1	versatile	versatile	5057.1	5057.1	FALSE	270	0.481481	44	44
192323	3627673	3617183	6724	A0A044UWC0_F1	10.1.1.3	362.1.1.1	versatile	versatile	10.1	362.1	TRUE	95	0.789474	28	27
192324	3617181	3617182	6724	A0A044UWC0_F1	10.1.1.3	362.1.1.1	versatile	versatile	10.1	362.1	TRUE	95	1	28	27
192325	3627160	3629690	6726	A0A044UWH4_F1	4026.1.1.0	2004.1.1.78	versatile	versatile	4026.1	2004.1	TRUE	180	0.972222	37	49
192326	3624399	3629120	6759	A0A044UX42_F1	206.1.1.20	11.1.1.0	versatile	versatile	206.1	11.1	TRUE	350	0.357143	54	912
192327	3624399	3624398	6759	A0A044UX42_F1	206.1.1.20	11.1.1.0	versatile	versatile	206.1	11.1	TRUE	350	0.342857	54	912
192328	3616484	3616482	6767	A0A044UX78_F1	3131.1.1.3	376.1.3.1		versatile	3131.1	376.1	TRUE	1605	0.0342679	5	69
192329	3616484	3629926	6767	A0A044UX78_F1	3131.1.1.3	190.1.1.0		versatile	3131.1	190.1	TRUE	1605	0.0436137	5	15
192330	3616484	3630375	6767	A0A044UX78_F1	3131.1.1.3	376.1.3.8			3131.1	376.1	TRUE	1605	0.0872274	5	9
192331	3616484	3627554	6767	A0A044UX78_F1	3131.1.1.3	376.1.3.1		versatile	3131.1	376.1	TRUE	1605	0.0311527	5	69
192332	3616484	3616486	6767	A0A044UX78_F1	3131.1.1.3	376.1.3.0		versatile	3131.1	376.1	TRUE	1605	0.046729	5	64
192333	3630310	3617227	6790	A0A044UXW5_F1	2.1.1.80	375.1.1.58	versatile	versatile	2.1	375.1	TRUE	55	1	141	129
192334	3624461	3624462	6797	A0A044UY02_F1	246.2.1.7	2.1.1.117	obligate_host	obligate_insertion	246.2	2.1	TRUE	120	1	71	17
192335	3629360	3625451	6836	A0A044UYV1_F1	4070.1.1.2	7.1.1.0	versatile	versatile	4070.1	7.1	TRUE	215	0.511628	120	57
192336	3627955	3627956	6877	A0A044UZ22_F1	2004.1.1.36	6126.1.1.1	versatile		2004.1	6126.1	TRUE	125	0.84	38	7
192337	3618669	3618670	6890	A0A044UZ43_F1	2004.1.1.144	3636.1.1.0	obligate_host	versatile	2004.1	3636.1	TRUE	250	0.84	87	88
192338	3627749	3617521	6939	A0A044UZX5_F1	2005.1.1.1	375.1.1.1	versatile	versatile	2005.1	375.1	TRUE	250	0.18	718	763
192339	3617521	3617524	6939	A0A044UZX5_F1	375.1.1.1	1.1.1.0	versatile	versatile	375.1	1.1	TRUE	205	1	763	75
192340	3625613	3625614	6941	A0A044UZZ9_F1	148.1.3.27	2004.1.1.1		versatile	148.1	2004.1	TRUE	180	1	5	233
192341	3628402	3620730	6973	A0A044V0L0_F1	2496.1.1.1	103.1.1.0	versatile	versatile	2496.1	103.1	TRUE	65	1	55	113
192342	3628405	3620740	6988	A0A044V0U1_F1	2004.1.1.1	148.1.3.0	versatile	versatile	2004.1	148.1	TRUE	95	1	233	255
192343	3627913	3618375	7006	A0A044V115_F1	11.2.1.0	178.1.1.1	versatile	obligate_insertion	11.2	178.1	TRUE	80	1	180	22
192344	3623336	3623337	7052	A0A044V183_F1	5067.1.1.3	304.28.1.0	versatile	versatile	5067.1	304.28	TRUE	170	0.882353	97	175
192345	3623338	3623335	7052	A0A044V183_F1	5067.1.1.3	304.28.1.0	versatile	versatile	5067.1	304.28	TRUE	205	1	97	175
192346	3630304	3629779	7100	A0A044V1Z9_F1	109.4.1.128	109.4.1.127			109.4	109.4	FALSE	190	0.973684	5	2
192347	3623047	3623048	7101	A0A044V206_F1	5046.1.1.0	3860.1.1.0	versatile	versatile	5046.1	3860.1	TRUE	845	0.195266	70	104
192348	3628936	3623386	7116	A0A044V2C7_F1	2011.2.1.0	101.1.2.383			2011.2	101.1	TRUE	60	0.916667	1	1
192349	3630081	3628425	7139	A0A044V309_F1	108.1.1.29	108.1.1.0	versatile	versatile	108.1	108.1	FALSE	90	0.888889	134	277
192350	3629670	3626953	7164	A0A044V3B3_F1	327.11.2.1	327.11.2.1	versatile	versatile	327.11	327.11	FALSE	75	1	47	47
192351	3620012	3620013	7188	A0A044V3T8_F1	67.1.1.1	361.1.1.1	versatile	obligate_insertion	67.1	361.1	TRUE	70	1	278	87
192352	3626220	3626219	7218	A0A044V427_F1	11.1.1.0	375.1.1.0	versatile	versatile	11.1	375.1	TRUE	230	0.352174	912	230
192353	3630111	3630336	7221	A0A044V431_F1	7523.1.1.20	7523.1.1.20	versatile	versatile	7523.1	7523.1	FALSE	240	0.5625	124	124
192354	3619195	3619194	7263	A0A044V490_F1	7585.1.1.1	7585.1.1.1	versatile	versatile	7585.1	7585.1	FALSE	135	1	99	99
192355	3619195	3619196	7263	A0A044V490_F1	7585.1.1.1	4015.1.1.1	versatile	versatile	7585.1	4015.1	TRUE	255	0.980392	99	78
192356	3626368	3626369	7267	A0A044V496_F1	109.4.1.352	220.1.1.94			109.4	220.1	TRUE	135	1	2	3
192357	3628737	3615971	7338	A0A044V503_F1	3755.3.1.0	3755.3.1.0	versatile	versatile	3755.3	3755.3	FALSE	540	0.351852	560	560
192358	3615971	3622349	7338	A0A044V503_F1	3755.3.1.0	874.1.1.1	versatile	obligate_insertion	3755.3	874.1	TRUE	235	0.914894	560	54
192359	3622350	3628737	7338	A0A044V503_F1	2004.1.1.87	3755.3.1.0	versatile	versatile	2004.1	3755.3	TRUE	775	0.303226	240	560
192360	3616847	3627604	7348	A0A044V544_F1	101.1.2.0	102.1.1.2	versatile	obligate_insertion	101.1	102.1	TRUE	165	0.606061	528	11
192361	3616847	3616846	7348	A0A044V544_F1	101.1.2.0	101.1.1.101	versatile		101.1	101.1	FALSE	165	0.363636	528	2
192362	3628422	3620887	7405	A0A044V6E8_F1	5.1.4.39	601.44.1.1	versatile	obligate_insertion	5.1	601.44	TRUE	285	0.859649	13	13
192363	3621734	3621733	7424	A0A044V6T6_F1	2.6.1.0	4.1.1.9	versatile	versatile	2.6	4.1	TRUE	90	1	218	191
192364	3625725	3625722	7433	A0A044V6X9_F1	211.1.1.0	211.1.1.0	versatile	versatile	211.1	211.1	FALSE	200	0.3	33	33
192365	3625725	3625723	7433	A0A044V6X9_F1	211.1.1.0	211.1.1.0	versatile	versatile	211.1	211.1	FALSE	200	0.275	33	33
192366	3625725	3625724	7433	A0A044V6X9_F1	211.1.1.0	211.1.1.17	versatile		211.1	211.1	FALSE	200	0.425	33	1
192367	3628193	3619711	7437	A0A044V6Y5_F1	2006.1.2.3	102.9.1.1	obligate_host	obligate_insertion	2006.1	102.9	TRUE	85	1	16	16
192368	3624134	3624133	7442	A0A044V6Z3_F1	108.1.1.1	108.1.1.30	versatile	versatile	108.1	108.1	FALSE	65	1	14	29
192369	3630331	3620668	7467	A0A044V729_F1	3698.1.1.0	2003.1.5.55	obligate_host	versatile	3698.1	2003.1	TRUE	320	0.4375	10	11
192370	3630331	3620669	7467	A0A044V729_F1	3698.1.1.0	3698.1.1.2	obligate_host	versatile	3698.1	3698.1	FALSE	320	0.5625	10	18
192371	3626951	3626950	7477	A0A044V742_F1	174.1.1.1	576.1.1.1	versatile	versatile	174.1	576.1	TRUE	125	0.96	204	169
192372	3619145	3619143	7479	A0A044V751_F1	224.1.1.2	224.1.1.2	versatile	versatile	224.1	224.1	FALSE	290	0.396552	144	144
192373	3619145	3619146	7479	A0A044V751_F1	224.1.1.2	224.1.1.0	versatile	versatile	224.1	224.1	FALSE	290	0.410345	144	74
192374	3625947	3625945	7518	A0A044V7R3_F1	2004.1.1.184	1.1.7.41	versatile	obligate_insertion	2004.1	1.1	TRUE	100	1	164	17
192375	3630086	3621072	7580	A0A044V8Y5_F1	109.4.1.443	109.4.1.443			109.4	109.4	FALSE	220	0.840909	4	4
192376	3623374	3630548	7616	A0A044V937_F1	11.1.1.0	2006.1.6.1	versatile	versatile	11.1	2006.1	TRUE	200	0.95	912	75
192377	3624382	3624383	7622	A0A044V943_F1	601.42.1.0	101.1.2.188	versatile		601.42	101.1	TRUE	150	0.6	22	9
192378	3624382	3624384	7622	A0A044V943_F1	601.42.1.0	101.1.1.83	versatile	obligate_insertion	601.42	101.1	TRUE	150	0.366667	22	10
192379	3621466	3621465	7633	A0A044V956_F1	219.1.1.3	219.1.1.3	versatile	versatile	219.1	219.1	FALSE	370	0.5	148	148
192380	3617055	3617054	7648	A0A044V975_F1	5.1.13.0	243.3.1.0		versatile	5.1	243.3	TRUE	100	1	1	77
192381	3630247	3625806	7660	A0A044V994_F1	4156.1.1.0	101.1.2.0	versatile	versatile	4156.1	101.1	TRUE	965	0.103627	72	528
192382	3629438	3629437	7660	A0A044V994_F1	2004.1.1.29	109.4.1.0	versatile	versatile	2004.1	109.4	TRUE	185	0.810811	271	2568
192383	3630243	3625659	7730	A0A044V9K0_F1	101.1.1.0	101.1.1.21	versatile		101.1	101.1	FALSE	165	0.393939	241	4
192384	3621320	3628530	7732	A0A044V9K8_F1	176.1.1.1	176.1.1.1	versatile	versatile	176.1	176.1	FALSE	310	0.258065	64	64
192385	3621320	3621321	7732	A0A044V9K8_F1	176.1.1.1	176.1.1.1	versatile	versatile	176.1	176.1	FALSE	310	0.193548	64	64
192386	3621320	3621322	7732	A0A044V9K8_F1	176.1.1.1	176.1.1.1	versatile	versatile	176.1	176.1	FALSE	310	0.290323	64	64
192387	3621320	3621323	7732	A0A044V9K8_F1	176.1.1.1	176.1.1.1	versatile	versatile	176.1	176.1	FALSE	310	0.258065	64	64
192388	3629773	3627426	7760	A0A044V9P8_F1	11.2.1.1	11.2.1.1	versatile	versatile	11.2	11.2	FALSE	135	1	169	169
192389	3623220	3623221	7779	A0A044V9S6_F1	2003.1.2.29	244.1.1.0	obligate_host	versatile	2003.1	244.1	TRUE	160	0.96875	22	97
192390	3629347	3625392	7830	A0A044VA77_F1	5073.1.3.1	10.13.1.1	obligate_host	versatile	5073.1	10.13	TRUE	120	0.958333	12	190
192391	3630233	3630607	7830	A0A044VA77_F1	2006.1.1.1	267.1.1.0	versatile	versatile	2006.1	267.1	TRUE	170	1	456	188
192392	3622123	3622122	7845	A0A044VAD5_F1	7015.1.1.0	4106.1.1.1	versatile	versatile	7015.1	4106.1	TRUE	85	1	67	80
192393	3630208	3624661	7853	A0A044VAJ0_F1	2003.1.2.24	2003.1.2.24	versatile	versatile	2003.1	2003.1	FALSE	150	1	517	517
192394	3626674	3626673	7900	A0A044VBM7_F1	304.48.1.10	850.1.1.1	versatile	versatile	304.48	850.1	TRUE	55	1	130	138
192395	3617585	3617584	7961	A0A044VCX2_F1	2004.1.1.1	148.1.3.54	versatile	obligate_insertion	2004.1	148.1	TRUE	125	1	233	15
192396	3626746	3626747	7987	A0A044VDH3_F1	2004.1.1.47	135.1.1.1	versatile	versatile	2004.1	135.1	TRUE	120	1	101	115
192397	3629684	3627043	8020	A0A044VE63_F1	2004.1.1.0	2004.1.1.0	versatile	versatile	2004.1	2004.1	FALSE	280	0.607143	728	728
192398	3627043	3627044	8020	A0A044VE63_F1	2004.1.1.0	3930.1.1.0	versatile	versatile	2004.1	3930.1	TRUE	110	1	728	74
192399	3624498	3629161	8028	A0A044VEC0_F1	220.1.1.0	2007.2.3.7	versatile		220.1	2007.2	TRUE	490	0.785714	246	4
192400	3622577	3622578	8075	A0A044VFP1_F1	109.42.1.0	604.28.1.0	versatile		109.42	604.28	TRUE	240	1	13	4
192401	3622579	3622577	8075	A0A044VFP1_F1	2004.1.1.30	109.42.1.0	versatile	versatile	2004.1	109.42	TRUE	485	0.381443	517	13
192402	3622579	3628783	8075	A0A044VFP1_F1	2004.1.1.30	376.1.1.23	versatile	versatile	2004.1	376.1	TRUE	485	0.123711	517	17
192403	3617579	3627750	8080	A0A044VFR5_F1	4.1.1.107	101.1.2.167		obligate_insertion	4.1	101.1	TRUE	145	1	5	15
192404	3628864	3622992	8083	A0A044VFS9_F1	304.112.1.0	304.112.1.0	versatile	versatile	304.112	304.112	FALSE	115	1	181	181
192405	3628864	3622991	8083	A0A044VFS9_F1	304.112.1.0	4.1.1.0	versatile	versatile	304.112	4.1	TRUE	125	0.96	181	456
192406	3622993	3628864	8083	A0A044VFS9_F1	2484.1.1.26	304.112.1.0	versatile	versatile	2484.1	304.112	TRUE	570	0.307018	45	181
192407	3621566	3621567	8086	A0A044VFU0_F1	109.4.1.87	603.1.1.0		versatile	109.4	603.1	TRUE	170	0.911765	1	71
192408	3629750	3627396	8098	A0A044VG49_F1	304.48.1.6	4964.1.1.1	versatile	versatile	304.48	4964.1	TRUE	235	0.87234	59	62
192409	3617364	3627718	8139	A0A044VH73_F1	109.4.1.0	101.1.2.381	versatile	obligate_insertion	109.4	101.1	TRUE	125	0.84	2568	23
192410	3617365	3616000	8139	A0A044VH73_F1	109.4.1.0	904.2.1.1	versatile	versatile	109.4	904.2	TRUE	95	0.842105	2568	39
192411	3629047	3623929	8155	A0A044VHE7_F1	192.15.1.0	592.1.1.0	versatile		192.15	592.1	TRUE	105	0.857143	99	3
192412	3627798	3617723	8160	A0A044VHG9_F1	5057.1.1.7	7515.1.1.6		versatile	5057.1	7515.1	TRUE	390	0.897436	1	78
192413	3627908	3618325	8191	A0A044VI55_F1	2004.1.1.0	2004.1.1.0	versatile	versatile	2004.1	2004.1	FALSE	465	0.505376	728	728
192414	3618325	3618324	8191	A0A044VI55_F1	2004.1.1.0	3930.1.1.0	versatile	versatile	2004.1	3930.1	TRUE	140	1	728	74
192415	3622439	3622440	8198	A0A044VI97_F1	2011.1.1.8	7542.1.1.0	versatile	obligate_insertion	2011.1	7542.1	TRUE	140	1	77	15
192416	3623737	3623740	8202	A0A044VIC8_F1	2011.1.1.1	11.1.4.23	obligate_host		2011.1	11.1	TRUE	60	1	15	9
192417	3621513	3630692	8211	A0A044VIL0_F1	2.1.1.80	375.1.1.58	versatile	versatile	2.1	375.1	TRUE	50	1	141	129
192418	3621104	3621105	8222	A0A044VIQ8_F1	109.4.1.192	101.1.11.0	versatile	versatile	109.4	101.1	TRUE	295	0.322034	18	29
192419	3628998	3623716	8270	A0A044VJP0_F1	70.3.1.1	3358.1.1.0	versatile	obligate_insertion	70.3	3358.1	TRUE	65	1	172	42
192420	3223241	3223235	8404	A0A061ACU2_F1	633.33.1.0	633.33.1.0	versatile	versatile	633.33	633.33	FALSE	340	0.132353	11	11
192421	3223241	3223240	8404	A0A061ACU2_F1	633.33.1.0	633.33.1.0	versatile	versatile	633.33	633.33	FALSE	340	0.102941	11	11
192422	3223241	3223242	8404	A0A061ACU2_F1	633.33.1.0	633.33.1.0	versatile	versatile	633.33	633.33	FALSE	340	0.25	11	11
192423	3238068	3223243	8404	A0A061ACU2_F1	633.33.1.0	6165.1.1.1	versatile		633.33	6165.1	TRUE	280	0.982143	11	9
192424	3238069	3238068	8404	A0A061ACU2_F1	633.33.1.0	633.33.1.0	versatile	versatile	633.33	633.33	FALSE	350	0.185714	11	11
192425	3222203	3247595	8406	A0A061AD00_F1	327.5.1.0	4207.1.2.0	versatile	versatile	327.5	4207.1	TRUE	815	0.0429448	21	41
192426	3222203	3222205	8406	A0A061AD00_F1	327.5.1.0	7584.1.1.1	versatile	versatile	327.5	7584.1	TRUE	815	0.386503	21	102
192427	3222205	3237865	8406	A0A061AD00_F1	7584.1.1.1	7584.1.1.1	versatile	versatile	7584.1	7584.1	FALSE	215	0.906977	102	102
192428	3233343	3242318	8411	A0A061AD72_F1	2004.1.1.152	604.3.1.0		versatile	2004.1	604.3	TRUE	105	0.857143	6	12
192429	3233343	3233342	8411	A0A061AD72_F1	2004.1.1.152	129.1.1.0		versatile	2004.1	129.1	TRUE	110	0.545455	6	56
192430	3237128	3218264	8412	A0A061ADQ6_F1	206.1.1.20	214.1.1.1	versatile	versatile	206.1	214.1	TRUE	100	1	54	46
192431	3519788	3519789	8746	A0A077YUN7_F1	7558.1.1.6	7515.1.1.0		versatile	7558.1	7515.1	TRUE	55	0.454545	1	74
192433	3506438	3506435	8751	A0A077YUQ7_F1	376.1.1.45	5.1.5.0		versatile	376.1	5.1	TRUE	100	0.25	3	54
192435	3520344	3520304	8788	A0A077YV83_F1	3755.3.1.0	192.8.1.0	versatile	versatile	3755.3	192.8	TRUE	285	0.421053	560	109
192436	3520344	3515729	8788	A0A077YV83_F1	3755.3.1.0	192.15.1.0	versatile	versatile	3755.3	192.15	TRUE	285	0.122807	560	99
192437	3520344	3520305	8788	A0A077YV83_F1	3755.3.1.0	3860.1.1.0	versatile	versatile	3755.3	3860.1	TRUE	285	0.192982	560	104
192438	3510634	3510636	8789	A0A077YV88_F1	226.1.1.1	11.10.1.0	versatile	versatile	226.1	11.10	TRUE	185	0.756757	62	19
192439	3506119	3516674	8791	A0A077YV96_F1	12.1.1.0	2002.1.1.186	versatile		12.1	2002.1	TRUE	290	1	80	2
192440	3519854	3519853	8800	A0A077YVG5_F1	109.4.1.0	2.1.1.0	versatile	versatile	109.4	2.1	TRUE	365	0.150685	2568	269
192441	3500973	3512323	8809	A0A077YVJ0_F1	2004.1.1.29	2004.1.1.30	versatile	versatile	2004.1	2004.1	FALSE	330	0.666667	271	517
192442	3517470	3510253	8812	A0A077YVJ4_F1	2003.1.2.7	278.1.1.1	versatile	versatile	2003.1	278.1	TRUE	160	1	104	94
192443	3515893	3501991	8829	A0A077YVL7_F1	2003.1.4.5	375.1.1.18	versatile	versatile	2003.1	375.1	TRUE	65	1	39	45
192444	3503200	3503199	8838	A0A077YVN1_F1	2003.1.5.97	7579.1.1.0	obligate_host	versatile	2003.1	7579.1	TRUE	75	0.866667	12	33
192445	3500959	3503405	8852	A0A077YVR6_F1	7541.1.1.1	275.1.1.2	versatile	versatile	7541.1	275.1	TRUE	90	0.666667	29	54
192446	3520038	3520045	8853	A0A077YVR7_F1	11.1.1.9	11.1.1.41	versatile	obligate_insertion	11.1	11.1	FALSE	190	0.815789	17	20
192447	3517202	3508851	8854	A0A077YVS0_F1	389.1.1.7	389.1.1.0		versatile	389.1	389.1	FALSE	55	0.454545	4	71
192448	3501567	3515810	8859	A0A077YVS9_F1	7004.1.1.0	206.1.1.0	obligate_host	versatile	7004.1	206.1	TRUE	305	1	10	94
192449	3520585	3505005	8860	A0A077YVT0_F1	2487.1.1.13	2011.1.1.12	obligate_host	obligate_insertion	2487.1	2011.1	TRUE	395	1	11	16
192450	3520409	3520407	8861	A0A077YVT2_F1	11.1.1.0	11.1.1.53	versatile	versatile	11.1	11.1	FALSE	450	0.4	912	24
192451	3520409	3520408	8861	A0A077YVT2_F1	11.1.1.0	11.1.1.53	versatile	versatile	11.1	11.1	FALSE	450	0.377778	912	24
192452	3513019	3517995	8867	A0A077YVU1_F1	2011.1.1.6	304.25.1.0	versatile	versatile	2011.1	304.25	TRUE	70	0.928571	526	22
192453	3513628	3513629	8871	A0A077YVU7_F1	4106.1.1.1	7015.1.1.0	versatile	versatile	4106.1	7015.1	TRUE	55	1	80	67
192454	3508590	3508589	8872	A0A077YVU8_F1	2004.1.1.47	135.1.1.1	versatile	versatile	2004.1	135.1	TRUE	115	1	101	115
192455	3518453	3515398	8893	A0A077YVX7_F1	2498.5.1.1	2487.1.1.1	versatile	versatile	2498.5	2487.1	TRUE	185	0.837838	470	292
192456	3515397	3518453	8893	A0A077YVX7_F1	593.1.1.1	2498.5.1.1	versatile	versatile	593.1	2498.5	TRUE	285	0.350877	298	470
192457	3506598	3516767	8902	A0A077YVY9_F1	7523.1.1.0	7523.1.1.0	versatile	versatile	7523.1	7523.1	FALSE	215	0.581395	294	294
192458	3516466	3505020	8908	A0A077YW03_F1	305.1.1.1	240.2.1.1	versatile	obligate_insertion	305.1	240.2	TRUE	135	1	352	65
192459	3520845	3514691	8909	A0A077YW04_F1	603.1.1.0	576.1.1.1	versatile	versatile	603.1	576.1	TRUE	135	1	71	169
192460	3520763	3512026	8910	A0A077YW08_F1	375.1.1.0	375.1.1.0	versatile	versatile	375.1	375.1	FALSE	105	0.238095	230	230
192461	3520802	3513217	8913	A0A077YW13_F1	174.1.1.1	576.1.1.1	versatile	versatile	174.1	576.1	TRUE	160	0.78125	204	169
192462	3507864	3507865	8922	A0A077YW28_F1	568.1.1.0	603.1.1.0		versatile	568.1	603.1	TRUE	185	0.540541	4	71
192463	3506507	3506506	8945	A0A077YW81_F1	604.12.1.0	4299.1.1.0	versatile		604.12	4299.1	TRUE	280	0.125	35	3
192464	3506507	3516744	8945	A0A077YW81_F1	604.12.1.0	604.12.1.0	versatile	versatile	604.12	604.12	FALSE	280	0.142857	35	35
192465	3514116	3518189	8947	A0A077YW85_F1	2006.1.4.19	102.1.1.0		versatile	2006.1	102.1	TRUE	80	1	7	200
192466	3502047	3515882	8948	A0A077YW87_F1	2005.1.1.0	377.1.1.0	versatile	versatile	2005.1	377.1	TRUE	30	1	85	45
192467	3511303	3511324	8950	A0A077YW91_F1	2004.1.1.23	822.2.1.1	versatile		2004.1	822.2	TRUE	130	0.307692	108	7
192468	3504773	3504774	8962	A0A077YWB9_F1	5050.1.1.6	379.1.1.0	versatile	versatile	5050.1	379.1	TRUE	110	0.472727	24	25
192469	3519986	3519985	8968	A0A077YWD1_F1	2499.1.1.1	9.26.1.0	versatile	versatile	2499.1	9.26	TRUE	170	0.852941	180	14
192470	3515678	3519987	8968	A0A077YWD1_F1	11.1.1.161	11.1.1.161	versatile	versatile	11.1	11.1	FALSE	120	1	27	27
192471	3500867	3511313	8987	A0A077YWF8_F1	7515.1.1.6	304.131.1.1	versatile	versatile	7515.1	304.131	TRUE	85	0.941176	78	56
192472	3502006	3502020	8988	A0A077YWG0_F1	10.32.1.0	2496.1.1.1	versatile	versatile	10.32	2496.1	TRUE	200	0.975	218	55
192473	3507122	3507121	8990	A0A077YWG3_F1	2004.1.1.45	601.23.1.0			2004.1	601.23	TRUE	130	0.923077	6	5
192474	3508386	3508387	9001	A0A077YWH9_F1	304.9.1.0	304.9.1.0	versatile	versatile	304.9	304.9	FALSE	85	1	188	188
192475	3520446	3515775	9005	A0A077YWI1_F1	109.4.1.95	109.4.1.0		versatile	109.4	109.4	FALSE	175	0.4	8	2568
192476	3516439	3504845	9007	A0A077YWI4_F1	138.1.1.0	11.2.1.1	versatile	versatile	138.1	11.2	TRUE	155	1	18	169
192477	3517768	3511922	9032	A0A077YWL7_F1	109.3.1.8	5054.1.1.2	versatile	versatile	109.3	5054.1	TRUE	310	1	100	96
192478	3573820	3519555	9038	A0A077YWM4_F1	304.60.1.2	3310.1.1.1	obligate_host	obligate_insertion	304.60	3310.1	TRUE	80	1	52	57
192479	3520888	3502285	9045	A0A077YWN3_F1	109.4.1.524	109.4.1.0		versatile	109.4	109.4	FALSE	145	0.344828	1	2568
192480	3504538	3504584	9052	A0A077YWP2_F1	67.1.1.1	361.1.1.1	versatile	obligate_insertion	67.1	361.1	TRUE	70	1	278	87
192481	3510473	3510472	9055	A0A077YWP5_F1	150.1.1.0	3755.4.1.0	versatile	versatile	150.1	3755.4	TRUE	35	1	91	83
192482	3509489	3509503	9059	A0A077YWP9_F1	325.1.1.1	217.1.1.1	versatile	versatile	325.1	217.1	TRUE	380	0.526316	35	32
192483	3509489	3517332	9059	A0A077YWP9_F1	325.1.1.1	244.3.1.3	versatile	versatile	325.1	244.3	TRUE	380	0.289474	35	29
192484	3520637	3516976	9069	A0A077YWR0_F1	1117.1.1.0	376.1.3.11	obligate_host	versatile	1117.1	376.1	TRUE	235	0.510638	10	39
192485	3520637	3507690	9069	A0A077YWR0_F1	1117.1.1.0	376.1.3.9	obligate_host	versatile	1117.1	376.1	TRUE	235	0.212766	10	30
192486	3519662	3515611	9080	A0A077YWS5_F1	109.4.1.0	109.4.1.0	versatile	versatile	109.4	109.4	FALSE	55	1	2568	2568
192487	3502422	3502450	9087	A0A077YWT3_F1	2011.1.1.6	304.25.1.1	versatile	obligate_insertion	2011.1	304.25	TRUE	130	1	526	151
192488	3514655	3514652	9088	A0A077YWT4_F1	633.1.1.0	4016.1.1.0	versatile	versatile	633.1	4016.1	TRUE	185	0.513514	27	19
192489	3514655	3514654	9088	A0A077YWT4_F1	633.1.1.0	192.15.1.0	versatile	versatile	633.1	192.15	TRUE	185	0.189189	27	99
192490	3514655	3514653	9088	A0A077YWT4_F1	633.1.1.0	1020.1.1.0	versatile	versatile	633.1	1020.1	TRUE	315	0.0793651	27	45
192491	3514655	3518315	9088	A0A077YWT4_F1	633.1.1.0	5054.1.1.0	versatile	versatile	633.1	5054.1	TRUE	315	0.126984	27	136
192492	3514655	3514656	9088	A0A077YWT4_F1	633.1.1.0	3843.1.1.0	versatile		633.1	3843.1	TRUE	315	0.174603	27	8
192493	3514655	3514657	9088	A0A077YWT4_F1	633.1.1.0	109.4.1.0	versatile	versatile	633.1	109.4	TRUE	315	0.0952381	27	2568
192494	3514655	3514658	9088	A0A077YWT4_F1	633.1.1.0	4207.1.1.0	versatile	versatile	633.1	4207.1	TRUE	315	0.0793651	27	63
192495	3518540	3506398	9136	A0A077YX01_F1	5.1.4.0	5.1.4.0	versatile	versatile	5.1	5.1	FALSE	70	0.357143	378	378
192496	3518490	3501823	9146	A0A077YX13_F1	2.1.1.47	4196.1.1.0			2.1	4196.1	TRUE	140	1	1	3
192497	3520678	3509160	9150	A0A077YX19_F1	11.10.1.0	226.1.1.1	versatile	versatile	11.10	226.1	TRUE	385	0.298701	19	62
192498	3520678	3509122	9150	A0A077YX19_F1	11.10.1.0	109.27.1.0	versatile	versatile	11.10	109.27	TRUE	385	0.168831	19	39
192499	3520678	3509123	9150	A0A077YX19_F1	11.10.1.0	11.10.1.0	versatile	versatile	11.10	11.10	FALSE	385	0.376623	19	19
192500	3509311	3509313	9160	A0A077YX30_F1	109.4.1.0	376.1.3.0	versatile	versatile	109.4	376.1	TRUE	115	0.478261	2568	64
192501	3517281	3509312	9160	A0A077YX30_F1	10.12.1.10	10.12.1.0	obligate_host	versatile	10.12	10.12	FALSE	245	0.122449	50	33
192502	3517281	3509326	9160	A0A077YX30_F1	10.12.1.10	376.1.3.1	obligate_host	versatile	10.12	376.1	TRUE	245	0.244898	50	69
192503	3517281	3509323	9160	A0A077YX30_F1	10.12.1.10	101.1.1.10	obligate_host	versatile	10.12	101.1	TRUE	245	0.367347	50	34
192504	3510266	3510270	9162	A0A077YX33_F1	2005.1.1.1	1.1.1.0	versatile	versatile	2005.1	1.1	TRUE	150	1	718	75
192505	3510266	3510267	9162	A0A077YX33_F1	2005.1.1.1	375.1.1.0	versatile	versatile	2005.1	375.1	TRUE	55	1	718	230
192506	3520870	3515136	9171	A0A077YX45_F1	247.1.1.9	2004.1.1.0	obligate_host	versatile	247.1	2004.1	TRUE	145	1	26	728
192507	3573832	3520077	9178	A0A077YX53_F1	601.1.1.1	601.1.1.1	versatile	versatile	601.1	601.1	FALSE	120	1	21	21
192508	3511317	3511315	9191	A0A077YX70_F1	3355.1.1.0	3355.1.1.0			3355.1	3355.1	FALSE	65	0.384615	3	3
192509	3515812	3515813	9202	A0A077YX84_F1	5084.5.3.0	192.8.1.0	versatile	versatile	5084.5	192.8	TRUE	300	0.166667	11	109
192510	3515812	3501612	9202	A0A077YX84_F1	5084.5.3.0	601.54.1.0	versatile		5084.5	601.54	TRUE	300	0.366667	11	4
192511	3501609	3501167	9202	A0A077YX84_F1	5084.5.3.0	1075.4.1.0	versatile	versatile	5084.5	1075.4	TRUE	55	0.454545	11	160
192513	3520114	3520113	9224	A0A077YXB7_F1	109.46.1.0	192.2.1.0	versatile	versatile	109.46	192.2	TRUE	85	1	22	88
192514	3513658	3513667	9225	A0A077YXB8_F1	5050.1.1.33	148.1.1.9			5050.1	148.1	TRUE	240	0.291667	1	1
192515	3502616	3502614	9246	A0A077YXE3_F1	109.4.1.224	3881.1.1.1			109.4	3881.1	TRUE	855	0.280702	8	8
192516	3502616	3502615	9246	A0A077YXE3_F1	109.4.1.224	3396.1.1.0			109.4	3396.1	TRUE	855	0.0643275	8	2
192517	3502616	3502617	9246	A0A077YXE3_F1	109.4.1.224	3877.1.2.0			109.4	3877.1	TRUE	855	0.122807	8	8
192518	3502616	3501186	9246	A0A077YXE3_F1	109.4.1.224	109.4.1.58		versatile	109.4	109.4	FALSE	855	0.333333	8	12
192519	3504564	3504563	9249	A0A077YXE9_F1	3291.1.1.0	576.1.1.0	versatile	versatile	3291.1	576.1	TRUE	150	0.7	148	52
192520	3504739	3504738	9255	A0A077YXF9_F1	2006.1.1.21	3012.1.1.5	obligate_host	obligate_insertion	2006.1	3012.1	TRUE	100	0.95	15	15
192521	3503433	3503422	9261	A0A077YXG5_F1	109.4.1.43	101.1.2.0	versatile	versatile	109.4	101.1	TRUE	55	1	17	528
192522	3503694	3516237	9284	A0A077YXJ0_F1	206.1.3.16	2003.1.10.12			206.1	2003.1	TRUE	85	1	3	3
192523	3520912	3508926	9309	A0A077YXM1_F1	5050.1.1.9	5050.1.1.9	versatile	versatile	5050.1	5050.1	FALSE	205	0.902439	143	143
192524	3515778	3501353	9330	A0A077YXQ0_F1	2498.1.1.27	917.1.1.0			2498.1	917.1	TRUE	85	0.341176	8	3
192525	3515778	3515779	9330	A0A077YXQ0_F1	2498.1.1.27	917.1.1.0			2498.1	917.1	TRUE	85	0.352941	8	3
192526	3501351	3501346	9330	A0A077YXQ0_F1	11.1.1.0	10.32.1.0	versatile	versatile	11.1	10.32	TRUE	170	0.941176	912	218
192527	3518346	3509875	9336	A0A077YXQ8_F1	906.1.1.19	906.1.1.0		versatile	906.1	906.1	FALSE	30	1	1	20
192528	3511323	3511364	9347	A0A077YXS6_F1	11.1.4.0	2485.1.1.49	versatile	obligate_insertion	11.1	2485.1	TRUE	210	0.880952	89	25
192529	3511323	3573669	9347	A0A077YXS6_F1	11.1.4.0	2485.1.1.50	versatile	versatile	11.1	2485.1	TRUE	865	0.219653	89	74
192530	3573669	3517666	9347	A0A077YXS6_F1	2485.1.1.50	2485.1.1.0	versatile	versatile	2485.1	2485.1	FALSE	605	0.838017	74	96
192531	3515111	3515108	9358	A0A077YXU2_F1	101.1.1.0	3340.1.1.0	versatile		101.1	3340.1	TRUE	35	0.857143	241	1
192532	3505747	3510795	9364	A0A077YXV0_F1	5054.1.1.2	109.3.1.0	versatile	versatile	5054.1	109.3	TRUE	30	1	96	240
192533	3512888	3501002	9373	A0A077YXW4_F1	2005.1.1.36	5051.1.1.2	versatile		2005.1	5051.1	TRUE	800	0.5875	19	3
192534	3517484	3517465	9381	A0A077YXX5_F1	219.1.1.3	221.1.1.0	versatile	versatile	219.1	221.1	TRUE	295	0.271186	148	196
192535	3511678	3500817	9389	A0A077YXY6_F1	632.2.1.0	632.1.1.0	versatile		632.2	632.1	TRUE	235	0.234043	20	4
192536	3512379	3517874	9402	A0A077YY05_F1	109.4.1.0	226.1.1.0	versatile	versatile	109.4	226.1	TRUE	465	0.27957	2568	44
192537	3512379	3512380	9402	A0A077YY05_F1	109.4.1.0	226.1.1.0	versatile	versatile	109.4	226.1	TRUE	465	0.258065	2568	44
192538	3512379	3517875	9402	A0A077YY05_F1	109.4.1.0	109.27.1.1	versatile	versatile	109.4	109.27	TRUE	465	0.258065	2568	12
192539	3513008	3520795	9403	A0A077YY06_F1	206.1.1.1	601.7.1.0	versatile	versatile	206.1	601.7	TRUE	75	1	185	36
192540	3515082	3515086	9404	A0A077YY07_F1	3225.1.1.2	304.9.1.0	obligate_host	versatile	3225.1	304.9	TRUE	185	0.459459	30	188
192541	3515082	3515083	9404	A0A077YY07_F1	3225.1.1.2	386.1.1.6	obligate_host	obligate_insertion	3225.1	386.1	TRUE	35	1	30	20
192542	3505495	3505494	9418	A0A077YY30_F1	2003.1.3.3	2003.1.2.24	versatile	versatile	2003.1	2003.1	FALSE	220	1	182	517
192543	3517687	3511478	9423	A0A077YY36_F1	601.1.2.4	601.1.1.35			601.1	601.1	FALSE	115	0.956522	2	2
192544	3520750	3511479	9423	A0A077YY36_F1	601.1.1.0	601.1.2.0	versatile	versatile	601.1	601.1	FALSE	140	0.857143	82	60
192545	3520767	3512156	9435	A0A077YY54_F1	109.4.1.0	109.4.1.0	versatile	versatile	109.4	109.4	FALSE	75	0.333333	2568	2568
192546	3517363	3509645	9446	A0A077YY69_F1	325.1.4.3	2002.1.1.0	obligate_host	versatile	325.1	2002.1	TRUE	240	1	12	126
192547	3516465	3504983	9471	A0A077YYA2_F1	5054.1.1.8	310.2.1.0	versatile	versatile	5054.1	310.2	TRUE	65	0.692308	15	37
192548	3520893	3520516	9472	A0A077YYA4_F1	109.4.1.20	109.4.1.0		versatile	109.4	109.4	FALSE	60	0.666667	3	2568
192549	3520893	3516247	9472	A0A077YYA4_F1	109.4.1.20	164.1.1.0			109.4	164.1	TRUE	330	0.166667	3	4
192550	3517400	3509910	9474	A0A077YYA6_F1	5047.1.1.0	192.29.1.0		versatile	5047.1	192.29	TRUE	80	1	1	130
192551	3505061	3505025	9494	A0A077YYD5_F1	150.1.1.0	3758.1.1.0	versatile	versatile	150.1	3758.1	TRUE	55	0.545455	91	89
192552	3506178	3506179	9497	A0A077YYD8_F1	11.1.5.29	375.1.1.30	obligate_host	obligate_insertion	11.1	375.1	TRUE	325	0.246154	174	90
192553	3506178	3506197	9497	A0A077YYD8_F1	11.1.5.29	2006.1.6.7	obligate_host	versatile	11.1	2006.1	TRUE	325	0.738462	174	94
192554	3500952	3520992	9505	A0A077YYF3_F1	unassigned	103.1.1.21	versatile			103.1	FALSE	65	0.769231	40	1
192555	3517055	3508103	9511	A0A077YYG1_F1	2004.1.1.36	6108.1.1.0	versatile	versatile	2004.1	6108.1	TRUE	395	0.670886	38	27
192556	3509692	3509711	9524	A0A077YYH9_F1	2003.1.9.0	1.1.7.35	versatile	obligate_insertion	2003.1	1.1	TRUE	85	1	27	18
192557	3506334	3516699	9536	A0A077YYJ7_F1	1137.2.1.1	7536.1.1.1	obligate_host	obligate_insertion	1137.2	7536.1	TRUE	275	1	15	15
192558	3517669	3520748	9563	A0A077YYN5_F1	1075.4.1.1	2004.1.1.0	versatile	versatile	1075.4	2004.1	TRUE	35	1	226	728
192559	3517669	3511423	9563	A0A077YYN5_F1	1075.4.1.1	2004.1.1.5	versatile	versatile	1075.4	2004.1	TRUE	300	0.866667	226	487
192560	3504490	3504491	9572	A0A077YYP6_F1	239.1.1.5	239.1.1.5	versatile	versatile	239.1	239.1	FALSE	110	1	88	88
192561	3515935	3502240	9575	A0A077YYQ0_F1	223.1.1.0	223.1.1.29	versatile		223.1	223.1	FALSE	110	1	152	2
192562	3507779	3507781	9593	A0A077YYS5_F1	2004.1.1.1	148.1.3.19	versatile	versatile	2004.1	148.1	TRUE	90	1	233	169
192563	3517946	3512784	9601	A0A077YYT6_F1	304.112.1.0	4.1.1.25	versatile	obligate_insertion	304.112	4.1	TRUE	125	1	181	112
192564	3516095	3503215	9609	A0A077YYU4_F1	221.1.1.36	197.1.1.1	versatile	versatile	221.1	197.1	TRUE	225	0.488889	45	75
192565	3516095	3503217	9609	A0A077YYU4_F1	221.1.1.36	220.1.1.22	versatile	versatile	221.1	220.1	TRUE	225	0.511111	45	47
192566	3520895	3518529	9617	A0A077YYV3_F1	1075.4.1.0	2004.1.1.5	versatile	versatile	1075.4	2004.1	TRUE	290	0.862069	160	487
192567	3505549	3573564	9619	A0A077YYV6_F1	2006.1.1.1	267.1.1.0	versatile	versatile	2006.1	267.1	TRUE	175	1	456	188
192568	3516567	3505549	9619	A0A077YYV6_F1	5073.1.1.0	2006.1.1.1	versatile	versatile	5073.1	2006.1	TRUE	435	0.448276	229	456
192569	3505552	3505551	9619	A0A077YYV6_F1	9.1.1.0	103.1.1.0	versatile	versatile	9.1	103.1	TRUE	65	1	16	113
192570	3511842	3511843	9625	A0A077YYW5_F1	209.1.1.0	264.2.1.0		versatile	209.1	264.2	TRUE	55	0.727273	8	13
192571	3518770	3518769	9634	A0A077YYX7_F1	604.1.1.0	603.2.1.0	versatile	versatile	604.1	603.2	TRUE	55	1	154	30
192572	3519489	3519487	9636	A0A077YYX9_F1	7523.1.1.20	7523.1.1.20	versatile	versatile	7523.1	7523.1	FALSE	220	0.545455	124	124
192573	3501485	3501510	9641	A0A077YYY7_F1	207.1.1.5	389.6.1.2	versatile		207.1	389.6	TRUE	160	0.96875	13	3
192574	3503833	3516239	9657	A0A077YZ03_F1	109.4.1.502	109.4.1.0	versatile	versatile	109.4	109.4	FALSE	660	0.416667	10	2568
192575	3503833	3503832	9657	A0A077YZ03_F1	109.4.1.502	109.4.1.502	versatile	versatile	109.4	109.4	FALSE	660	0.462121	10	10
192576	3518293	3514578	9661	A0A077YZ07_F1	211.1.1.0	211.1.1.1	versatile	versatile	211.1	211.1	FALSE	115	1	33	26
192577	3520322	3520323	9667	A0A077YZ14_F1	207.1.1.24	224.1.1.2	versatile	versatile	207.1	224.1	TRUE	157	0.796178	72	144
192578	3520322	3520320	9667	A0A077YZ14_F1	207.1.1.24	224.1.1.2	versatile	versatile	207.1	224.1	TRUE	275	0.4	72	144
192579	3520322	3520321	9667	A0A077YZ14_F1	207.1.1.24	224.1.1.0	versatile	versatile	207.1	224.1	TRUE	275	0.436364	72	74
192580	3516261	3516262	9671	A0A077YZ19_F1	389.1.1.0	10.32.1.1	versatile	obligate_insertion	389.1	10.32	TRUE	140	0.928571	71	14
192581	3503928	3503931	9671	A0A077YZ19_F1	389.1.1.2	10.32.1.0	obligate_host	versatile	389.1	10.32	TRUE	305	0.262295	11	218
192582	3515416	3518638	9673	A0A077YZ21_F1	59.1.4.2	101.1.2.132	obligate_host	obligate_insertion	59.1	101.1	TRUE	95	1	17	19
192583	3511179	3517633	9698	A0A077YZ52_F1	109.4.1.0	386.1.1.0	versatile	versatile	109.4	386.1	TRUE	485	0.0824742	2568	159
192584	3511179	3511180	9698	A0A077YZ52_F1	109.4.1.0	4991.1.1.0	versatile	versatile	109.4	4991.1	TRUE	485	0.0618557	2568	26
192585	3511179	3511183	9698	A0A077YZ52_F1	109.4.1.0	109.4.1.0	versatile	versatile	109.4	109.4	FALSE	105	0.47619	2568	2568
192586	3517634	3511182	9698	A0A077YZ52_F1	223.2.1.6	3448.1.1.0	versatile	obligate_insertion	223.2	3448.1	TRUE	180	0.888889	46	16
192587	3517634	3511181	9698	A0A077YZ52_F1	223.2.1.6	2004.5.1.7	versatile	versatile	223.2	2004.5	TRUE	315	0.904762	46	21
192588	3573636	3509064	9707	A0A077YZ62_F1	109.4.1.0	109.4.1.0	versatile	versatile	109.4	109.4	FALSE	140	0.178571	2568	2568
192589	3573636	3509078	9707	A0A077YZ62_F1	109.4.1.0	192.7.1.0	versatile	versatile	109.4	192.7	TRUE	140	0.392857	2568	54
192590	3509079	3509080	9707	A0A077YZ62_F1	7575.1.1.5	2484.8.1.1			7575.1	2484.8	TRUE	230	0.978261	2	2
192591	3518385	3515024	9709	A0A077YZ66_F1	1020.1.1.0	150.1.1.0	versatile	versatile	1020.1	150.1	TRUE	255	0.211765	45	91
192592	3510988	3517599	9714	A0A077YZ72_F1	192.6.1.0	375.1.9.0			192.6	375.1	TRUE	355	0.366197	2	8
192593	3517705	3511546	9718	A0A077YZ78_F1	5.1.4.0	7579.1.1.74	versatile		5.1	7579.1	TRUE	280	1	378	1
192594	3501425	3501399	9723	A0A077YZ84_F1	283.1.1.1	101.1.2.0	versatile	versatile	283.1	101.1	TRUE	60	1	78	528
192595	3500913	3503425	9727	A0A077YZ90_F1	327.17.1.0	327.17.1.3		versatile	327.17	327.17	FALSE	115	0.956522	8	38
192596	3509308	3509309	9739	A0A077YZA6_F1	7524.1.1.1	7524.1.1.1	versatile	versatile	7524.1	7524.1	FALSE	225	1	359	359
192597	3500957	3503944	9747	A0A077YZB8_F1	206.1.3.4	2.1.1.28			206.1	2.1	TRUE	90	1	8	7
192598	3513148	3518607	9775	A0A077YZF2_F1	109.2.1.19	10.32.1.68			109.2	10.32	TRUE	165	1	8	7
192599	3520849	3518377	9776	A0A077YZF4_F1	109.6.1.2	221.1.1.6	obligate_host	versatile	109.6	221.1	TRUE	370	0.324324	20	28
192600	3520849	3514818	9776	A0A077YZF4_F1	109.6.1.2	7.1.1.1	obligate_host	versatile	109.6	7.1	TRUE	370	0.283784	20	114
192601	3519794	3519803	9777	A0A077YZF5_F1	4010.1.1.0	4041.1.1.1		versatile	4010.1	4041.1	TRUE	190	1	4	60
192602	3517670	3517684	9808	A0A077YZI9_F1	3745.1.1.1	194.1.1.0	obligate_host		3745.1	194.1	TRUE	95	0.315789	79	3
192603	3517670	3500619	9808	A0A077YZI9_F1	3745.1.1.1	11.1.1.50	obligate_host	versatile	3745.1	11.1	TRUE	340	0.338235	79	44
192604	3517670	3517685	9808	A0A077YZI9_F1	3745.1.1.1	11.1.1.50	obligate_host	versatile	3745.1	11.1	TRUE	340	0.338235	79	44
192605	3516043	3502787	9814	A0A077YZJ5_F1	109.4.1.0	109.4.1.0	versatile	versatile	109.4	109.4	FALSE	125	1	2568	2568
192606	3520841	3514520	9825	A0A077YZL0_F1	2006.1.1.0	267.1.1.3	versatile	versatile	2006.1	267.1	TRUE	215	1	171	277
192607	3509799	3509781	9841	A0A077YZM6_F1	2004.1.1.119	223.2.1.10			2004.1	223.2	TRUE	135	1	4	8
192608	3573773	3508023	9860	A0A077YZP6_F1	323.1.1.3	323.1.1.3	versatile	versatile	323.1	323.1	FALSE	190	1	136	136
192609	3508026	3508027	9860	A0A077YZP6_F1	323.1.1.3	7584.1.1.1	versatile	versatile	323.1	7584.1	TRUE	170	0.970588	136	102
192610	3512933	3512934	9869	A0A077YZQ7_F1	7523.1.1.20	7523.1.1.20	versatile	versatile	7523.1	7523.1	FALSE	220	0.477273	124	124
192611	3517717	3511636	9870	A0A077YZQ8_F1	2006.1.1.20	267.1.1.3	versatile	versatile	2006.1	267.1	TRUE	450	0.595556	218	277
192612	3518206	3514153	9877	A0A077YZR6_F1	4308.1.1.0	172.1.1.0			4308.1	172.1	TRUE	30	1	2	4
192613	3518191	3514156	9877	A0A077YZR6_F1	4308.1.1.0	5054.1.1.0		versatile	4308.1	5054.1	TRUE	35	0.714286	2	136
192614	3520798	3513116	9888	A0A077YZS7_F1	2004.1.1.33	2004.1.1.29	versatile	versatile	2004.1	2004.1	FALSE	225	0.977778	11	271
192615	3516980	3520638	9905	A0A077YZU6_F1	6155.1.1.2	6155.1.1.2	versatile	versatile	6155.1	6155.1	FALSE	125	0.84	14	14
192616	3573791	3512833	9908	A0A077YZU9_F1	2007.2.3.0	11.2.1.8	versatile	obligate_insertion	2007.2	11.2	TRUE	145	1	23	12
192617	3519817	3519818	9924	A0A077YZW5_F1	2006.1.1.5	3012.1.1.2	versatile	versatile	2006.1	3012.1	TRUE	105	1	21	25
192618	3515541	3515517	9926	A0A077YZW7_F1	3220.1.1.0	3220.1.1.0	versatile	versatile	3220.1	3220.1	FALSE	215	0.744186	26	26
192619	3515541	3519311	9926	A0A077YZW7_F1	3220.1.1.0	375.1.9.0	versatile		3220.1	375.1	TRUE	215	0.116279	26	8
192620	3519313	3519308	9926	A0A077YZW7_F1	101.1.2.0	4.1.1.0	versatile	versatile	101.1	4.1	TRUE	90	0.666667	528	456
192621	3519622	3519620	9932	A0A077YZX3_F1	3790.1.1.0	190.1.1.0	versatile	versatile	3790.1	190.1	TRUE	220	0.5	20	15
192622	3519622	3519621	9932	A0A077YZX3_F1	3790.1.1.0	190.1.1.0	versatile	versatile	3790.1	190.1	TRUE	220	0.477273	20	15
192623	3517587	3510887	9959	A0A077Z005_F1	109.4.1.173	109.4.1.173			109.4	109.4	FALSE	260	0.788462	7	7
192624	3512399	3512398	9972	A0A077Z020_F1	109.4.1.0	109.4.1.109	versatile		109.4	109.4	FALSE	225	1	2568	9
192625	3518188	3509128	9977	A0A077Z025_F1	604.3.1.0	633.1.1.0	versatile	versatile	604.3	633.1	TRUE	120	0.833333	12	27
192626	3518188	3500896	9977	A0A077Z025_F1	604.3.1.0	220.1.1.1	versatile	versatile	604.3	220.1	TRUE	320	0.375	12	173
192627	3500896	3514074	9977	A0A077Z025_F1	220.1.1.1	11.2.1.1	versatile	versatile	220.1	11.2	TRUE	125	1	173	169
192628	3520753	3511607	9980	A0A077Z029_F1	7524.1.1.1	7524.1.1.1	versatile	versatile	7524.1	7524.1	FALSE	220	1	359	359
192629	3517516	3510569	9992	A0A077Z042_F1	109.3.1.8	4.1.1.1	versatile	versatile	109.3	4.1	TRUE	60	1	100	41
192630	3501178	3515926	10009	A0A077Z060_F1	3755.4.1.0	109.10.1.0	versatile		3755.4	109.10	TRUE	105	0.952381	83	1
192631	3516589	3505653	10016	A0A077Z067_F1	101.4.1.0	1075.4.1.0		versatile	101.4	1075.4	TRUE	75	0.8	1	160
192632	3518935	3518934	10018	A0A077Z070_F1	5.1.4.0	5.1.4.0	versatile	versatile	5.1	5.1	FALSE	300	1	378	378
192633	3514740	3514739	10023	A0A077Z076_F1	4.1.1.0	192.15.1.0	versatile	versatile	4.1	192.15	TRUE	65	1	456	99
192634	3504521	3504523	10039	A0A077Z093_F1	4956.1.1.1	4955.1.1.0	versatile	obligate_insertion	4956.1	4955.1	TRUE	95	1	320	37
192635	3504522	3504521	10039	A0A077Z093_F1	4954.1.1.1	4956.1.1.1	versatile	versatile	4954.1	4956.1	TRUE	170	0.441176	426	320
192636	3516370	3504522	10039	A0A077Z093_F1	4957.1.1.0	4954.1.1.1		versatile	4957.1	4954.1	TRUE	335	0.492537	5	426
192637	3514679	3514680	10052	A0A077Z0A9_F1	898.1.1.1	2007.25.1.1	versatile	versatile	898.1	2007.25	TRUE	90	1	207	221
192638	3520936	3501017	10064	A0A077Z0C3_F1	109.4.1.0	109.4.1.0	versatile	versatile	109.4	109.4	FALSE	325	0.123077	2568	2568
192639	3520575	3505880	10065	A0A077Z0C4_F1	7512.1.1.0	7512.1.1.0	versatile	versatile	7512.1	7512.1	FALSE	55	0.727273	174	174
192640	3520575	3505879	10065	A0A077Z0C4_F1	7512.1.1.0	7512.1.1.1	versatile	versatile	7512.1	7512.1	FALSE	175	1	174	136
192641	3505032	3500576	10071	A0A077Z0D0_F1	11.1.1.0	11.1.1.2	versatile	versatile	11.1	11.1	FALSE	140	0.785714	912	169
192642	3506899	3516821	10089	A0A077Z0F0_F1	101.1.1.0	4080.1.1.0	versatile		101.1	4080.1	TRUE	85	0.823529	241	1
192643	3511134	3511133	10096	A0A077Z0F7_F1	1013.1.1.0	5.1.4.1		versatile	1013.1	5.1	TRUE	340	1	4	114
192644	3510031	3510066	10098	A0A077Z0F9_F1	3755.4.1.0	3755.3.1.0	versatile	versatile	3755.4	3755.3	TRUE	30	1	83	560
192645	3520145	3520146	10112	A0A077Z0H3_F1	2004.1.1.0	148.1.3.19	versatile	versatile	2004.1	148.1	TRUE	100	1	728	169
192646	3515008	3515001	10113	A0A077Z0H4_F1	206.1.3.10	2003.1.10.1	versatile		206.1	2003.1	TRUE	110	1	156	5
192647	3515784	3501423	10125	A0A077Z0I7_F1	2003.1.11.3	2003.1.1.9	versatile	obligate_insertion	2003.1	2003.1	FALSE	160	1	51	21
192648	3503135	3573753	10126	A0A077Z0J0_F1	2007.1.19.0	304.11.1.1	versatile	versatile	2007.1	304.11	TRUE	65	1	32	288
192649	3520493	3503179	10126	A0A077Z0J0_F1	236.1.1.0	2003.1.1.5	versatile	obligate_insertion	236.1	2003.1	TRUE	185	1	61	450
192650	3503149	3521002	10126	A0A077Z0J0_F1	2003.1.1.0	2003.1.1.80	versatile		2003.1	2003.1	FALSE	430	0.267442	198	4
192651	3503149	3503148	10126	A0A077Z0J0_F1	2003.1.1.0	2003.1.5.0	versatile	versatile	2003.1	2003.1	FALSE	430	0.732558	198	56
192652	3503149	3520493	10126	A0A077Z0J0_F1	2003.1.1.0	236.1.1.0	versatile	versatile	2003.1	236.1	TRUE	350	0.471429	198	61
192653	3517868	3512502	10134	A0A077Z0K0_F1	11.2.1.0	7.1.1.10	versatile	versatile	11.2	7.1	TRUE	200	0.475	180	25
192654	3513352	3513351	10142	A0A077Z0K8_F1	241.15.1.0	622.1.1.0	versatile		241.15	622.1	TRUE	60	1	12	7
192655	3518466	3519108	10168	A0A077Z0N5_F1	601.1.1.0	7558.1.1.1	versatile	versatile	601.1	7558.1	TRUE	300	1	82	24
192656	3514028	3514046	10175	A0A077Z0P3_F1	2004.1.1.36	6126.1.1.1	versatile		2004.1	6126.1	TRUE	115	1	38	7
192657	3512630	3512635	10176	A0A077Z0P5_F1	375.1.1.1	1.1.1.0	versatile	versatile	375.1	1.1	TRUE	195	1	763	75
192658	3517921	3512630	10176	A0A077Z0P5_F1	2005.1.1.1	375.1.1.1	versatile	versatile	2005.1	375.1	TRUE	240	0.1875	718	763
192659	3512634	3512633	10176	A0A077Z0P5_F1	3008.1.1.0	192.7.1.0	versatile	versatile	3008.1	192.7	TRUE	65	0.846154	59	54
192660	3507645	3507644	10181	A0A077Z0Q0_F1	192.8.1.0	3922.1.1.0	versatile	versatile	192.8	3922.1	TRUE	35	1	109	261
192661	3507222	3507219	10187	A0A077Z0Q6_F1	12.3.1.0	355.1.1.0	versatile		12.3	355.1	TRUE	40	1	27	5
192662	3516990	3502745	10193	A0A077Z0R3_F1	4026.1.1.1	2004.1.1.78	versatile	versatile	4026.1	2004.1	TRUE	215	0.953488	27	49
192663	3507890	3507889	10208	A0A077Z0S9_F1	304.112.1.0	304.112.1.0	versatile	versatile	304.112	304.112	FALSE	95	0.947368	181	181
192664	3507890	3517040	10208	A0A077Z0S9_F1	304.112.1.0	4.1.1.25	versatile	obligate_insertion	304.112	4.1	TRUE	130	1	181	112
192665	3505345	3505372	10214	A0A077Z0T5_F1	309.1.2.0	221.1.1.16	obligate_host	obligate_insertion	309.1	221.1	TRUE	65	1	13	18
192666	3519438	3519439	10219	A0A077Z0U0_F1	601.1.2.0	150.1.1.0	versatile	versatile	601.1	150.1	TRUE	30	1	60	91
192667	3520914	3509387	10220	A0A077Z0U1_F1	10.1.1.0	10.1.1.0	versatile	versatile	10.1	10.1	FALSE	1165	0.103004	75	75
192668	3520914	3509388	10220	A0A077Z0U1_F1	10.1.1.0	10.1.1.0	versatile	versatile	10.1	10.1	FALSE	1165	0.377682	75	75
192669	3520914	3509389	10220	A0A077Z0U1_F1	10.1.1.0	10.1.1.0	versatile	versatile	10.1	10.1	FALSE	1165	0.111588	75	75
192670	3520914	3509391	10220	A0A077Z0U1_F1	10.1.1.0	10.1.1.0	versatile	versatile	10.1	10.1	FALSE	1165	0.0729614	75	75
192671	3520914	3509392	10220	A0A077Z0U1_F1	10.1.1.0	10.1.1.0	versatile	versatile	10.1	10.1	FALSE	1165	0.137339	75	75
192672	3511597	3511596	10228	A0A077Z0V0_F1	70.3.1.1	3358.1.1.2	versatile	obligate_insertion	70.3	3358.1	TRUE	55	1	172	54
192673	3514541	3514540	10231	A0A077Z0V3_F1	7524.1.1.1	7524.1.1.1	versatile	versatile	7524.1	7524.1	FALSE	220	0.977273	359	359
192674	3573654	3510322	10235	A0A077Z0V7_F1	2003.1.9.1	6076.1.1.0	obligate_host	obligate_insertion	2003.1	6076.1	TRUE	95	1	34	23
192675	3508701	3508700	10248	A0A077Z0X1_F1	246.2.1.7	2.1.1.0	obligate_host	versatile	246.2	2.1	TRUE	120	1	71	269
192676	3508326	3508327	10261	A0A077Z0Y4_F1	5.1.4.1	5.1.4.1	versatile	versatile	5.1	5.1	FALSE	380	1	114	114
192677	3518981	3500457	10276	A0A077Z0Z9_F1	2498.1.1.0	3847.1.1.0	versatile		2498.1	3847.1	TRUE	70	0.357143	61	6
192678	3508445	3573621	10279	A0A077Z102_F1	5059.1.1.8	5059.1.1.8	versatile	versatile	5059.1	5059.1	FALSE	165	0.969697	23	23
192679	3520847	3518311	10286	A0A077Z109_F1	243.5.1.0	206.1.3.0		versatile	243.5	206.1	TRUE	275	0.363636	6	24
192680	3518311	3514771	10286	A0A077Z109_F1	206.1.3.0	361.1.1.0	versatile	versatile	206.1	361.1	TRUE	150	0.2	24	19
192681	3518311	3514772	10286	A0A077Z109_F1	206.1.3.0	361.1.1.0	versatile	versatile	206.1	361.1	TRUE	150	0.166667	24	19
192682	3517313	3509452	10294	A0A077Z117_F1	389.1.3.0	10.32.1.0		versatile	389.1	10.32	TRUE	175	1	3	218
192683	3513190	3513189	10306	A0A077Z130_F1	247.1.1.20	2004.1.1.176		versatile	247.1	2004.1	TRUE	180	1	1	64
192684	3515505	3519083	10310	A0A077Z134_F1	2004.1.1.222	2004.1.1.0	versatile	versatile	2004.1	2004.1	FALSE	240	0.916667	11	728
192685	3519449	3515575	10322	A0A077Z147_F1	236.1.1.1	2003.1.1.5	versatile	obligate_insertion	236.1	2003.1	TRUE	180	1	478	450
192686	3573684	3573685	10324	A0A077Z149_F1	236.1.1.1	2003.1.1.5	versatile	obligate_insertion	236.1	2003.1	TRUE	195	1	478	450
192687	3502332	3502363	10326	A0A077Z151_F1	207.1.1.24	210.2.1.1	versatile		207.1	210.2	TRUE	275	0.963636	72	6
192688	3518565	3509466	10332	A0A077Z157_F1	109.4.1.182	168.1.1.1	obligate_host	obligate_insertion	109.4	168.1	TRUE	275	0.745455	12	48
192689	3509262	3517273	10340	A0A077Z165_F1	4323.1.1.0	109.4.1.0	versatile	versatile	4323.1	109.4	TRUE	135	0.407407	32	2568
192690	3509263	3509262	10340	A0A077Z165_F1	304.8.1.0	4323.1.1.0	versatile	versatile	304.8	4323.1	TRUE	230	0.391304	82	32
192691	3517273	3509265	10340	A0A077Z165_F1	109.4.1.0	304.5.1.0	versatile	versatile	109.4	304.5	TRUE	80	0.9375	2568	41
192692	3511018	3511040	10341	A0A077Z166_F1	328.6.1.2	2485.2.1.1	versatile	obligate_insertion	328.6	2485.2	TRUE	100	1	85	26
192693	3516327	3504271	10368	A0A077Z195_F1	10.32.1.76	10.1.2.85	versatile	obligate_insertion	10.32	10.1	TRUE	135	1	63	23
192694	3520599	3516763	10388	A0A077Z1B7_F1	2.1.1.80	375.1.1.58	versatile	versatile	2.1	375.1	TRUE	55	1	141	129
192695	3515800	3501477	10400	A0A077Z1D0_F1	2004.1.1.5	1075.1.1.4	versatile	versatile	2004.1	1075.1	TRUE	500	0.55	487	72
192696	3515800	3501478	10400	A0A077Z1D0_F1	2004.1.1.5	304.163.1.0	versatile	versatile	2004.1	304.163	TRUE	75	1	487	62
192697	3516815	3506856	10408	A0A077Z1D9_F1	1075.4.1.1	2004.1.1.5	versatile	versatile	1075.4	2004.1	TRUE	300	0.85	226	487
192698	3507646	3516972	10413	A0A077Z1E5_F1	247.1.1.9	2004.1.1.0	obligate_host	versatile	247.1	2004.1	TRUE	140	1	26	728
192699	3501222	3504319	10421	A0A077Z1F4_F1	5.1.4.0	5.1.3.0	versatile	versatile	5.1	5.1	FALSE	320	0.96875	378	83
192700	3501222	3504315	10421	A0A077Z1F4_F1	5.1.4.0	109.4.1.0	versatile	versatile	5.1	109.4	TRUE	175	0.257143	378	2568
192701	3504711	3500741	10437	A0A077Z1H2_F1	261.1.1.1	64.1.1.1	obligate_host	versatile	261.1	64.1	TRUE	55	0.636364	25	34
192702	3507981	3507978	10442	A0A077Z1H7_F1	3220.1.1.0	1075.4.1.0	versatile	versatile	3220.1	1075.4	TRUE	225	0.266667	26	160
192703	3507981	3507980	10442	A0A077Z1H7_F1	3220.1.1.0	193.1.1.0	versatile	versatile	3220.1	193.1	TRUE	225	0.733333	26	27
192704	3506288	3506263	10456	A0A077Z1J1_F1	4177.1.1.6	277.1.1.1		obligate_insertion	4177.1	277.1	TRUE	165	0.969697	6	46
192705	3509626	3509627	10460	A0A077Z1J5_F1	223.2.1.6	2004.1.1.0	versatile	versatile	223.2	2004.1	TRUE	77	0.38961	46	728
192706	3519494	3519501	10472	A0A077Z1K8_F1	109.3.1.8	110.1.1.1	versatile		109.3	110.1	TRUE	100	1	100	5
192707	3520514	3503713	10489	A0A077Z1M7_F1	2002.1.1.30	2002.1.1.0	versatile	versatile	2002.1	2002.1	FALSE	565	0.548673	39	126
192708	3513914	3513888	10491	A0A077Z1M9_F1	11.2.1.22	192.2.1.0		versatile	11.2	192.2	TRUE	200	0.775	6	88
192709	3515794	3515802	10537	A0A077Z1S7_F1	7515.1.1.6	304.131.1.1	versatile	versatile	7515.1	304.131	TRUE	85	1	78	56
192710	3517740	3511637	10542	A0A077Z1T2_F1	5050.1.1.1	5050.1.1.0	versatile	versatile	5050.1	5050.1	FALSE	35	0.714286	77	75
192711	3509470	3509469	10548	A0A077Z1T8_F1	5050.1.1.2	11.1.4.0	obligate_host	versatile	5050.1	11.1	TRUE	205	0.463415	31	89
192712	3509470	3517316	10548	A0A077Z1T8_F1	5050.1.1.2	11.1.4.0	obligate_host	versatile	5050.1	11.1	TRUE	205	0.536585	31	89
192713	3509472	3509471	10548	A0A077Z1T8_F1	5050.1.1.2	11.1.4.0	obligate_host	versatile	5050.1	11.1	TRUE	210	0.5	31	89
192714	3509472	3509473	10548	A0A077Z1T8_F1	5050.1.1.2	11.1.4.0	obligate_host	versatile	5050.1	11.1	TRUE	210	0.47619	31	89
192715	3511416	3511382	10551	A0A077Z1U1_F1	304.48.1.10	850.1.1.1	versatile	versatile	304.48	850.1	TRUE	60	0.916667	130	138
192716	3507588	3516951	10557	A0A077Z1U8_F1	4.1.1.0	4.1.1.0	versatile	versatile	4.1	4.1	FALSE	100	0.5	456	456
192717	3516967	3507590	10557	A0A077Z1U8_F1	261.1.1.1	109.4.1.0	obligate_host	versatile	261.1	109.4	TRUE	180	0.166667	25	2568
192718	3516967	3507622	10557	A0A077Z1U8_F1	261.1.1.1	143.1.1.1	obligate_host		261.1	143.1	TRUE	180	0.416667	25	1
192719	3507591	3507588	10557	A0A077Z1U8_F1	5.1.4.0	4.1.1.0	versatile	versatile	5.1	4.1	TRUE	172	0.319767	378	456
192720	3520908	3507592	10557	A0A077Z1U8_F1	109.4.1.0	904.2.1.1	versatile	versatile	109.4	904.2	TRUE	70	0.857143	2568	39
192721	3506566	3506567	10566	A0A077Z1V9_F1	109.4.1.530	148.1.3.0		versatile	109.4	148.1	TRUE	35	0.857143	5	255
192722	3519150	3519149	10569	A0A077Z1W2_F1	1075.4.1.1	2004.1.1.5	versatile	versatile	1075.4	2004.1	TRUE	285	0.929825	226	487
192723	3506133	3506134	10572	A0A077Z1W5_F1	2004.1.1.29	10.1.1.8	versatile	versatile	2004.1	10.1	TRUE	205	0.804878	271	39
192724	3514197	3514196	10578	A0A077Z1X2_F1	632.1.1.0	10.32.1.0		versatile	632.1	10.32	TRUE	150	0.866667	4	218
192725	3509746	3509748	10580	A0A077Z1X4_F1	2006.1.1.20	267.1.1.3	versatile	versatile	2006.1	267.1	TRUE	260	1	218	277
192726	3517353	3509746	10580	A0A077Z1X4_F1	5073.1.1.6	2006.1.1.20	obligate_host	versatile	5073.1	2006.1	TRUE	515	0.427184	103	218
192727	3503442	3503443	10586	A0A077Z1Y2_F1	4039.1.1.1	4057.1.1.1	versatile	versatile	4039.1	4057.1	TRUE	95	0.947368	26	29
192728	3503444	3503442	10586	A0A077Z1Y2_F1	192.8.1.0	4039.1.1.1	versatile	versatile	192.8	4039.1	TRUE	630	0.206349	109	26
192729	3503444	3518514	10586	A0A077Z1Y2_F1	192.8.1.0	101.1.8.2	versatile		192.8	101.1	TRUE	630	0.246032	109	2
192730	3516510	3505185	10590	A0A077Z1Y6_F1	304.48.1.6	4964.1.1.0	versatile		304.48	4964.1	TRUE	80	1	59	8
192731	3504837	3504827	10596	A0A077Z1Z2_F1	7512.1.1.31	7512.1.1.32	obligate_host	obligate_insertion	7512.1	7512.1	FALSE	230	1	13	28
192732	3517774	3511856	10625	A0A077Z226_F1	180.1.1.1	5073.1.2.0		versatile	180.1	5073.1	TRUE	35	1	2	24
192733	3513803	3513802	10632	A0A077Z233_F1	377.1.1.0	150.1.1.0	versatile	versatile	377.1	150.1	TRUE	80	0.875	45	91
192734	3511668	3511645	10634	A0A077Z236_F1	2004.1.1.87	3922.1.1.0	versatile	versatile	2004.1	3922.1	TRUE	95	0.789474	240	261
192735	3510593	3517521	10639	A0A077Z242_F1	593.1.1.1	2498.5.1.1	versatile	versatile	593.1	2498.5	TRUE	290	0.344828	298	470
192736	3517521	3510592	10639	A0A077Z242_F1	2498.5.1.1	2487.1.1.1	versatile	versatile	2498.5	2487.1	TRUE	165	1	470	292
192738	3512676	3512675	10660	A0A077Z264_F1	109.4.1.0	109.4.1.0	versatile	versatile	109.4	109.4	FALSE	180	1	2568	2568
192739	3501266	3501265	10675	A0A077Z279_F1	109.4.1.0	331.1.1.0	versatile		109.4	331.1	TRUE	155	0.612903	2568	3
192740	3503696	3516231	10681	A0A077Z285_F1	109.4.1.0	626.1.1.1	versatile	versatile	109.4	626.1	TRUE	765	0.575163	2568	41
192741	3505817	3505818	10689	A0A077Z294_F1	150.8.1.0	394.1.1.0			150.8	394.1	TRUE	190	0.284211	2	3
192742	3520906	3507253	10690	A0A077Z295_F1	174.1.1.0	576.1.1.1	versatile	versatile	174.1	576.1	TRUE	125	1	48	169
192743	3501702	3501701	10692	A0A077Z297_F1	109.4.1.18	11.1.1.0	obligate_host	versatile	109.4	11.1	TRUE	110	1	12	912
192744	3516258	3503886	10702	A0A077Z2A7_F1	5056.1.1.0	5054.1.1.0		versatile	5056.1	5054.1	TRUE	345	0.304348	7	136
192745	3503886	3503885	10702	A0A077Z2A7_F1	5054.1.1.0	5000.3.1.0	versatile		5054.1	5000.3	TRUE	80	0.375	136	3
192746	3519802	3519792	10708	A0A077Z2B3_F1	3790.1.1.0	5054.1.1.0	versatile	versatile	3790.1	5054.1	TRUE	220	0.386364	20	136
192747	3519802	3519793	10708	A0A077Z2B3_F1	3790.1.1.0	902.1.1.0	versatile		3790.1	902.1	TRUE	220	0.318182	20	1
192748	3506820	3516837	10711	A0A077Z2B6_F1	1.1.7.50	2004.1.1.14	versatile	versatile	1.1	2004.1	TRUE	220	1	19	88
192749	3520710	3510043	10717	A0A077Z2C3_F1	192.2.1.0	1020.1.1.0	versatile	versatile	192.2	1020.1	TRUE	150	0.166667	88	45
192750	3517927	3507711	10719	A0A077Z2C5_F1	109.4.1.0	3128.1.1.0	versatile	versatile	109.4	3128.1	TRUE	105	1	2568	18
192751	3520414	3520415	10729	A0A077Z2D6_F1	2485.1.1.0	5058.1.1.0	versatile	versatile	2485.1	5058.1	TRUE	65	0.384615	96	47
192752	3515696	3520308	10733	A0A077Z2E1_F1	4.1.1.0	4.1.1.0	versatile	versatile	4.1	4.1	FALSE	120	0.791667	456	456
192756	3517822	3512147	10754	A0A077Z2G4_F1	7523.1.1.0	3777.1.1.0	versatile		7523.1	3777.1	TRUE	80	1	294	9
192757	3520932	3517822	10754	A0A077Z2G4_F1	1075.1.1.0	7523.1.1.0	versatile	versatile	1075.1	7523.1	TRUE	440	0.261364	81	294
192758	3520932	3512151	10754	A0A077Z2G4_F1	1075.1.1.0	2004.1.1.0	versatile	versatile	1075.1	2004.1	TRUE	310	1	81	728
192759	3503274	3503278	10762	A0A077Z2H2_F1	604.1.1.0	386.1.1.0	versatile	versatile	604.1	386.1	TRUE	80	0.3125	154	159
192760	3516008	3502583	10772	A0A077Z2I2_F1	2004.1.1.30	376.1.3.1	versatile	versatile	2004.1	376.1	TRUE	715	0.0699301	517	69
192761	3516008	3502547	10772	A0A077Z2I2_F1	2004.1.1.30	2004.1.1.23	versatile	versatile	2004.1	2004.1	FALSE	715	0.391608	517	108
192762	3516008	3502548	10772	A0A077Z2I2_F1	2004.1.1.30	4.8.1.1	versatile	versatile	2004.1	4.8	TRUE	715	0.125874	517	27
192763	3516008	3502549	10772	A0A077Z2I2_F1	2004.1.1.30	376.1.3.1	versatile	versatile	2004.1	376.1	TRUE	715	0.0979021	517	69
192764	3516008	3502551	10772	A0A077Z2I2_F1	2004.1.1.30	4.8.1.0	versatile	versatile	2004.1	4.8	TRUE	715	0.132867	517	29
192765	3506779	3506777	10773	A0A077Z2I3_F1	5.1.4.0	5.1.4.36	versatile	versatile	5.1	5.1	FALSE	305	1	378	68
192766	3514952	3514970	10785	A0A077Z2J5_F1	2.6.1.0	4.1.1.9	versatile	versatile	2.6	4.1	TRUE	90	1	218	191
192767	3516613	3505783	10800	A0A077Z2L0_F1	2498.5.1.1	2487.1.1.1	versatile	versatile	2498.5	2487.1	TRUE	160	1	470	292
192768	3505784	3516613	10800	A0A077Z2L0_F1	593.1.1.1	2498.5.1.1	versatile	versatile	593.1	2498.5	TRUE	260	0.384615	298	470
192769	3515600	3519597	10803	A0A077Z2L3_F1	2.1.1.0	4.1.1.9	versatile	versatile	2.1	4.1	TRUE	95	1	269	191
192770	3515051	3515046	10813	A0A077Z2M3_F1	197.1.1.1	220.1.1.22	versatile	versatile	197.1	220.1	TRUE	120	1	75	47
192771	3518458	3515361	10825	A0A077Z2N5_F1	109.4.1.0	101.1.2.45	versatile	obligate_insertion	109.4	101.1	TRUE	50	0.9	2568	16
192772	3508655	3517157	10841	A0A077Z2Q2_F1	7023.1.1.1	7022.1.1.1	versatile	versatile	7023.1	7022.1	TRUE	305	0.655738	21	29
192773	3517157	3508656	10841	A0A077Z2Q2_F1	7022.1.1.1	109.4.1.0	versatile	versatile	7022.1	109.4	TRUE	90	1	29	2568
192774	3520940	3514323	10851	A0A077Z2R3_F1	109.4.1.621	109.4.1.0	versatile	versatile	109.4	109.4	FALSE	620	0.322581	13	2568
192775	3520940	3514324	10851	A0A077Z2R3_F1	109.4.1.621	109.4.1.0	versatile	versatile	109.4	109.4	FALSE	620	0.645161	13	2568
192776	3514724	3514725	10857	A0A077Z2S0_F1	109.4.1.0	109.4.1.0	versatile	versatile	109.4	109.4	FALSE	110	0.227273	2568	2568
192777	3514861	3514860	10861	A0A077Z2S4_F1	7585.1.1.1	4015.1.1.1	versatile	versatile	7585.1	4015.1	TRUE	260	1	99	78
192778	3515943	3502425	10867	A0A077Z2T1_F1	2004.1.1.184	1.1.7.47	versatile	versatile	2004.1	1.1	TRUE	170	1	164	16
192779	3515943	3502424	10867	A0A077Z2T1_F1	2004.1.1.184	2004.1.1.0	versatile	versatile	2004.1	2004.1	FALSE	40	1	164	728
192780	3520550	3504868	10887	A0A077Z2V2_F1	2006.1.1.1	267.1.1.3	versatile	versatile	2006.1	267.1	TRUE	215	1	456	277
192781	3516415	3504867	10887	A0A077Z2V2_F1	5073.1.1.0	10.13.1.1	versatile	versatile	5073.1	10.13	TRUE	115	0.956522	229	190
192782	3515761	3520416	10917	A0A077Z2Y7_F1	3745.1.1.1	11.1.1.50	obligate_host	versatile	3745.1	11.1	TRUE	440	0.340909	79	44
192783	3515761	3520417	10917	A0A077Z2Y7_F1	3745.1.1.1	11.1.1.50	obligate_host	versatile	3745.1	11.1	TRUE	440	0.295455	79	44
192784	3515761	3520421	10917	A0A077Z2Y7_F1	3745.1.1.1	108.1.1.0	obligate_host	versatile	3745.1	108.1	TRUE	440	0.181818	79	277
192785	3508036	3508037	10925	A0A077Z2Z5_F1	108.1.1.31	108.1.1.0		versatile	108.1	108.1	FALSE	40	1	1	277
192786	3514586	3514591	10931	A0A077Z301_F1	219.1.1.3	103.1.1.1	versatile	obligate_insertion	219.1	103.1	TRUE	70	0.571429	148	35
192787	3510067	3573651	10934	A0A077Z304_F1	174.1.1.0	576.1.1.1	versatile	versatile	174.1	576.1	TRUE	125	1	48	169
192788	3510920	3510924	10937	A0A077Z307_F1	109.4.1.0	221.1.1.0	versatile	versatile	109.4	221.1	TRUE	220	0.522727	2568	196
192789	3510921	3510942	10937	A0A077Z307_F1	109.4.1.0	4357.1.1.1	versatile		109.4	4357.1	TRUE	125	0.6	2568	7
192790	3510922	3510920	10937	A0A077Z307_F1	109.4.1.0	109.4.1.0	versatile	versatile	109.4	109.4	FALSE	1015	0.162562	2568	2568
192791	3510922	3510921	10937	A0A077Z307_F1	109.4.1.0	109.4.1.0	versatile	versatile	109.4	109.4	FALSE	1015	0.241379	2568	2568
192792	3513810	3500748	10938	A0A077Z308_F1	220.1.1.0	2007.2.3.7	versatile		220.1	2007.2	TRUE	655	0.587786	246	4
192793	3519866	3519868	10958	A0A077Z330_F1	109.4.1.0	605.1.1.0	versatile	versatile	109.4	605.1	TRUE	60	0.416667	2568	129
192794	3510925	3510927	10959	A0A077Z332_F1	109.4.1.147	2006.1.4.0		versatile	109.4	2006.1	TRUE	160	1	3	40
192795	3506307	3506306	10995	A0A077Z370_F1	2004.1.1.144	3636.1.1.0	obligate_host	versatile	2004.1	3636.1	TRUE	190	0.842105	87	88
192796	3506089	3506093	11007	A0A077Z384_F1	4156.1.1.0	2.1.1.0	versatile	versatile	4156.1	2.1	TRUE	65	1	72	269
192797	3506091	3506092	11007	A0A077Z384_F1	3351.1.1.1	3351.1.1.1	versatile	versatile	3351.1	3351.1	FALSE	105	1	70	70
192798	3515736	3520422	11040	A0A077Z3C0_F1	109.4.1.559	2004.1.1.78		versatile	109.4	2004.1	TRUE	185	1	1	49
192799	3503254	3503253	11042	A0A077Z3C2_F1	4007.1.1.1	304.117.1.1	versatile	versatile	4007.1	304.117	TRUE	95	1	184	194
192801	3505496	3505466	11054	A0A077Z3D5_F1	5057.1.1.1	109.4.1.0	versatile	versatile	5057.1	109.4	TRUE	55	0.545455	44	2568
192802	3512686	3512688	11056	A0A077Z3D7_F1	109.30.1.0	109.4.1.0		versatile	109.30	109.4	TRUE	115	1	7	2568
192803	3516121	3503168	11074	A0A077Z3F6_F1	11.1.5.7	11.1.5.7	versatile	versatile	11.1	11.1	FALSE	100	0.95	157	157
192804	3514485	3514486	11077	A0A077Z3F9_F1	2007.1.6.3	2003.1.1.7			2007.1	2003.1	TRUE	320	0.859375	1	1
192805	3509595	3509590	11081	A0A077Z3G3_F1	11.1.1.9	11.1.1.41	versatile	obligate_insertion	11.1	11.1	FALSE	195	0.820513	17	20
192806	3513062	3513065	11089	A0A077Z3H1_F1	1.1.7.25	1.1.8.0			1.1	1.1	FALSE	385	0.0649351	7	9
192807	3513063	3513064	11089	A0A077Z3H1_F1	1.1.8.2	1.1.7.21	versatile	versatile	1.1	1.1	FALSE	90	1	23	24
192808	3512391	3512390	11094	A0A077Z3H7_F1	2004.1.1.5	304.163.1.0	versatile	versatile	2004.1	304.163	TRUE	85	1	487	62
192809	3520771	3512393	11094	A0A077Z3H7_F1	1075.1.1.0	1075.1.2.0	versatile	versatile	1075.1	1075.1	FALSE	575	0.0434783	81	25
192810	3520771	3512394	11094	A0A077Z3H7_F1	1075.1.1.0	7523.1.1.0	versatile	versatile	1075.1	7523.1	TRUE	575	0.252174	81	294
192811	3520771	3512391	11094	A0A077Z3H7_F1	1075.1.1.0	2004.1.1.5	versatile	versatile	1075.1	2004.1	TRUE	445	0.561798	81	487
192812	3500943	3504203	11095	A0A077Z3H8_F1	206.1.1.1	206.1.1.1	versatile	versatile	206.1	206.1	FALSE	310	0.935484	185	185
192813	3513644	3513668	11102	A0A077Z3I5_F1	2003.1.11.1	2003.1.1.37	versatile	obligate_insertion	2003.1	2003.1	FALSE	185	1	214	142
192814	3515488	3519036	11109	A0A077Z3J3_F1	7023.1.1.1	7022.1.1.1	versatile	versatile	7023.1	7022.1	TRUE	285	0.666667	21	29
192815	3519036	3519035	11109	A0A077Z3J3_F1	7022.1.1.1	7023.1.1.1	versatile	versatile	7022.1	7023.1	TRUE	95	1	29	21
192816	3515982	3502559	11118	A0A077Z3K4_F1	5054.1.1.2	108.1.1.0	versatile	versatile	5054.1	108.1	TRUE	295	0.0847458	96	277
192817	3515547	3519383	11137	A0A077Z3M8_F1	206.1.3.14	2003.1.10.6	versatile	obligate_insertion	206.1	2003.1	TRUE	110	1	32	26
192818	3519374	3519377	11137	A0A077Z3M8_F1	206.1.3.14	7575.1.1.1	versatile		206.1	7575.1	TRUE	240	0.854167	32	1
192819	3519374	3519376	11137	A0A077Z3M8_F1	206.1.3.14	2003.1.10.6	versatile	obligate_insertion	206.1	2003.1	TRUE	105	1	32	26
192820	3515999	3502482	11142	A0A077Z3N3_F1	7510.1.1.1	7510.1.1.1	versatile	versatile	7510.1	7510.1	FALSE	175	1	313	313
192821	3517784	3573682	11149	A0A077Z3P1_F1	5067.1.1.3	304.28.1.0	versatile	versatile	5067.1	304.28	TRUE	170	0.823529	97	175
192822	3511311	3511337	11157	A0A077Z3Q1_F1	2.6.1.0	4.1.1.9	versatile	versatile	2.6	4.1	TRUE	90	1	218	191
192823	3518288	3514535	11160	A0A077Z3Q4_F1	4323.1.1.2	304.126.1.2	versatile	versatile	4323.1	304.126	TRUE	95	1	35	33
192824	3514536	3518288	11160	A0A077Z3Q4_F1	304.126.1.2	4323.1.1.2	versatile	versatile	304.126	4323.1	TRUE	275	0.509091	33	35
192825	3505111	3505112	11162	A0A077Z3Q6_F1	4.1.1.0	4.1.1.1	versatile	versatile	4.1	4.1	FALSE	55	1	456	41
192826	3573847	3511782	11164	A0A077Z3Q8_F1	3914.1.1.0	192.4.1.0	versatile	versatile	3914.1	192.4	TRUE	80	0.5625	41	28
192827	3514455	3500546	11175	A0A077Z3S0_F1	11.1.1.2	11.1.1.2	versatile	versatile	11.1	11.1	FALSE	410	0.243902	169	169
192828	3514455	3514500	11175	A0A077Z3S0_F1	11.1.1.2	11.1.1.2	versatile	versatile	11.1	11.1	FALSE	410	0.243902	169	169
192829	3514455	3514503	11175	A0A077Z3S0_F1	11.1.1.2	11.1.1.2	versatile	versatile	11.1	11.1	FALSE	410	0.268293	169	169
192830	3519450	3519468	11180	A0A077Z3S5_F1	5050.1.1.6	379.1.1.0	versatile	versatile	5050.1	379.1	TRUE	70	0.785714	24	25
192831	3520883	3519453	11180	A0A077Z3S5_F1	5050.1.1.6	3922.1.1.0	versatile	versatile	5050.1	3922.1	TRUE	245	0.55102	24	261
192832	3519453	3519452	11180	A0A077Z3S5_F1	3922.1.1.0	379.1.1.0	versatile	versatile	3922.1	379.1	TRUE	90	1	261	25
192833	3520029	3520030	11215	A0A077Z3W0_F1	2003.1.2.10	244.1.1.3	versatile	versatile	2003.1	244.1	TRUE	140	1	186	170
192834	3573822	3519763	11225	A0A077Z3X1_F1	10.12.1.10	376.1.3.1	obligate_host	versatile	10.12	376.1	TRUE	195	0.25641	50	69
192835	3573822	3500660	11225	A0A077Z3X1_F1	10.12.1.10	101.1.1.10	obligate_host	versatile	10.12	101.1	TRUE	195	0.487179	50	34
192836	3503174	3503185	11233	A0A077Z3X9_F1	2498.5.1.1	2487.1.1.1	versatile	versatile	2498.5	2487.1	TRUE	155	1	470	292
192837	3509234	3509233	11234	A0A077Z3Y0_F1	2004.1.1.5	304.120.1.0	versatile		2004.1	304.120	TRUE	80	1	487	7
192838	3505771	3505772	11236	A0A077Z3Y2_F1	3352.1.1.0	109.4.1.0	versatile	versatile	3352.1	109.4	TRUE	30	0.833333	13	2568
192839	3516934	3507437	11240	A0A077Z3Y6_F1	7523.1.1.20	5054.1.1.0	versatile	versatile	7523.1	5054.1	TRUE	30	1	124	136
192840	3520629	3516934	11240	A0A077Z3Y6_F1	7523.1.1.20	7523.1.1.20	versatile	versatile	7523.1	7523.1	FALSE	180	0.722222	124	124
192841	3507434	3516935	11240	A0A077Z3Y6_F1	2007.1.2.0	2007.1.2.0	versatile	versatile	2007.1	2007.1	FALSE	155	1	44	44
192842	3507436	3507433	11240	A0A077Z3Y6_F1	7523.1.1.20	7523.1.1.20	versatile	versatile	7523.1	7523.1	FALSE	195	0.666667	124	124
192843	3516360	3504417	11257	A0A077Z403_F1	2.6.1.0	4.1.1.9	versatile	versatile	2.6	4.1	TRUE	90	1	218	191
192844	3510356	3517478	11262	A0A077Z408_F1	2006.1.4.5	3279.1.1.1	obligate_host	versatile	2006.1	3279.1	TRUE	360	0.763889	20	39
192845	3510356	3510324	11262	A0A077Z408_F1	2006.1.4.5	7102.1.1.0	obligate_host	obligate_insertion	2006.1	7102.1	TRUE	360	0.0972222	20	16
192846	3506908	3516823	11268	A0A077Z414_F1	109.4.1.0	10.1.1.8	versatile	versatile	109.4	10.1	TRUE	245	1	2568	39
192847	3503288	3503287	11273	A0A077Z420_F1	2484.1.1.10	2484.1.1.10	versatile	versatile	2484.1	2484.1	FALSE	240	0.895833	180	180
192848	3516164	3503384	11275	A0A077Z422_F1	2004.1.1.17	4.1.1.33	versatile	versatile	2004.1	4.1	TRUE	50	1	71	36
192849	3520963	3515868	11284	A0A077Z431_F1	2.4.1.0	2003.1.5.0		versatile	2.4	2003.1	TRUE	350	0.728571	3	56
192850	3515868	3501724	11284	A0A077Z431_F1	2003.1.5.0	589.1.2.0	versatile		2003.1	589.1	TRUE	90	0.722222	56	3
192851	3502049	3515901	11287	A0A077Z435_F1	109.4.1.30	109.4.1.0	versatile	versatile	109.4	109.4	FALSE	1640	0.103659	11	2568
192852	3515901	3502050	11287	A0A077Z435_F1	109.4.1.0	109.4.1.259	versatile		109.4	109.4	FALSE	1460	0.181507	2568	6
192853	3515901	3502051	11287	A0A077Z435_F1	109.4.1.0	109.4.1.259	versatile		109.4	109.4	FALSE	1460	0.174658	2568	6
192854	3515901	3502053	11287	A0A077Z435_F1	109.4.1.0	109.4.1.259	versatile		109.4	109.4	FALSE	1460	0.328767	2568	6
192855	3515901	3502054	11287	A0A077Z435_F1	109.4.1.0	109.4.1.259	versatile		109.4	109.4	FALSE	1460	0.167808	2568	6
192856	3515901	3515902	11287	A0A077Z435_F1	109.4.1.0	109.4.1.259	versatile		109.4	109.4	FALSE	1460	0.143836	2568	6
192857	3516885	3507188	11291	A0A077Z439_F1	11.1.1.97	11.1.1.179	versatile	versatile	11.1	11.1	FALSE	415	0.26506	190	39
192858	3516885	3573596	11291	A0A077Z439_F1	11.1.1.97	11.1.1.97	versatile	versatile	11.1	11.1	FALSE	415	0.216867	190	190
192859	3516885	3507198	11291	A0A077Z439_F1	11.1.1.97	11.1.1.0	versatile	versatile	11.1	11.1	FALSE	415	0.325301	190	912
192860	3516885	3507199	11291	A0A077Z439_F1	11.1.1.97	11.1.1.0	versatile	versatile	11.1	11.1	FALSE	415	0.192771	190	912
192861	3516326	3504265	11292	A0A077Z440_F1	2484.1.1.10	2484.1.1.10	versatile	versatile	2484.1	2484.1	FALSE	185	1	180	180
192862	3514864	3514865	11305	A0A077Z456_F1	211.1.1.0	63.1.1.3	versatile	obligate_insertion	211.1	63.1	TRUE	160	0.90625	33	12
192863	3509478	3509479	11306	A0A077Z457_F1	3937.1.1.2	1075.1.2.0		versatile	3937.1	1075.1	TRUE	60	0.666667	2	25
192866	3517110	3508595	11313	A0A077Z464_F1	2007.1.4.1	7572.1.1.1	versatile	versatile	2007.1	7572.1	TRUE	125	1	140	155
192867	3508597	3508596	11313	A0A077Z464_F1	2007.1.4.1	7572.1.1.1	versatile	versatile	2007.1	7572.1	TRUE	130	1	140	155
192868	3519263	3519257	11339	A0A077Z491_F1	5050.1.1.1	1075.3.1.0	versatile		5050.1	1075.3	TRUE	110	1	77	2
192869	3515885	3501908	11343	A0A077Z495_F1	2006.1.2.3	102.9.1.1	obligate_host	obligate_insertion	2006.1	102.9	TRUE	105	0.857143	16	16
192870	3573774	3508303	11347	A0A077Z499_F1	327.11.2.0	327.11.2.0	versatile	versatile	327.11	327.11	FALSE	145	0.586207	53	53
192872	3516727	3506400	11356	A0A077Z4A8_F1	5.1.4.0	3749.5.1.0	versatile		5.1	3749.5	TRUE	75	0.4	378	1
192873	3503669	3503670	11363	A0A077Z4B5_F1	101.1.1.0	375.1.1.0	versatile	versatile	101.1	375.1	TRUE	40	1	241	230
192874	3504991	3504997	11375	A0A077Z4C8_F1	2004.1.1.5	304.163.1.0	versatile	versatile	2004.1	304.163	TRUE	85	1	487	62
192875	3504995	3504993	11375	A0A077Z4C8_F1	7523.1.1.0	3456.1.1.0	versatile	versatile	7523.1	3456.1	TRUE	105	0.238095	294	35
192876	3504996	3504990	11375	A0A077Z4C8_F1	508.1.1.0	1075.1.1.0		versatile	508.1	1075.1	TRUE	705	0.340426	2	81
192877	3504996	3504991	11375	A0A077Z4C8_F1	508.1.1.0	2004.1.1.5		versatile	508.1	2004.1	TRUE	705	0.382979	2	487
192878	3515838	3520455	11383	A0A077Z4D6_F1	3291.1.1.0	3291.1.1.0	versatile	versatile	3291.1	3291.1	FALSE	195	0.74359	148	148
192879	3515816	3501665	11383	A0A077Z4D6_F1	389.1.1.2	10.32.1.1	obligate_host	obligate_insertion	389.1	10.32	TRUE	180	1	11	14
192880	3502986	3502985	11398	A0A077Z4F5_F1	3834.1.1.0	2484.1.1.15	versatile	versatile	3834.1	2484.1	TRUE	420	0.333333	36	19
192881	3502986	3502987	11398	A0A077Z4F5_F1	3834.1.1.0	2484.1.1.15	versatile	versatile	3834.1	2484.1	TRUE	420	0.630952	36	19
192882	3504828	3504830	11406	A0A077Z4G4_F1	11.1.5.7	11.1.5.7	versatile	versatile	11.1	11.1	FALSE	105	1	157	157
192883	3509243	3509244	11410	A0A077Z4G9_F1	11.1.1.9	11.1.1.41	versatile	obligate_insertion	11.1	11.1	FALSE	205	0.804878	17	20
192884	3518425	3515203	11454	A0A077Z4L8_F1	1021.1.1.0	2004.1.1.29	versatile	versatile	1021.1	2004.1	TRUE	755	0.331126	201	271
192885	3518425	3515204	11454	A0A077Z4L8_F1	1021.1.1.0	4156.1.1.0	versatile	versatile	1021.1	4156.1	TRUE	755	0.311258	201	72
192886	3518425	3515205	11454	A0A077Z4L8_F1	1021.1.1.0	2004.1.1.30	versatile	versatile	1021.1	2004.1	TRUE	755	0.331126	201	517
192887	3518745	3518744	11471	A0A077Z4N8_F1	2006.1.4.1	102.1.1.0	obligate_host	versatile	2006.1	102.1	TRUE	85	0.941176	52	200
192888	3501371	3501372	11489	A0A077Z4Q6_F1	604.1.1.0	603.2.1.0	versatile	versatile	604.1	603.2	TRUE	60	1	154	30
192889	3514641	3514640	11491	A0A077Z4Q8_F1	189.1.1.1	220.1.1.0	versatile	versatile	189.1	220.1	TRUE	130	0.615385	50	246
192890	3514642	3514641	11491	A0A077Z4Q8_F1	11.1.1.0	189.1.1.1	versatile	versatile	11.1	189.1	TRUE	525	0.714286	912	50
192891	3512214	3517825	11498	A0A077Z4R5_F1	206.1.1.1	206.1.1.1	versatile	versatile	206.1	206.1	FALSE	260	0.980769	185	185
192892	3504197	3504204	11507	A0A077Z4S4_F1	236.1.1.1	2003.1.1.5	versatile	obligate_insertion	236.1	2003.1	TRUE	180	1	478	450
192893	3515822	3501536	11509	A0A077Z4S6_F1	101.1.2.0	192.2.1.0	versatile	versatile	101.1	192.2	TRUE	290	0.12069	528	88
192894	3515822	3501537	11509	A0A077Z4S6_F1	101.1.2.0	3615.1.1.0	versatile	versatile	101.1	3615.1	TRUE	290	0.534483	528	52
192895	3520568	3505524	11537	A0A077Z4V7_F1	3755.4.1.0	904.1.1.0	versatile	versatile	3755.4	904.1	TRUE	70	0.857143	83	18
192896	3507008	3507006	11545	A0A077Z4W7_F1	256.1.1.1	256.1.1.1	versatile	versatile	256.1	256.1	FALSE	70	0.928571	43	43
192897	3516627	3520574	11570	A0A077Z4Z6_F1	7579.1.1.3	5.1.2.0	obligate_host	versatile	7579.1	5.1	TRUE	295	0.762712	79	14
192898	3517487	3510415	11596	A0A077Z523_F1	3291.1.1.0	3922.1.1.0	versatile	versatile	3291.1	3922.1	TRUE	170	0.382353	148	261
192900	3508763	3508762	11605	A0A077Z533_F1	5001.1.1.1	601.2.1.0	versatile	versatile	5001.1	601.2	TRUE	240	0.104167	60	18
192901	3515765	3520442	11606	A0A077Z534_F1	102.1.1.31	2.1.1.79	versatile	versatile	102.1	2.1	TRUE	105	1	13	12
192902	3515476	3518975	11611	A0A077Z539_F1	602.1.1.1	4953.1.1.2	versatile	obligate_insertion	602.1	4953.1	TRUE	90	1	105	14
192903	3502480	3502478	11617	A0A077Z546_F1	1075.1.2.0	1075.1.1.0	versatile	versatile	1075.1	1075.1	FALSE	185	0.756757	25	81
192904	3518033	3513285	11620	A0A077Z549_F1	10.4.1.0	109.2.1.24	versatile	obligate_insertion	10.4	109.2	TRUE	280	1	52	46
192905	3518475	3520019	11621	A0A077Z550_F1	4.1.1.0	4.1.1.0	versatile	versatile	4.1	4.1	FALSE	60	1	456	456
192906	3519090	3519075	11626	A0A077Z556_F1	7515.1.1.0	11.1.1.0	versatile	versatile	7515.1	11.1	TRUE	105	0.809524	74	912
192908	3518211	3514181	11630	A0A077Z560_F1	2006.1.1.8	3787.3.1.1	versatile	versatile	2006.1	3787.3	TRUE	160	1	36	36
192909	3502253	3507356	11644	A0A077Z576_F1	328.6.1.2	2485.2.1.1	versatile	obligate_insertion	328.6	2485.2	TRUE	110	0.954545	85	26
192910	3514693	3514711	11646	A0A077Z579_F1	220.1.1.0	7.1.1.1	versatile	versatile	220.1	7.1	TRUE	150	0.7	246	114
192911	3501169	3501722	11649	A0A077Z582_F1	304.9.1.1	304.9.1.1	versatile	versatile	304.9	304.9	FALSE	85	1	130	130
192912	3520617	3516895	11651	A0A077Z584_F1	2003.1.5.6	1.1.9.0	obligate_host		2003.1	1.1	TRUE	160	0.40625	13	7
192913	3520617	3507302	11651	A0A077Z584_F1	2003.1.5.6	243.6.1.0	obligate_host		2003.1	243.6	TRUE	160	0.5	13	6
192914	3508151	3508150	11660	A0A077Z593_F1	3409.1.1.0	3860.1.1.0		versatile	3409.1	3860.1	TRUE	80	0.3125	7	104
192915	3516975	3507679	11679	A0A077Z5B4_F1	109.4.1.0	109.4.1.0	versatile	versatile	109.4	109.4	FALSE	140	1	2568	2568
192916	3504918	3504920	11680	A0A077Z5B5_F1	2004.1.1.30	4156.1.1.0	versatile	versatile	2004.1	4156.1	TRUE	280	0.678571	517	72
192917	3504918	3504934	11680	A0A077Z5B5_F1	2004.1.1.30	2.1.1.37	versatile	versatile	2004.1	2.1	TRUE	280	0.321429	517	54
192918	3518463	3519066	11684	A0A077Z5C2_F1	192.15.1.0	3892.1.1.0	versatile		192.15	3892.1	TRUE	80	0.3125	99	8
192919	3514139	3514146	11688	A0A077Z5C6_F1	2.1.1.0	2.1.1.0	versatile	versatile	2.1	2.1	FALSE	85	0.941176	269	269
192920	3514149	3514141	11688	A0A077Z5C6_F1	2.1.1.0	2.1.1.0	versatile	versatile	2.1	2.1	FALSE	180	0.416667	269	269
192921	3514149	3514143	11688	A0A077Z5C6_F1	2.1.1.0	2.1.1.0	versatile	versatile	2.1	2.1	FALSE	180	0.583333	269	269
192922	3505312	3516503	11699	A0A077Z5D8_F1	2498.5.1.1	2487.1.1.1	versatile	versatile	2498.5	2487.1	TRUE	165	0.878788	470	292
192923	3505313	3505312	11699	A0A077Z5D8_F1	593.1.1.1	2498.5.1.1	versatile	versatile	593.1	2498.5	TRUE	265	0.377358	298	470
192924	3518474	3501144	11711	A0A077Z5F0_F1	174.1.1.1	576.1.1.1	versatile	versatile	174.1	576.1	TRUE	100	1	204	169
192925	3512642	3512636	11714	A0A077Z5F4_F1	2004.1.1.30	3930.1.1.6	versatile		2004.1	3930.1	TRUE	120	0.958333	517	3
192926	3512643	3512668	11714	A0A077Z5F4_F1	3767.1.1.2	4.1.1.25	versatile	obligate_insertion	3767.1	4.1	TRUE	135	1	10	112
192927	3515845	3501699	11729	A0A077Z5H2_F1	2.6.1.0	4.1.1.0	versatile	versatile	2.6	4.1	TRUE	85	0.941176	218	456
192928	3517833	3512209	11731	A0A077Z5H5_F1	898.1.1.1	2007.25.1.1	versatile	versatile	898.1	2007.25	TRUE	120	1	207	221
192929	3502665	3516020	11736	A0A077Z5I1_F1	7525.1.1.2	253.1.1.0	obligate_host		7525.1	253.1	TRUE	115	0.73913	10	1
192930	3573711	3508705	11750	A0A077Z5J5_F1	2.1.1.80	375.1.1.58	versatile	versatile	2.1	375.1	TRUE	55	1	141	129
192931	3517712	3511582	11756	A0A077Z5K1_F1	2004.1.1.17	4.1.1.33	versatile	versatile	2004.1	4.1	TRUE	45	1	71	36
192932	3517712	3511555	11756	A0A077Z5K1_F1	2004.1.1.17	105.2.1.0	versatile	versatile	2004.1	105.2	TRUE	360	0.25	71	21
192933	3517712	3511557	11756	A0A077Z5K1_F1	2004.1.1.17	3559.1.1.0	versatile	versatile	2004.1	3559.1	TRUE	360	0.0694444	71	25
192934	3517712	3511558	11756	A0A077Z5K1_F1	2004.1.1.17	1008.1.1.0	versatile	versatile	2004.1	1008.1	TRUE	360	0.0972222	71	26
192935	3573749	3501625	11763	A0A077Z5K8_F1	5073.1.1.0	2006.1.1.0	versatile	versatile	5073.1	2006.1	TRUE	230	0.347826	229	171
192936	3573749	3501626	11763	A0A077Z5K8_F1	5073.1.1.0	267.1.1.3	versatile	versatile	5073.1	267.1	TRUE	230	0.630435	229	277
192937	3517563	3510816	11777	A0A077Z5M4_F1	2004.1.1.30	101.1.2.0	versatile	versatile	2004.1	101.1	TRUE	635	0.173228	517	528
192938	3517563	3510835	11777	A0A077Z5M4_F1	2004.1.1.30	4156.1.1.1	versatile		2004.1	4156.1	TRUE	635	0.204724	517	9
192939	3517563	3510836	11777	A0A077Z5M4_F1	2004.1.1.30	102.5.1.0	versatile		2004.1	102.5	TRUE	635	0.0866142	517	9
192940	3517563	3517564	11777	A0A077Z5M4_F1	2004.1.1.30	2004.1.1.29	versatile	versatile	2004.1	2004.1	FALSE	635	0.354331	517	271
192941	3517563	3505788	11777	A0A077Z5M4_F1	2004.1.1.30	11.1.1.45	versatile	versatile	2004.1	11.1	TRUE	635	0.173228	517	10
192942	3501045	3508382	11783	A0A077Z5N0_F1	2499.1.1.1	10.32.1.6	versatile		2499.1	10.32	TRUE	135	1	180	8
192943	3512050	3512051	11787	A0A077Z5N4_F1	5051.1.1.2	5073.1.1.0		versatile	5051.1	5073.1	TRUE	45	0.555556	3	229
192944	3500954	3512052	11787	A0A077Z5N4_F1	2005.1.1.36	2005.1.1.36	versatile	versatile	2005.1	2005.1	FALSE	145	1	19	19
192945	3516702	3501259	11792	A0A077Z5P0_F1	309.1.2.0	221.1.1.16	obligate_host	obligate_insertion	309.1	221.1	TRUE	80	1	13	18
192946	3520601	3506682	11803	A0A077Z5Q3_F1	11.1.1.419	6170.1.1.0		versatile	11.1	6170.1	TRUE	210	0.142857	7	18
192947	3518983	3515452	11812	A0A077Z5R2_F1	7015.1.1.0	4106.1.1.1	versatile	versatile	7015.1	4106.1	TRUE	70	1	67	80
192948	3504345	3504346	11823	A0A077Z5S3_F1	2.1.1.80	375.1.1.58	versatile	versatile	2.1	375.1	TRUE	60	1	141	129
192949	3500878	3513787	11824	A0A077Z5S4_F1	2007.1.3.0	7512.1.1.4	versatile	obligate_insertion	2007.1	7512.1	TRUE	200	1	39	18
192950	3504731	3504729	11830	A0A077Z5T0_F1	7585.1.1.1	4015.1.1.1	versatile	versatile	7585.1	4015.1	TRUE	300	0.816667	99	78
192951	3503227	3520494	11838	A0A077Z5T8_F1	3755.3.1.0	192.5.1.0	versatile		3755.3	192.5	TRUE	165	0.424242	560	5
192952	3503227	3521004	11838	A0A077Z5T8_F1	3755.3.1.0	148.1.3.0	versatile	versatile	3755.3	148.1	TRUE	165	0.151515	560	255
192953	3516123	3521003	11838	A0A077Z5T8_F1	192.29.1.0	603.6.1.0	versatile		192.29	603.6	TRUE	70	0.642857	130	3
192954	3506476	3506475	11841	A0A077Z5U1_F1	7512.1.1.52	7512.1.1.32	obligate_host	obligate_insertion	7512.1	7512.1	FALSE	165	1	13	28
192955	3516864	3507146	11854	A0A077Z5V4_F1	2.6.1.0	4.1.1.9	versatile	versatile	2.6	4.1	TRUE	85	1	218	191
192957	3520499	3503378	11882	A0A077Z5Y4_F1	7523.1.1.13	7523.1.1.13	versatile	versatile	7523.1	7523.1	FALSE	110	1	59	59
192958	3508167	3508166	11907	A0A077Z610_F1	304.112.1.0	304.112.1.3	versatile	versatile	304.112	304.112	FALSE	90	0.944444	181	61
192959	3508167	3508169	11907	A0A077Z610_F1	304.112.1.0	4.1.1.25	versatile	obligate_insertion	304.112	4.1	TRUE	145	1	181	112
192960	3508168	3508178	11907	A0A077Z610_F1	7590.1.1.0	2484.1.1.26	versatile	versatile	7590.1	2484.1	TRUE	285	0.982456	19	45
192961	3515410	3501096	11909	A0A077Z612_F1	304.9.1.0	304.9.1.1	versatile	versatile	304.9	304.9	FALSE	135	0.444444	188	130
192962	3517081	3508282	11913	A0A077Z617_F1	5.1.4.16	5.1.4.36	versatile	versatile	5.1	5.1	FALSE	495	0.767677	37	68
192963	3500632	3515431	11951	A0A077Z655_F1	1.1.7.1	2002.1.1.101	versatile	versatile	1.1	2002.1	TRUE	235	1	65	72
192964	3520964	3501766	11954	A0A077Z658_F1	4177.2.1.0	3882.1.1.0		versatile	4177.2	3882.1	TRUE	65	0.923077	5	11
192965	3518148	3513812	11964	A0A077Z670_F1	189.1.1.3	221.1.1.67	versatile	obligate_insertion	189.1	221.1	TRUE	180	0.944444	21	21
192966	3515556	3519458	11975	A0A077Z684_F1	244.1.1.0	101.1.2.12	versatile	versatile	244.1	101.1	TRUE	117	0.683761	97	16
192967	3502692	3502693	11984	A0A077Z695_F1	7015.1.1.0	4106.1.1.1	versatile	versatile	7015.1	4106.1	TRUE	95	1	67	80
192968	3517283	3509343	11994	A0A077Z6A7_F1	2.1.1.80	375.1.1.58	versatile	versatile	2.1	375.1	TRUE	50	1	141	129
192969	3506175	3506196	11997	A0A077Z6B0_F1	604.18.1.1	3293.1.1.1			604.18	3293.1	TRUE	110	1	4	4
192971	3506177	3506176	11997	A0A077Z6B0_F1	148.1.3.0	3615.1.1.0	versatile	versatile	148.1	3615.1	TRUE	95	1	255	52
192972	3519496	3519497	12009	A0A077Z6C3_F1	11.1.1.0	11.1.1.0	versatile	versatile	11.1	11.1	FALSE	100	1	912	912
192973	3517133	3508498	12014	A0A077Z6C8_F1	3421.1.1.0	148.1.1.0		versatile	3421.1	148.1	TRUE	260	1	1	30
192974	3508496	3508495	12014	A0A077Z6C8_F1	101.1.2.0	109.4.1.0	versatile	versatile	101.1	109.4	TRUE	290	0.0862069	528	2568
192975	3504263	3504284	12018	A0A077Z6D3_F1	67.1.1.1	361.1.1.1	versatile	obligate_insertion	67.1	361.1	TRUE	80	1	278	87
192976	3514978	3514979	12020	A0A077Z6D5_F1	4982.1.1.0	109.3.1.0		versatile	4982.1	109.3	TRUE	165	0.151515	1	240
192977	3513733	3513736	12027	A0A077Z6E3_F1	2002.1.1.56	109.4.1.0	obligate_host	versatile	2002.1	109.4	TRUE	115	0.26087	10	2568
192978	3513733	3513738	12027	A0A077Z6E3_F1	2002.1.1.56	906.1.1.0	obligate_host	versatile	2002.1	906.1	TRUE	115	0.26087	10	20
192979	3513733	3513734	12027	A0A077Z6E3_F1	2002.1.1.56	11.1.1.0	obligate_host	versatile	2002.1	11.1	TRUE	1030	0.116505	10	912
192980	3513733	3513735	12027	A0A077Z6E3_F1	2002.1.1.56	4081.1.1.0	obligate_host		2002.1	4081.1	TRUE	1030	0.106796	10	9
192981	3513733	3513749	12027	A0A077Z6E3_F1	2002.1.1.56	2484.1.1.13	obligate_host	versatile	2002.1	2484.1	TRUE	1030	0.18932	10	27
192982	3513733	3518127	12027	A0A077Z6E3_F1	2002.1.1.56	109.4.1.0	obligate_host	versatile	2002.1	109.4	TRUE	1030	0.31068	10	2568
192983	3513733	3513737	12027	A0A077Z6E3_F1	2002.1.1.56	2498.1.1.9	obligate_host		2002.1	2498.1	TRUE	1030	0.262136	10	2
192984	3517815	3512080	12043	A0A077Z6G3_F1	5050.1.1.9	1113.1.1.1	versatile		5050.1	1113.1	TRUE	110	0.863636	143	1
192985	3510961	3517570	12051	A0A077Z6H1_F1	77.2.1.1	77.2.1.1	versatile	versatile	77.2	77.2	FALSE	295	0.559322	33	33
192986	3514962	3514945	12052	A0A077Z6H2_F1	2004.1.1.61	3654.1.1.0	versatile	obligate_insertion	2004.1	3654.1	TRUE	60	0.833333	19	17
192987	3505472	3505473	12057	A0A077Z6H7_F1	192.29.1.0	632.22.1.0	versatile	versatile	192.29	632.22	TRUE	95	1	130	149
192988	3520660	3516946	12062	A0A077Z6I2_F1	5050.1.1.0	2498.1.1.0	versatile	versatile	5050.1	2498.1	TRUE	140	0.821429	75	61
192989	3512862	3512863	12073	A0A077Z6J3_F1	593.1.1.1	2498.5.1.1	versatile	versatile	593.1	2498.5	TRUE	250	0.4	298	470
192990	3512863	3512861	12073	A0A077Z6J3_F1	2498.5.1.1	2487.1.1.1	versatile	versatile	2498.5	2487.1	TRUE	140	1	470	292
192991	3505048	3505047	12089	A0A077Z6K9_F1	4337.1.1.1	327.19.1.0	versatile	obligate_insertion	4337.1	327.19	TRUE	45	1	183	10
192992	3519904	3519905	12090	A0A077Z6L0_F1	2003.1.4.5	375.1.1.18	versatile	versatile	2003.1	375.1	TRUE	65	1	39	45
192993	3517810	3512075	12092	A0A077Z6L2_F1	2492.1.1.2	unassigned		versatile	2492.1		FALSE	85	1	1	40
192994	3500900	3515060	12096	A0A077Z6L6_F1	633.23.1.0	3758.1.1.0	versatile	versatile	633.23	3758.1	TRUE	30	1	21	89
192995	3516191	3503481	12100	A0A077Z6M0_F1	141.1.1.0	101.1.1.0	versatile	versatile	141.1	101.1	TRUE	70	0.857143	22	241
192996	3516438	3504622	12103	A0A077Z6M4_F1	3755.3.1.0	5054.1.1.0	versatile	versatile	3755.3	5054.1	TRUE	1070	0.046729	560	136
192997	3516438	3504623	12103	A0A077Z6M4_F1	3755.3.1.0	3939.1.1.0	versatile	versatile	3755.3	3939.1	TRUE	1070	0.0420561	560	66
192998	3516438	3504624	12103	A0A077Z6M4_F1	3755.3.1.0	3922.1.1.0	versatile	versatile	3755.3	3922.1	TRUE	1070	0.0560748	560	261
192999	3516438	3501230	12103	A0A077Z6M4_F1	3755.3.1.0	5046.1.1.0	versatile	versatile	3755.3	5046.1	TRUE	1070	0.0373832	560	70
193000	3516438	3504682	12103	A0A077Z6M4_F1	3755.3.1.0	3755.3.1.0	versatile	versatile	3755.3	3755.3	FALSE	1070	0.116822	560	560
193001	3516438	3504642	12103	A0A077Z6M4_F1	3755.3.1.0	192.8.1.0	versatile	versatile	3755.3	192.8	TRUE	1070	0.317757	560	109
193002	3516438	3516375	12103	A0A077Z6M4_F1	3755.3.1.0	4323.1.1.0	versatile	versatile	3755.3	4323.1	TRUE	1070	0.0514019	560	32
193003	3520121	3520122	12114	A0A077Z6N6_F1	207.1.1.24	207.1.1.24	versatile	versatile	207.1	207.1	FALSE	275	0.8	72	72
193004	3520121	3520124	12114	A0A077Z6N6_F1	207.1.1.24	207.1.1.0	versatile	versatile	207.1	207.1	FALSE	275	0.2	72	249
193005	3507880	3507847	12129	A0A077Z6Q2_F1	5051.1.1.6	1075.4.1.0		versatile	5051.1	1075.4	TRUE	110	0.227273	1	160
193006	3520057	3520056	12132	A0A077Z6Q6_F1	2006.1.1.1	267.1.1.3	versatile	versatile	2006.1	267.1	TRUE	215	1	456	277
193007	3520058	3520057	12132	A0A077Z6Q6_F1	5073.1.1.0	2006.1.1.1	versatile	versatile	5073.1	2006.1	TRUE	380	0.434211	229	456
193008	3508320	3508321	12144	A0A077Z6S0_F1	174.1.1.1	576.1.1.0	versatile	versatile	174.1	576.1	TRUE	110	1	204	52
193009	3503065	3503062	12170	A0A077Z6U9_F1	2004.1.1.17	3860.1.1.0	versatile	versatile	2004.1	3860.1	TRUE	515	0.0970874	71	104
193010	3503065	3520891	12170	A0A077Z6U9_F1	2004.1.1.17	3301.1.1.0	versatile		2004.1	3301.1	TRUE	515	0.223301	71	1
193011	3503065	3503066	12170	A0A077Z6U9_F1	2004.1.1.17	3967.1.1.0	versatile	versatile	2004.1	3967.1	TRUE	515	0.213592	71	18
193012	3512963	3512962	12192	A0A077Z6X3_F1	5.1.4.1	3075.1.1.1	versatile		5.1	3075.1	TRUE	90	0.888889	114	1
193013	3510222	3510223	12197	A0A077Z6Y1_F1	3755.1.1.0	3755.1.1.0	versatile	versatile	3755.1	3755.1	FALSE	35	1	38	38
193014	3513586	3520814	12211	A0A077Z6Z7_F1	5001.1.1.0	277.1.1.1	versatile	obligate_insertion	5001.1	277.1	TRUE	465	0.27957	167	46
193015	3513586	3508624	12211	A0A077Z6Z7_F1	5001.1.1.0	196.1.1.1	versatile	versatile	5001.1	196.1	TRUE	465	0.322581	167	18
193016	3519289	3515537	12223	A0A077Z709_F1	5073.1.1.0	10.13.1.1	versatile	versatile	5073.1	10.13	TRUE	125	0.88	229	190
193017	3519289	3519290	12223	A0A077Z709_F1	5073.1.1.0	2006.1.1.1	versatile	versatile	5073.1	2006.1	TRUE	410	0.439024	229	456
193018	3519290	3519291	12223	A0A077Z709_F1	2006.1.1.1	267.1.1.3	versatile	versatile	2006.1	267.1	TRUE	230	1	456	277
193019	3504180	3504181	12228	A0A077Z714_F1	109.4.1.0	109.4.1.0	versatile	versatile	109.4	109.4	FALSE	195	1	2568	2568
193020	3504180	3516318	12228	A0A077Z714_F1	109.4.1.0	218.1.1.0	versatile		109.4	218.1	TRUE	125	0.76	2568	3
193021	3515797	3501455	12230	A0A077Z717_F1	5.1.4.1	5.1.4.1	versatile	versatile	5.1	5.1	FALSE	300	1	114	114
193022	3500597	3508732	12231	A0A077Z718_F1	2004.1.1.43	181.1.1.1	obligate_host	versatile	2004.1	181.1	TRUE	110	0.681818	19	19
193023	3519223	3519224	12234	A0A077Z721_F1	256.1.1.0	221.4.1.0			256.1	221.4	TRUE	190	0.947368	6	5
193024	3517383	3509944	12241	A0A077Z728_F1	109.4.1.587	109.4.1.0		versatile	109.4	109.4	FALSE	775	0.0580645	1	2568
193025	3502991	3502993	12244	A0A077Z731_F1	4954.1.1.1	4956.1.1.1	versatile	versatile	4954.1	4956.1	TRUE	225	0.4	426	320
193026	3502992	3502995	12244	A0A077Z731_F1	1.1.2.2	275.1.1.1	versatile	versatile	1.1	275.1	TRUE	60	1	96	90
193027	3502993	3503010	12244	A0A077Z731_F1	4956.1.1.1	4955.1.1.1	versatile	obligate_insertion	4956.1	4955.1	TRUE	135	1	320	14
193028	3516256	3503897	12252	A0A077Z739_F1	109.4.1.0	904.2.1.1	versatile	versatile	109.4	904.2	TRUE	95	0.736842	2568	39
193029	3516256	3503894	12252	A0A077Z739_F1	109.4.1.0	308.1.1.2	versatile	obligate_insertion	109.4	308.1	TRUE	90	0.888889	2568	12
193030	3573757	3503876	12252	A0A077Z739_F1	109.4.1.0	101.1.2.381	versatile	obligate_insertion	109.4	101.1	TRUE	100	1	2568	23
193031	3509919	3509922	12259	A0A077Z746_F1	7512.1.1.6	7512.1.1.6	versatile	versatile	7512.1	7512.1	FALSE	230	1	68	68
193032	3509921	3509920	12259	A0A077Z746_F1	2006.1.1.21	3012.1.1.5	obligate_host	obligate_insertion	2006.1	3012.1	TRUE	90	1	15	15
193033	3513417	3513454	12263	A0A077Z751_F1	304.9.1.0	304.9.1.25	versatile	obligate_insertion	304.9	304.9	FALSE	95	1	188	11
193034	3518371	3510208	12274	A0A077Z764_F1	174.1.1.1	576.1.1.1	versatile	versatile	174.1	576.1	TRUE	105	1	204	169
193035	3507897	3507898	12293	A0A077Z786_F1	603.2.1.0	2004.1.1.0	versatile	versatile	603.2	2004.1	TRUE	115	0.217391	30	728
193036	3508578	3508577	12297	A0A077Z790_F1	5054.1.1.8	5054.1.1.0	versatile	versatile	5054.1	5054.1	FALSE	30	1	15	136
193037	3503967	3503965	12306	A0A077Z799_F1	2004.1.1.0	304.8.1.0	versatile	versatile	2004.1	304.8	TRUE	85	1	728	82
193038	3508033	3517052	12310	A0A077Z7A3_F1	2003.1.7.10	304.30.1.1	versatile	versatile	2003.1	304.30	TRUE	80	1	128	120
193039	3502662	3502629	12318	A0A077Z7B3_F1	7577.1.1.4	3016.1.1.4			7577.1	3016.1	TRUE	75	1	5	3
193040	3508662	3520669	12339	A0A077Z7D5_F1	2004.1.1.120	2004.1.1.30	versatile	versatile	2004.1	2004.1	FALSE	305	0.655738	65	517
193041	3508662	3508664	12339	A0A077Z7D5_F1	2004.1.1.120	3930.1.1.0	versatile	versatile	2004.1	3930.1	TRUE	305	0.377049	65	74
193042	3508372	3518037	12342	A0A077Z7D8_F1	7515.1.1.0	11.1.1.0	versatile	versatile	7515.1	11.1	TRUE	90	0.944444	74	912
193043	3513369	3513341	12342	A0A077Z7D8_F1	7515.1.1.0	11.1.1.0	versatile	versatile	7515.1	11.1	TRUE	95	0.947368	74	912
193044	3573794	3508372	12342	A0A077Z7D8_F1	243.3.1.35	7515.1.1.0		versatile	243.3	7515.1	TRUE	450	0.8	2	74
193045	3516444	3504858	12345	A0A077Z7E1_F1	632.2.1.0	3711.1.1.0	versatile	versatile	632.2	3711.1	TRUE	360	0.111111	20	24
193046	3516444	3504859	12345	A0A077Z7E1_F1	632.2.1.0	207.10.1.0	versatile		632.2	207.10	TRUE	360	0.138889	20	5
193047	3508279	3508278	12350	A0A077Z7E6_F1	4139.1.1.1	4139.1.1.1	versatile	versatile	4139.1	4139.1	FALSE	95	1	74	74
193048	3513058	3513057	12377	A0A077Z7H5_F1	7510.1.1.1	7510.1.1.1	versatile	versatile	7510.1	7510.1	FALSE	115	1	313	313
193049	3516288	3504114	12383	A0A077Z7I1_F1	304.9.1.0	304.9.1.25	versatile	obligate_insertion	304.9	304.9	FALSE	125	0.96	188	11
193050	3501584	3501562	12385	A0A077Z7I3_F1	4.1.1.50	376.1.1.0		versatile	4.1	376.1	TRUE	50	1	5	85
193051	3516124	3503189	12386	A0A077Z7I4_F1	4177.1.1.0	4218.1.1.0	versatile		4177.1	4218.1	TRUE	100	0.25	145	4
193052	3515102	3515103	12388	A0A077Z7I6_F1	7026.1.1.0	5084.5.1.0	versatile		7026.1	5084.5	TRUE	40	0.625	23	8
193053	3515104	3518368	12388	A0A077Z7I6_F1	11.1.4.48	6.1.1.0		versatile	11.1	6.1	TRUE	180	0.722222	8	21
193054	3515105	3515097	12388	A0A077Z7I6_F1	77.1.1.0	11.1.4.48			77.1	11.1	TRUE	900	0.116667	7	8
193055	3515105	3515098	12388	A0A077Z7I6_F1	77.1.1.0	11.1.4.0		versatile	77.1	11.1	TRUE	900	0.127778	7	89
193056	3515105	3515100	12388	A0A077Z7I6_F1	77.1.1.0	11.8.1.0		versatile	77.1	11.8	TRUE	900	0.133333	7	10
193057	3515105	3515101	12388	A0A077Z7I6_F1	77.1.1.0	11.1.4.0		versatile	77.1	11.1	TRUE	900	0.133333	7	89
193058	3515105	3518369	12388	A0A077Z7I6_F1	77.1.1.0	11.1.4.48			77.1	11.1	TRUE	900	0.116667	7	8
193059	3515105	3515104	12388	A0A077Z7I6_F1	77.1.1.0	11.1.4.48			77.1	11.1	TRUE	900	0.11	7	8
193060	3511061	3511076	12412	A0A077Z7L1_F1	2005.1.1.36	2005.1.1.36	versatile	versatile	2005.1	2005.1	FALSE	145	1	19	19
193061	3516426	3504650	12414	A0A077Z7L3_F1	206.1.1.1	10.12.1.1	versatile	versatile	206.1	10.12	TRUE	280	0.464286	185	51
193062	3516426	3504651	12414	A0A077Z7L3_F1	206.1.1.1	10.12.1.1	versatile	versatile	206.1	10.12	TRUE	280	0.482143	185	51
193063	3518290	3514562	12432	A0A077Z7N5_F1	5051.1.1.0	5051.1.1.0	versatile	versatile	5051.1	5051.1	FALSE	90	0.722222	33	33
193066	3516518	3501239	12438	A0A077Z7P2_F1	226.1.1.1	109.27.1.0	versatile	versatile	226.1	109.27	TRUE	55	1	62	39
193067	3509775	3509774	12505	A0A077Z7W6_F1	314.1.1.1	329.1.1.0	versatile		314.1	329.1	TRUE	145	1	270	9
193068	3512989	3512992	12511	A0A077Z7X3_F1	2007.1.3.0	7512.1.1.4	versatile	obligate_insertion	2007.1	7512.1	TRUE	160	0.90625	39	18
193069	3509108	3517247	12527	A0A077Z7Z2_F1	601.1.2.1	601.1.1.1		versatile	601.1	601.1	FALSE	375	0.52	4	21
193070	3509108	3509107	12527	A0A077Z7Z2_F1	601.1.2.1	601.1.1.1		versatile	601.1	601.1	FALSE	375	0.373333	4	21
193071	3515654	3519959	12540	A0A077Z807_F1	327.11.2.0	327.11.2.0	versatile	versatile	327.11	327.11	FALSE	70	0.928571	53	53
193072	3509581	3509583	12545	A0A077Z813_F1	101.1.2.19	264.2.1.1	versatile	versatile	101.1	264.2	TRUE	255	0.470588	218	154
193073	3509583	3509585	12545	A0A077Z813_F1	264.2.1.1	101.1.2.19	versatile	versatile	264.2	101.1	TRUE	135	0.888889	154	218
193074	3520643	3507957	12558	A0A077Z827_F1	11.1.1.12	11.1.1.12	versatile	versatile	11.1	11.1	FALSE	125	0.8	79	79
193075	3520643	3507960	12558	A0A077Z827_F1	11.1.1.12	11.1.1.12	versatile	versatile	11.1	11.1	FALSE	570	0.175439	79	79
193076	3520643	3507950	12558	A0A077Z827_F1	11.1.1.12	11.1.1.12	versatile	versatile	11.1	11.1	FALSE	570	0.175439	79	79
193077	3520643	3500524	12558	A0A077Z827_F1	11.1.1.12	11.1.1.12	versatile	versatile	11.1	11.1	FALSE	570	0.157895	79	79
193078	3520643	3507954	12558	A0A077Z827_F1	11.1.1.12	11.1.1.12	versatile	versatile	11.1	11.1	FALSE	570	0.157895	79	79
193079	3520643	3507961	12558	A0A077Z827_F1	11.1.1.12	11.1.1.12	versatile	versatile	11.1	11.1	FALSE	570	0.175439	79	79
193080	3518941	3501107	12564	A0A077Z834_F1	223.1.1.0	223.1.1.0	versatile	versatile	223.1	223.1	FALSE	420	0.392857	152	152
193081	3515472	3518941	12564	A0A077Z834_F1	223.1.1.0	223.1.1.0	versatile	versatile	223.1	223.1	FALSE	595	0.218487	152	152
193082	3501107	3515473	12564	A0A077Z834_F1	223.1.1.0	2006.1.6.0	versatile	versatile	223.1	2006.1	TRUE	255	0.960784	152	74
193083	3517869	3512507	12577	A0A077Z847_F1	213.1.1.22	101.1.15.2			213.1	101.1	TRUE	65	0.846154	2	3
193084	3501306	3501310	12589	A0A077Z860_F1	133.1.1.0	133.1.1.0			133.1	133.1	FALSE	35	0.714286	8	8
193085	3520655	3508463	12596	A0A077Z867_F1	5054.1.1.0	1075.4.1.0	versatile	versatile	5054.1	1075.4	TRUE	190	0.421053	136	160
193086	3503769	3516222	12626	A0A077Z8A2_F1	633.4.1.0	4177.1.1.0		versatile	633.4	4177.1	TRUE	55	0.454545	3	145
193087	3520789	3500556	12627	A0A077Z8A4_F1	7519.1.1.0	3775.1.1.1		versatile	7519.1	3775.1	TRUE	455	0.942857	6	31
193088	3515690	3520108	12629	A0A077Z8A6_F1	10.12.1.1	10.12.1.1	versatile	versatile	10.12	10.12	FALSE	210	0.690476	51	51
193089	3515690	3520106	12629	A0A077Z8A6_F1	10.12.1.1	2007.1.19.2	versatile	versatile	10.12	2007.1	TRUE	555	0.585586	51	22
193090	3515690	3520107	12629	A0A077Z8A6_F1	10.12.1.1	2004.1.1.0	versatile	versatile	10.12	2004.1	TRUE	555	0.351351	51	728
193091	3520600	3516769	12656	A0A077Z8D3_F1	2006.1.1.21	3012.1.1.5	obligate_host	obligate_insertion	2006.1	3012.1	TRUE	100	0.95	15	15
193092	3503329	3503331	12676	A0A077Z8F4_F1	604.1.1.1	4.1.1.0	versatile	versatile	604.1	4.1	TRUE	45	0.555556	103	456
193093	3503333	3503344	12676	A0A077Z8F4_F1	604.1.1.0	2496.1.1.6	versatile	obligate_insertion	604.1	2496.1	TRUE	145	1	154	14
193095	3516970	3507826	12706	A0A077Z8I5_F1	109.4.1.0	1075.4.1.0	versatile	versatile	109.4	1075.4	TRUE	145	0.206897	2568	160
193096	3507818	3507825	12706	A0A077Z8I5_F1	5050.1.1.0	3456.1.1.0	versatile	versatile	5050.1	3456.1	TRUE	95	0.421053	75	35
193097	3507818	3507819	12706	A0A077Z8I5_F1	5050.1.1.0	3456.1.1.0	versatile	versatile	5050.1	3456.1	TRUE	620	0.0806452	75	35
193098	3507818	3516971	12706	A0A077Z8I5_F1	5050.1.1.0	2004.1.1.5	versatile	versatile	5050.1	2004.1	TRUE	620	0.387097	75	487
193099	3507818	3507821	12706	A0A077Z8I5_F1	5050.1.1.0	148.1.1.0	versatile	versatile	5050.1	148.1	TRUE	620	0.0967742	75	30
193100	3507818	3507823	12706	A0A077Z8I5_F1	5050.1.1.0	603.3.1.0	versatile	versatile	5050.1	603.3	TRUE	620	0.0483871	75	10
193101	3507818	3507824	12706	A0A077Z8I5_F1	5050.1.1.0	1075.4.1.0	versatile	versatile	5050.1	1075.4	TRUE	620	0.0887097	75	160
193102	3516971	3507817	12706	A0A077Z8I5_F1	2004.1.1.5	304.163.1.0	versatile	versatile	2004.1	304.163	TRUE	80	1	487	62
193103	3517916	3512594	12708	A0A077Z8I7_F1	2004.1.1.87	3922.1.1.0	versatile	versatile	2004.1	3922.1	TRUE	845	0.390533	240	261
193104	3520826	3512593	12708	A0A077Z8I7_F1	3755.3.1.0	874.1.1.1	versatile	obligate_insertion	3755.3	874.1	TRUE	435	1	560	54
193105	3512594	3520826	12708	A0A077Z8I7_F1	3922.1.1.0	3755.3.1.0	versatile	versatile	3922.1	3755.3	TRUE	480	0.09375	261	560
193106	3517469	3510237	12710	A0A077Z8J1_F1	150.1.1.54	4207.1.2.0		versatile	150.1	4207.1	TRUE	210	0.214286	2	41
193107	3517469	3510242	12710	A0A077Z8J1_F1	150.1.1.54	103.1.1.0		versatile	150.1	103.1	TRUE	210	0.261905	2	113
193108	3510239	3520715	12710	A0A077Z8J1_F1	633.6.1.0	604.1.1.0	versatile	versatile	633.6	604.1	TRUE	540	0.166667	32	154
193109	3510239	3510240	12710	A0A077Z8J1_F1	633.6.1.0	3937.1.1.0	versatile	versatile	633.6	3937.1	TRUE	540	0.212963	32	13
193110	3510239	3510241	12710	A0A077Z8J1_F1	633.6.1.0	633.7.1.0	versatile		633.6	633.7	TRUE	540	0.222222	32	9
193111	3510239	3510243	12710	A0A077Z8J1_F1	633.6.1.0	1073.1.1.0	versatile	versatile	633.6	1073.1	TRUE	340	0.176471	32	28
193112	3510243	3510238	12710	A0A077Z8J1_F1	1073.1.1.0	6165.1.1.1	versatile		1073.1	6165.1	TRUE	255	0.941176	28	9
193113	3519740	3519739	12720	A0A077Z8K1_F1	7523.1.1.20	7523.1.1.20	versatile	versatile	7523.1	7523.1	FALSE	230	0.521739	124	124
193114	3515597	3519741	12720	A0A077Z8K1_F1	2007.1.2.4	2007.1.2.4	versatile	versatile	2007.1	2007.1	FALSE	130	1	24	24
193115	3501387	3501388	12723	A0A077Z8K4_F1	64.1.1.0	11.2.1.0	versatile	versatile	64.1	11.2	TRUE	730	0.184932	20	180
193116	3501387	3501389	12723	A0A077Z8K4_F1	64.1.1.0	11.1.1.0	versatile	versatile	64.1	11.1	TRUE	730	0.0342466	20	912
193117	3501387	3501427	12723	A0A077Z8K4_F1	64.1.1.0	3755.3.1.0	versatile	versatile	64.1	3755.3	TRUE	730	0.19863	20	560
193118	3517584	3510870	12726	A0A077Z8K7_F1	7512.1.1.0	7512.1.1.1	versatile	versatile	7512.1	7512.1	FALSE	160	1	174	136
193119	3513198	3513197	12734	A0A077Z8L5_F1	243.3.1.0	243.3.1.0	versatile	versatile	243.3	243.3	FALSE	840	0.119048	77	77
193120	3513198	3513207	12734	A0A077Z8L5_F1	243.3.1.0	243.3.1.0	versatile	versatile	243.3	243.3	FALSE	840	0.130952	77	77
193121	3513198	3513209	12734	A0A077Z8L5_F1	243.3.1.0	221.1.1.0	versatile	versatile	243.3	221.1	TRUE	840	0.125	77	196
193122	3513198	3513210	12734	A0A077Z8L5_F1	243.3.1.0	243.3.1.0	versatile	versatile	243.3	243.3	FALSE	840	0.125	77	77
193123	3513198	3513211	12734	A0A077Z8L5_F1	243.3.1.0	243.3.1.0	versatile	versatile	243.3	243.3	FALSE	840	0.119048	77	77
193124	3513198	3513212	12734	A0A077Z8L5_F1	243.3.1.0	243.3.1.0	versatile	versatile	243.3	243.3	FALSE	840	0.0654762	77	77
193125	3513198	3513214	12734	A0A077Z8L5_F1	243.3.1.0	243.3.1.0	versatile	versatile	243.3	243.3	FALSE	840	0.119048	77	77
193126	3505229	3573763	12735	A0A077Z8L6_F1	7523.1.1.0	7523.1.1.0	versatile	versatile	7523.1	7523.1	FALSE	200	0.6	294	294
193127	3520618	3507360	12737	A0A077Z8L8_F1	140.1.1.0	2005.1.1.7	versatile	versatile	140.1	2005.1	TRUE	250	1	19	26
193128	3515330	3518443	12739	A0A077Z8M0_F1	109.4.1.0	145.1.1.0	versatile	versatile	109.4	145.1	TRUE	145	0.655172	2568	26
193129	3514958	3514963	12741	A0A077Z8M2_F1	65.1.1.3	2002.1.1.0	versatile	versatile	65.1	2002.1	TRUE	315	1	43	126
193130	3513138	3513139	12748	A0A077Z8N0_F1	2004.1.1.1	148.1.3.19	versatile	versatile	2004.1	148.1	TRUE	75	1	233	169
193131	3514949	3518361	12767	A0A077Z8P9_F1	1.1.7.4	3687.1.1.1	versatile	versatile	1.1	3687.1	TRUE	125	1	89	90
193132	3517792	3507093	12778	A0A077Z8R0_F1	2007.2.3.3	220.1.1.28	versatile		2007.2	220.1	TRUE	405	0.451852	47	2
193133	3515071	3515072	12781	A0A077Z8R4_F1	109.4.1.0	109.3.1.8	versatile	versatile	109.4	109.3	TRUE	255	0.666667	2568	100
193134	3520456	3515818	12795	A0A077Z8S8_F1	632.22.1.0	4207.1.2.0	versatile	versatile	632.22	4207.1	TRUE	640	0.046875	149	41
193136	3520456	3501646	12795	A0A077Z8S8_F1	632.22.1.0	4207.1.2.0	versatile	versatile	632.22	4207.1	TRUE	640	0.0625	149	41
193137	3518866	3515469	12808	A0A077Z8U1_F1	2003.1.11.1	2003.1.1.37	versatile	obligate_insertion	2003.1	2003.1	FALSE	195	1	214	142
193138	3505262	3505281	12814	A0A077Z8U9_F1	11.1.1.0	2006.1.6.2	versatile	obligate_insertion	11.1	2006.1	TRUE	240	1	912	22
193139	3520679	3504071	12834	A0A077Z8X1_F1	7575.1.1.7	109.4.1.0	versatile	versatile	7575.1	109.4	TRUE	75	0.333333	20	2568
193140	3517230	3509129	12834	A0A077Z8X1_F1	5.1.4.0	109.4.1.0	versatile	versatile	5.1	109.4	TRUE	1115	0.372197	378	2568
193141	3509129	3520679	12834	A0A077Z8X1_F1	109.4.1.0	7575.1.1.7	versatile	versatile	109.4	7575.1	TRUE	480	0.78125	2568	20
193142	3519869	3515648	12841	A0A077Z8X9_F1	108.1.1.26	108.1.1.29	versatile	versatile	108.1	108.1	FALSE	150	0.433333	36	134
193143	3519869	3519870	12841	A0A077Z8X9_F1	108.1.1.26	108.1.1.26	versatile	versatile	108.1	108.1	FALSE	150	0.533333	36	36
193145	3505444	3516558	12880	A0A077Z923_F1	109.4.1.0	109.4.1.0	versatile	versatile	109.4	109.4	FALSE	95	1	2568	2568
193148	3516515	3505225	12887	A0A077Z930_F1	70.3.1.1	3358.1.1.0	versatile	obligate_insertion	70.3	3358.1	TRUE	30	1	172	42
193149	3516892	3507268	12889	A0A077Z932_F1	7523.1.1.23	7523.1.1.23	versatile	versatile	7523.1	7523.1	FALSE	180	1	80	80
193150	3520766	3507137	12892	A0A077Z935_F1	109.4.1.0	103.1.1.0	versatile	versatile	109.4	103.1	TRUE	105	0.571429	2568	113
193151	3509055	3509074	12909	A0A077Z952_F1	3236.2.1.0	4261.1.1.1		obligate_insertion	3236.2	4261.1	TRUE	175	0.457143	4	50
193152	3509055	3517239	12909	A0A077Z952_F1	3236.2.1.0	4261.1.1.1		obligate_insertion	3236.2	4261.1	TRUE	175	0.457143	4	50
193153	3520922	3517510	12919	A0A077Z963_F1	109.4.1.0	11.2.1.0	versatile	versatile	109.4	11.2	TRUE	355	0.56338	2568	180
193154	3520922	3510530	12919	A0A077Z963_F1	109.4.1.0	11.2.1.12	versatile	versatile	109.4	11.2	TRUE	165	1	2568	41
193155	3501524	3501526	12924	A0A077Z968_F1	220.1.1.1	376.1.2.1	versatile	versatile	220.1	376.1	TRUE	80	0.75	173	36
193156	3509321	3509298	12937	A0A077Z984_F1	5054.1.1.2	109.3.1.0	versatile	versatile	5054.1	109.3	TRUE	40	0.75	96	240
193157	3517278	3509321	12937	A0A077Z984_F1	109.3.1.0	5054.1.1.2	versatile	versatile	109.3	5054.1	TRUE	495	0.686869	240	96
193158	3517278	3509299	12937	A0A077Z984_F1	109.3.1.0	109.3.1.0	versatile	versatile	109.3	109.3	FALSE	495	0.191919	240	240
193159	3511722	3511723	12942	A0A077Z989_F1	236.1.1.1	2003.1.1.5	versatile	obligate_insertion	236.1	2003.1	TRUE	165	1	478	450
193160	3511845	3517762	12946	A0A077Z993_F1	2004.1.1.0	3636.1.1.0	versatile	versatile	2004.1	3636.1	TRUE	210	0.833333	728	88
193161	3517228	3509015	12951	A0A077Z998_F1	4070.1.1.1	148.1.3.19	versatile	versatile	4070.1	148.1	TRUE	80	0.9375	32	169
193162	3503116	3516092	12952	A0A077Z999_F1	5054.1.1.2	109.3.1.0	versatile	versatile	5054.1	109.3	TRUE	35	0.857143	96	240
193163	3512561	3512559	12956	A0A077Z9A4_F1	11.1.1.0	192.1.1.0	versatile	versatile	11.1	192.1	TRUE	70	0.928571	912	12
193164	3513321	3513308	12958	A0A077Z9A7_F1	11.12.1.1	5057.1.1.1	obligate_host	versatile	11.12	5057.1	TRUE	245	0.714286	10	44
193165	3513308	3513309	12958	A0A077Z9A7_F1	5057.1.1.1	3922.1.1.0	versatile	versatile	5057.1	3922.1	TRUE	70	0.357143	44	261
193166	3513323	3500976	12958	A0A077Z9A7_F1	11.12.1.1	5057.1.1.1	obligate_host	versatile	11.12	5057.1	TRUE	250	0.72	10	44
193167	3504559	3504590	12963	A0A077Z9B3_F1	212.1.1.10	245.1.1.0	obligate_host		212.1	245.1	TRUE	75	1	48	8
193168	3508888	3508902	12973	A0A077Z9C4_F1	109.4.1.0	708.1.2.0	versatile		109.4	708.1	TRUE	120	0.791667	2568	6
193170	3520482	3516003	12979	A0A077Z9D0_F1	4070.1.1.2	7.1.1.0	versatile	versatile	4070.1	7.1	TRUE	185	0.432432	120	57
193171	3503747	3503748	12997	A0A077Z9F0_F1	11.1.5.0	10.1.1.0	versatile	versatile	11.1	10.1	TRUE	265	0.962264	69	75
193172	3505260	3516521	13002	A0A077Z9F6_F1	5001.1.1.0	395.1.1.3	versatile		5001.1	395.1	TRUE	85	0.647059	167	1
193174	3518032	3513252	13022	A0A077Z9H7_F1	2003.1.2.5	2003.1.2.5	versatile	versatile	2003.1	2003.1	FALSE	105	1	183	183
193175	3514059	3514087	13051	A0A077Z9K8_F1	304.60.1.2	3310.1.1.1	obligate_host	obligate_insertion	304.60	3310.1	TRUE	90	1	52	57
193176	3506420	3506419	13062	A0A077Z9L9_F1	109.4.1.441	109.4.1.0		versatile	109.4	109.4	FALSE	205	1	2	2568
193177	3519606	3519605	13065	A0A077Z9M3_F1	7515.1.1.6	632.23.1.0	versatile		7515.1	632.23	TRUE	45	1	78	2
193178	3515594	3519606	13065	A0A077Z9M3_F1	601.25.1.0	7515.1.1.6		versatile	601.25	7515.1	TRUE	370	0.864865	4	78
193179	3515594	3519607	13065	A0A077Z9M3_F1	601.25.1.0	109.4.1.0		versatile	601.25	109.4	TRUE	35	0.714286	4	2568
193180	3515594	3519608	13065	A0A077Z9M3_F1	601.25.1.0	604.1.1.11			601.25	604.1	TRUE	315	0.809524	4	1
193181	3516459	3505109	13081	A0A077Z9P1_F1	70.3.1.1	3358.1.1.2	versatile	obligate_insertion	70.3	3358.1	TRUE	65	1	172	54
193182	3505389	3505390	13113	A0A077Z9S7_F1	2004.1.1.144	3636.1.1.0	obligate_host	versatile	2004.1	3636.1	TRUE	155	1	87	88
193183	3516743	3506502	13117	A0A077Z9T1_F1	220.1.1.19	220.1.1.21	obligate_host	obligate_insertion	220.1	220.1	FALSE	280	0.553571	30	30
193184	3516743	3506503	13117	A0A077Z9T1_F1	220.1.1.19	220.1.1.21	obligate_host	obligate_insertion	220.1	220.1	FALSE	280	0.392857	30	30
193185	3508970	3508974	13133	A0A077Z9U9_F1	109.4.1.588	220.1.1.94			109.4	220.1	TRUE	265	0.509434	3	3
193186	3503624	3503623	13143	A0A077Z9W0_F1	632.22.1.0	1203.1.2.0	versatile	versatile	632.22	1203.1	TRUE	600	0.05	149	12
193188	3503624	3503625	13143	A0A077Z9W0_F1	632.22.1.0	604.1.1.0	versatile	versatile	632.22	604.1	TRUE	600	0.266667	149	154
193189	3503624	3501207	13143	A0A077Z9W0_F1	632.22.1.0	4177.1.1.0	versatile	versatile	632.22	4177.1	TRUE	600	0.258333	149	145
193192	3516199	3516208	13143	A0A077Z9W0_F1	3684.1.1.0	601.27.1.0	versatile		3684.1	601.27	TRUE	50	0.9	35	6
193193	3516199	3503624	13143	A0A077Z9W0_F1	3684.1.1.0	632.22.1.0	versatile	versatile	3684.1	632.22	TRUE	700	0.107143	35	149
193194	3511307	3511309	13167	A0A077Z9Y9_F1	398.1.1.0	398.1.1.2	versatile	versatile	398.1	398.1	FALSE	35	1	30	17
193195	3517659	3511307	13167	A0A077Z9Y9_F1	319.1.1.3	398.1.1.0	versatile	versatile	319.1	398.1	TRUE	85	0.341176	13	30
193196	3502871	3516047	13221	A0A077ZA51_F1	174.1.1.1	576.1.1.1	versatile	versatile	174.1	576.1	TRUE	125	0.96	204	169
193197	3518390	3515094	13227	A0A077ZA59_F1	2004.1.1.38	220.1.1.1		versatile	2004.1	220.1	TRUE	125	0.88	2	173
193198	3573612	3508097	13238	A0A077ZA71_F1	3615.1.1.0	2004.1.1.36	versatile	versatile	3615.1	2004.1	TRUE	265	1	52	38
193199	3520645	3508045	13258	A0A077ZA92_F1	2003.1.11.4	2003.1.1.19	versatile	obligate_insertion	2003.1	2003.1	FALSE	175	1	37	33
193200	3520728	3510765	13264	A0A077ZA99_F1	3711.1.1.0	4177.1.1.0	versatile	versatile	3711.1	4177.1	TRUE	125	0.52	24	145
193201	3520733	3511086	13283	A0A077ZAC0_F1	5.1.4.0	5.1.4.36	versatile	versatile	5.1	5.1	FALSE	335	1	378	68
193202	3512248	3512239	13290	A0A077ZAC9_F1	5041.1.1.1	5041.1.1.1			5041.1	5041.1	FALSE	80	1	2	2
193203	3502475	3520481	13305	A0A077ZAE4_F1	304.102.1.2	320.1.1.0	versatile	versatile	304.102	320.1	TRUE	45	0.666667	112	55
193204	3502475	3502474	13305	A0A077ZAE4_F1	304.102.1.2	1056.1.1.1	versatile	versatile	304.102	1056.1	TRUE	150	1	112	95
193205	3520905	3507089	13313	A0A077ZAF2_F1	5073.1.2.1	10.13.1.1	obligate_host	versatile	5073.1	10.13	TRUE	125	0.92	128	190
193206	3507091	3507090	13313	A0A077ZAF2_F1	2006.1.1.1	267.1.1.0	versatile	versatile	2006.1	267.1	TRUE	175	1	456	188
193207	3508073	3517084	13316	A0A077ZAF5_F1	3926.1.1.0	10.35.1.2	versatile	versatile	3926.1	10.35	TRUE	280	0.75	12	23
193208	3513017	3513018	13324	A0A077ZAG3_F1	223.2.1.8	7.1.1.0		versatile	223.2	7.1	TRUE	90	1	7	57
193209	3516245	3503783	13336	A0A077ZAH6_F1	108.1.1.0	108.1.1.0	versatile	versatile	108.1	108.1	FALSE	480	0.291667	277	277
193210	3516245	3503784	13336	A0A077ZAH6_F1	108.1.1.0	5076.1.1.1	versatile	versatile	108.1	5076.1	TRUE	480	0.604167	277	14
193211	3506699	3506698	13350	A0A077ZAJ1_F1	2005.1.1.29	375.1.1.46	versatile	versatile	2005.1	375.1	TRUE	60	1	447	189
193212	3513554	3513557	13353	A0A077ZAJ6_F1	109.4.1.0	109.4.1.0	versatile	versatile	109.4	109.4	FALSE	85	0.529412	2568	2568
193213	3503303	3516154	13367	A0A077ZAL2_F1	2007.1.3.0	7512.1.1.4	versatile	obligate_insertion	2007.1	7512.1	TRUE	165	1	39	18
193214	3520910	3508574	13376	A0A077ZAM2_F1	2007.1.4.1	7572.1.1.1	versatile	versatile	2007.1	7572.1	TRUE	125	1	140	155
193215	3508575	3508576	13376	A0A077ZAM2_F1	2007.1.4.1	7572.1.1.1	versatile	versatile	2007.1	7572.1	TRUE	125	1	140	155
193216	3520192	3515706	13378	A0A077ZAM5_F1	2484.1.1.12	2484.1.1.12	versatile	versatile	2484.1	2484.1	FALSE	175	0.914286	13	13
193217	3516999	3507785	13389	A0A077ZAN7_F1	212.1.1.10	245.1.1.1	obligate_host	obligate_insertion	212.1	245.1	TRUE	85	1	48	39
193218	3509961	3509960	13418	A0A077ZAR8_F1	10.32.1.0	101.1.1.0	versatile	versatile	10.32	101.1	TRUE	90	0.333333	218	241
193219	3509961	3509962	13418	A0A077ZAR8_F1	10.32.1.0	101.1.1.0	versatile	versatile	10.32	101.1	TRUE	90	0.555556	218	241
193221	3518232	3514355	13423	A0A077ZAS3_F1	3777.1.1.1	10.12.1.53			3777.1	10.12	TRUE	265	0.886792	4	6
193222	3514553	3514549	13433	A0A077ZAT5_F1	206.1.1.20	214.1.1.1	versatile	versatile	206.1	214.1	TRUE	105	1	54	46
193223	3508408	3517103	13434	A0A077ZAT6_F1	4.1.1.0	4992.1.1.0	versatile		4.1	4992.1	TRUE	70	1	456	8
193224	3520654	3508409	13434	A0A077ZAT6_F1	4.1.1.187	109.4.1.0		versatile	4.1	109.4	TRUE	40	0.75	2	2568
193225	3573771	3517000	13466	A0A077ZAX1_F1	3403.1.1.0	3403.1.1.0			3403.1	3403.1	FALSE	75	1	8	8
193226	3520356	3520355	13476	A0A077ZAY2_F1	5073.1.1.0	10.13.1.0	versatile	versatile	5073.1	10.13	TRUE	100	0.8	229	33
193227	3520356	3515744	13476	A0A077ZAY2_F1	5073.1.1.0	2006.1.1.0	versatile	versatile	5073.1	2006.1	TRUE	530	0.462264	229	171
193228	3515744	3520354	13476	A0A077ZAY2_F1	2006.1.1.0	267.1.1.0	versatile	versatile	2006.1	267.1	TRUE	285	0.894737	171	188
193229	3504971	3504970	13488	A0A077ZAZ4_F1	1075.4.1.1	2004.1.1.5	versatile	versatile	1075.4	2004.1	TRUE	310	0.887097	226	487
193230	3507497	3507488	13491	A0A077ZAZ7_F1	327.17.1.0	327.17.1.3		versatile	327.17	327.17	FALSE	120	0.916667	8	38
193231	3517903	3512614	13514	A0A077ZB23_F1	220.1.1.0	220.1.1.1	versatile	versatile	220.1	220.1	FALSE	115	1	246	173
193232	3501051	3514924	13524	A0A077ZB33_F1	221.1.1.6	376.1.2.0	versatile	versatile	221.1	376.1	TRUE	65	0.846154	28	20
193233	3501051	3514928	13524	A0A077ZB33_F1	221.1.1.6	376.1.2.0	versatile	versatile	221.1	376.1	TRUE	275	0.254545	28	20
193234	3501051	3514904	13524	A0A077ZB33_F1	221.1.1.6	376.1.2.1	versatile	versatile	221.1	376.1	TRUE	275	0.181818	28	36
193235	3514916	3514922	13524	A0A077ZB33_F1	2007.1.4.2	221.1.1.6	versatile	versatile	2007.1	221.1	TRUE	235	0.425532	32	28
193236	3514916	3514903	13524	A0A077ZB33_F1	2007.1.4.2	304.9.1.0	versatile	versatile	2007.1	304.9	TRUE	75	1	32	188
193237	3520805	3513311	13527	A0A077ZB36_F1	189.1.1.3	221.1.1.67	versatile	obligate_insertion	189.1	221.1	TRUE	165	0.787879	21	21
193238	3516747	3506530	13547	A0A077ZB56_F1	2003.1.2.24	2003.1.2.24	versatile	versatile	2003.1	2003.1	FALSE	195	1	517	517
193239	3509236	3509250	13566	A0A077ZB75_F1	604.5.1.0	10.32.1.94	versatile		604.5	10.32	TRUE	290	0.844828	57	5
193240	3520497	3503342	13578	A0A077ZB89_F1	2004.1.1.184	1.1.7.41	versatile	obligate_insertion	2004.1	1.1	TRUE	90	1	164	17
193241	3520497	3516144	13578	A0A077ZB89_F1	2004.1.1.184	2004.1.1.186	versatile	versatile	2004.1	2004.1	FALSE	220	0.954545	164	23
193242	3502670	3502663	13591	A0A077ZBA3_F1	390.1.1.1	390.1.1.1	versatile	versatile	390.1	390.1	FALSE	80	0.9375	16	16
193243	3517160	3508671	13599	A0A077ZBB2_F1	7585.1.1.1	4015.1.1.1	versatile	versatile	7585.1	4015.1	TRUE	245	1	99	78
193244	3519828	3519829	13628	A0A077ZBE2_F1	2006.1.1.32	3012.1.1.0	obligate_host	versatile	2006.1	3012.1	TRUE	105	1	10	84
193245	3519734	3519735	13638	A0A077ZBF2_F1	7523.1.1.20	7523.1.1.20	versatile	versatile	7523.1	7523.1	FALSE	260	0.576923	124	124
193246	3573579	3506459	13653	A0A077ZBG8_F1	109.4.1.0	221.1.1.0	versatile	versatile	109.4	221.1	TRUE	125	0.8	2568	196
193247	3504794	3504795	13666	A0A077ZBI3_F1	10.32.1.0	375.1.1.0	versatile	versatile	10.32	375.1	TRUE	60	0.916667	218	230
193248	3501777	3515851	13674	A0A077ZBJ1_F1	604.1.1.0	189.1.1.1	versatile	versatile	604.1	189.1	TRUE	445	0.876404	154	50
193249	3504822	3516413	13694	A0A077ZBL2_F1	6170.1.1.1	5054.1.1.0		versatile	6170.1	5054.1	TRUE	135	0.185185	2	136
193250	3512307	3520769	13719	A0A077ZBP0_F1	174.1.1.1	576.1.1.1	versatile	versatile	174.1	576.1	TRUE	75	1	204	169
193251	3504366	3516334	13722	A0A077ZBP4_F1	1038.1.1.0	109.4.1.0		versatile	1038.1	109.4	TRUE	60	0.666667	7	2568
193252	3515529	3519229	13728	A0A077ZBQ0_F1	7523.1.1.2	7523.1.1.2	versatile	versatile	7523.1	7523.1	FALSE	170	1	80	80
193253	3519231	3519230	13728	A0A077ZBQ0_F1	7523.1.1.2	7523.1.1.2	versatile	versatile	7523.1	7523.1	FALSE	145	1	80	80
193254	3500836	3518968	13730	A0A077ZBQ2_F1	7579.1.1.3	5.1.5.4	obligate_host	obligate_insertion	7579.1	5.1	TRUE	470	1	79	12
193255	3518588	3573667	13736	A0A077ZBQ8_F1	2003.1.1.22	298.1.1.24	versatile	obligate_insertion	2003.1	298.1	TRUE	135	1	78	39
193256	3503871	3503872	13742	A0A077ZBR5_F1	206.1.1.1	206.1.1.0	versatile	versatile	206.1	206.1	FALSE	155	0.193548	185	94
193257	3508534	3508535	13756	A0A077ZBS9_F1	3767.1.1.0	4.1.1.0	versatile	versatile	3767.1	4.1	TRUE	135	1	56	456
193258	3514731	3514730	13788	A0A077ZBW2_F1	1075.4.1.1	2004.1.1.5	versatile	versatile	1075.4	2004.1	TRUE	255	0.980392	226	487
193259	3518615	3514758	13788	A0A077ZBW2_F1	2007.1.4.2	4004.1.1.0	versatile	versatile	2007.1	4004.1	TRUE	175	1	32	13
193260	3515653	3501143	13799	A0A077ZBX3_F1	304.8.1.0	1.1.2.0	versatile	versatile	304.8	1.1	TRUE	130	1	82	83
193261	3519952	3515653	13799	A0A077ZBX3_F1	1075.1.2.1	304.8.1.0	obligate_host	versatile	1075.1	304.8	TRUE	215	0.395349	124	82
193262	3504506	3516339	13815	A0A077ZBY9_F1	2488.1.1.6	2.1.1.21	versatile	versatile	2488.1	2.1	TRUE	85	1	20	20
193263	3513947	3518172	13817	A0A077ZBZ1_F1	1075.4.1.1	2004.1.1.5	versatile	versatile	1075.4	2004.1	TRUE	240	0.833333	226	487
193264	3504269	3500542	13828	A0A077ZC04_F1	2.6.1.0	4.1.1.9	versatile	versatile	2.6	4.1	TRUE	90	1	218	191
193265	3520400	3520401	13832	A0A077ZC09_F1	10.1.1.3	362.1.1.1	versatile	versatile	10.1	362.1	TRUE	100	0.8	28	27
193266	3518517	3503499	13833	A0A077ZC10_F1	129.1.1.23	5067.1.1.0		versatile	129.1	5067.1	TRUE	45	0.888889	1	39
193267	3518498	3502187	13838	A0A077ZC15_F1	4337.1.1.2	327.19.1.2	obligate_host	obligate_insertion	4337.1	327.19	TRUE	105	0.952381	18	18
193268	3511003	3511002	13845	A0A077ZC22_F1	7.1.1.4	7.1.1.4			7.1	7.1	FALSE	95	1	8	8
193269	3502570	3520483	13846	A0A077ZC23_F1	109.3.1.8	5054.1.1.0	versatile	versatile	109.3	5054.1	TRUE	385	0.961039	100	136
193270	3503431	3503403	13848	A0A077ZC25_F1	2496.1.1.1	103.1.1.0	versatile	versatile	2496.1	103.1	TRUE	65	1	55	113
193271	3515771	3501314	13851	A0A077ZC29_F1	5051.1.1.2	3633.1.1.0			5051.1	3633.1	TRUE	50	1	3	5
193272	3520445	3501338	13851	A0A077ZC29_F1	2005.1.1.36	2005.1.1.36	versatile	versatile	2005.1	2005.1	FALSE	140	1	19	19
193273	3516903	3507377	13860	A0A077ZC39_F1	192.2.1.0	150.1.1.0	versatile	versatile	192.2	150.1	TRUE	70	1	88	91
193274	3507766	3507765	13883	A0A077ZC64_F1	7509.1.1.1	7509.1.1.1	versatile	versatile	7509.1	7509.1	FALSE	120	1	99	99
193275	3515569	3519402	13886	A0A077ZC67_F1	5057.1.1.1	109.4.1.0	versatile	versatile	5057.1	109.4	TRUE	80	0.3125	44	2568
193276	3514892	3514918	13897	A0A077ZC78_F1	2.6.1.0	4.1.1.9	versatile	versatile	2.6	4.1	TRUE	90	1	218	191
193277	3507010	3516839	13925	A0A077ZCA7_F1	3794.1.2.0	2002.1.1.25	obligate_host	versatile	3794.1	2002.1	TRUE	505	0.673267	32	18
193278	3507010	3507009	13925	A0A077ZCA7_F1	3794.1.2.0	103.5.1.0	obligate_host		3794.1	103.5	TRUE	505	0.0891089	32	7
193279	3507010	3573593	13925	A0A077ZCA7_F1	3794.1.2.0	103.5.1.1	obligate_host	obligate_insertion	3794.1	103.5	TRUE	505	0.237624	32	16
193280	3515757	3520365	13950	A0A077ZCD5_F1	304.102.1.1	221.1.2.0	versatile	versatile	304.102	221.1	TRUE	70	0.928571	17	21
193281	3520714	3510173	13959	A0A077ZCE4_F1	7579.1.1.28	3621.1.1.1	versatile	versatile	7579.1	3621.1	TRUE	110	0.954545	50	50
193282	3515248	3515247	13972	A0A077ZCF8_F1	2004.1.1.1	148.1.3.6	versatile	obligate_insertion	2004.1	148.1	TRUE	125	1	233	16
193283	3510126	3510127	13974	A0A077ZCG0_F1	174.1.1.1	576.1.1.1	versatile	versatile	174.1	576.1	TRUE	130	1	204	169
193284	3512776	3512779	13975	A0A077ZCG1_F1	264.2.1.1	101.1.2.19	versatile	versatile	264.2	101.1	TRUE	125	1	154	218
193285	3512777	3512776	13975	A0A077ZCG1_F1	101.1.2.19	264.2.1.1	versatile	versatile	101.1	264.2	TRUE	240	0.479167	218	154
193286	3519478	3519479	13980	A0A077ZCG7_F1	3922.1.1.0	605.1.1.0	versatile	versatile	3922.1	605.1	TRUE	70	1	261	129
193287	3517908	3512530	13987	A0A077ZCH4_F1	7515.1.1.6	304.131.1.1	versatile	versatile	7515.1	304.131	TRUE	85	1	78	56
193288	3502158	3502159	14003	A0A077ZCJ2_F1	221.1.1.6	109.4.1.0	versatile	versatile	221.1	109.4	TRUE	40	0.625	28	2568
193289	3573831	3515702	14013	A0A077ZCK2_F1	2004.1.1.144	3636.1.1.1	obligate_host	obligate_insertion	2004.1	3636.1	TRUE	190	1	87	18
193290	3573831	3520090	14013	A0A077ZCK2_F1	2004.1.1.144	2004.1.1.194	obligate_host	versatile	2004.1	2004.1	FALSE	240	1	87	24
193291	3514615	3514634	14022	A0A077ZCL2_F1	4026.1.1.0	2004.1.1.78	versatile	versatile	4026.1	2004.1	TRUE	175	1	37	49
193292	3520496	3503300	14028	A0A077ZCM0_F1	11.1.1.0	11.1.1.0	versatile	versatile	11.1	11.1	FALSE	165	0.848485	912	912
193293	3517715	3511608	14031	A0A077ZCM3_F1	109.4.1.0	109.4.1.0	versatile	versatile	109.4	109.4	FALSE	55	0.636364	2568	2568
193294	3516566	3505536	14054	A0A077ZCP7_F1	108.1.1.0	108.1.1.0	versatile	versatile	108.1	108.1	FALSE	90	1	277	277
193295	3507812	3507813	14057	A0A077ZCQ0_F1	5073.1.1.6	2006.1.1.20	obligate_host	versatile	5073.1	2006.1	TRUE	415	0.445783	103	218
193296	3507813	3507810	14057	A0A077ZCQ0_F1	2006.1.1.20	267.1.1.3	versatile	versatile	2006.1	267.1	TRUE	230	1	218	277
193297	3517755	3511769	14059	A0A077ZCQ3_F1	2003.1.2.24	2003.1.2.24	versatile	versatile	2003.1	2003.1	FALSE	145	1	517	517
193298	3505223	3505222	14061	A0A077ZCQ5_F1	2004.1.1.71	3949.1.1.1	obligate_host	obligate_insertion	2004.1	3949.1	TRUE	80	0.875	312	283
193299	3505859	3516621	14065	A0A077ZCQ9_F1	2006.1.1.17	2006.1.1.17	versatile	versatile	2006.1	2006.1	FALSE	140	1	127	127
193300	3519361	3519360	14083	A0A077ZCS7_F1	323.1.1.3	7584.1.1.1	versatile	versatile	323.1	7584.1	TRUE	175	1	136	102
193301	3510152	3510153	14086	A0A077ZCT1_F1	7585.1.1.1	4015.1.1.1	versatile	versatile	7585.1	4015.1	TRUE	210	0.928571	99	78
193302	3507212	3507213	14092	A0A077ZCT7_F1	4.1.1.51	4.1.1.51			4.1	4.1	FALSE	100	1	2	2
193303	3511231	3511230	14130	A0A077ZCX7_F1	2005.1.1.12	632.2.1.0		versatile	2005.1	632.2	TRUE	95	1	5	20
193304	3507463	3507461	14131	A0A077ZCX8_F1	2.1.1.80	375.1.1.58	versatile	versatile	2.1	375.1	TRUE	55	1	141	129
193305	3505422	3505421	14138	A0A077ZCY7_F1	633.21.1.0	2008.1.1.0	versatile	versatile	633.21	2008.1	TRUE	355	0.126761	11	29
193306	3513533	3513501	14154	A0A077ZD04_F1	4193.1.1.1	4.1.1.1		versatile	4193.1	4.1	TRUE	100	0.85	9	41
193307	3510894	3510893	14159	A0A077ZD09_F1	844.1.1.1	601.46.1.0			844.1	601.46	TRUE	90	0.333333	3	4
193308	3503423	3503438	14160	A0A077ZD10_F1	633.1.1.1	633.1.1.1	versatile	versatile	633.1	633.1	FALSE	460	0.26087	46	46
193309	3503423	3503440	14160	A0A077ZD10_F1	633.1.1.1	633.1.1.1	versatile	versatile	633.1	633.1	FALSE	460	0.25	46	46
193310	3503423	3518513	14160	A0A077ZD10_F1	633.1.1.1	633.1.1.1	versatile	versatile	633.1	633.1	FALSE	460	0.293478	46	46
193311	3519238	3519236	14176	A0A077ZD29_F1	1036.1.1.1	2.1.1.105			1036.1	2.1	TRUE	195	0.589744	6	3
193312	3519238	3515530	14176	A0A077ZD29_F1	1036.1.1.1	4.1.1.136			1036.1	4.1	TRUE	195	0.333333	6	3
193313	3520680	3509165	14194	A0A077ZD48_F1	109.4.1.0	101.43.1.0	versatile		109.4	101.43	TRUE	185	0.513514	2568	1
193314	3573745	3515642	14200	A0A077ZD56_F1	609.1.1.0	4210.1.1.1			609.1	4210.1	TRUE	135	0.888889	3	5
193315	3516023	3502666	14217	A0A077ZD73_F1	109.4.1.150	376.1.1.8		versatile	109.4	376.1	TRUE	70	1	4	33
193316	3518436	3515278	14231	A0A077ZD87_F1	593.1.1.1	2498.5.1.1	versatile	versatile	593.1	2498.5	TRUE	255	0.392157	298	470
193317	3515278	3518435	14231	A0A077ZD87_F1	2498.5.1.1	2487.1.1.1	versatile	versatile	2498.5	2487.1	TRUE	155	1	470	292
193318	3508413	3508441	14239	A0A077ZD97_F1	2.1.1.0	4.1.1.9	versatile	versatile	2.1	4.1	TRUE	95	1	269	191
193319	3503192	3503193	14252	A0A077ZDB0_F1	7512.1.1.2	7512.1.1.2			7512.1	7512.1	FALSE	340	1	8	8
193320	3518899	3518929	14256	A0A077ZDB4_F1	7515.1.1.8	7554.1.1.1	versatile		7515.1	7554.1	TRUE	250	0.96	334	9
193321	3517948	3512798	14259	A0A077ZDB7_F1	5073.1.1.5	10.13.1.1	obligate_host	versatile	5073.1	10.13	TRUE	120	0.916667	21	190
193322	3517948	3520791	14259	A0A077ZDB7_F1	5073.1.1.5	2006.1.1.1	obligate_host	versatile	5073.1	2006.1	TRUE	395	0.417722	21	456
193323	3520791	3512797	14259	A0A077ZDB7_F1	2006.1.1.1	267.1.1.3	versatile	versatile	2006.1	267.1	TRUE	205	1	456	277
193324	3519099	3519129	14270	A0A077ZDC9_F1	2003.1.1.22	298.1.1.8	versatile	versatile	2003.1	298.1	TRUE	155	1	78	18
193325	3513483	3513484	14282	A0A077ZDE2_F1	605.1.1.0	11.2.1.0	versatile	versatile	605.1	11.2	TRUE	235	0.659574	129	180
193326	3513484	3513493	14282	A0A077ZDE2_F1	11.2.1.0	178.1.1.1	versatile	obligate_insertion	11.2	178.1	TRUE	75	1	180	22
193327	3502557	3502558	14302	A0A077ZDG3_F1	220.1.1.0	192.15.1.0	versatile	versatile	220.1	192.15	TRUE	45	1	246	99
193329	3518362	3514951	14319	A0A077ZDI4_F1	223.1.1.71	223.1.1.69	obligate_host	versatile	223.1	223.1	FALSE	680	0.433824	13	12
193330	3514951	3514961	14319	A0A077ZDI4_F1	223.1.1.69	2006.1.6.13	versatile	versatile	223.1	2006.1	TRUE	200	1	12	44
193331	3519164	3519166	14342	A0A077ZDL0_F1	148.1.3.0	3965.1.1.0	versatile		148.1	3965.1	TRUE	160	1	255	7
193332	3518356	3514891	14346	A0A077ZDL4_F1	2004.1.1.29	2004.1.1.30	versatile	versatile	2004.1	2004.1	FALSE	285	0.877193	271	517
193333	3509020	3509019	14371	A0A077ZDP3_F1	2005.1.1.1	1.1.1.0	versatile	versatile	2005.1	1.1	TRUE	200	1	718	75
193334	3501438	3501439	14401	A0A077ZDS4_F1	2011.1.1.6	304.25.1.1	versatile	obligate_insertion	2011.1	304.25	TRUE	175	1	526	151
193335	3501056	3504814	14421	A0A077ZDU6_F1	109.4.1.0	109.4.1.22	versatile	versatile	109.4	109.4	FALSE	155	0.967742	2568	30
193336	3515506	3518936	14425	A0A077ZDV0_F1	5054.1.1.2	6170.1.1.1	versatile		5054.1	6170.1	TRUE	115	0.608696	96	2
193337	3515898	3502007	14441	A0A077ZDW7_F1	2004.1.1.0	306.8.1.0	versatile		2004.1	306.8	TRUE	80	0.875	728	2
193338	3516246	3503815	14443	A0A077ZDW9_F1	2.6.1.0	4.1.1.9	versatile	versatile	2.6	4.1	TRUE	90	0.944444	218	191
193339	3512243	3517834	14450	A0A077ZDX6_F1	2002.1.1.120	205.1.1.0	versatile	versatile	2002.1	205.1	TRUE	55	1	42	29
193340	3516358	3504403	14464	A0A077ZDZ2_F1	5073.1.1.6	2006.1.1.20	obligate_host	versatile	5073.1	2006.1	TRUE	430	0.465116	103	218
193341	3504403	3504400	14464	A0A077ZDZ2_F1	2006.1.1.20	267.1.1.3	versatile	versatile	2006.1	267.1	TRUE	230	1	218	277
193342	3501146	3520082	14466	A0A077ZDZ4_F1	2003.1.1.43	298.1.1.2	obligate_host	obligate_insertion	2003.1	298.1	TRUE	180	1	34	30
193343	3520694	3509867	14468	A0A077ZDZ6_F1	192.22.1.0	2007.2.4.0		versatile	192.22	2007.2	TRUE	550	0.0818182	5	22
193344	3509865	3509864	14468	A0A077ZDZ6_F1	192.22.1.0	277.1.1.1		obligate_insertion	192.22	277.1	TRUE	500	0.25	5	46
193345	3509865	3517396	14468	A0A077ZDZ6_F1	192.22.1.0	3834.1.1.0		versatile	192.22	3834.1	TRUE	500	0.11	5	36
193346	3509865	3509888	14468	A0A077ZDZ6_F1	192.22.1.0	196.1.1.1		versatile	192.22	196.1	TRUE	500	0.32	5	18
193347	3518491	3501857	14469	A0A077ZDZ7_F1	1021.1.1.0	2004.1.1.30	versatile	versatile	1021.1	2004.1	TRUE	740	0.25	201	517
193348	3518491	3501859	14469	A0A077ZDZ7_F1	1021.1.1.0	4156.1.1.0	versatile	versatile	1021.1	4156.1	TRUE	740	0.297297	201	72
193349	3518491	3501860	14469	A0A077ZDZ7_F1	1021.1.1.0	2004.1.1.29	versatile	versatile	1021.1	2004.1	TRUE	740	0.337838	201	271
193350	3518031	3513226	14474	A0A077ZE02_F1	2005.1.1.0	1020.1.1.0	versatile	versatile	2005.1	1020.1	TRUE	115	0.26087	85	45
193351	3518031	3513227	14474	A0A077ZE02_F1	2005.1.1.0	1020.1.1.0	versatile	versatile	2005.1	1020.1	TRUE	115	0.304348	85	45
193352	3515840	3501651	14484	A0A077ZE12_F1	5041.1.1.0	3710.1.1.0	versatile		5041.1	3710.1	TRUE	85	0.941176	10	9
193353	3516469	3516492	14493	A0A077ZE22_F1	2002.1.1.23	282.1.1.0	versatile	versatile	2002.1	282.1	TRUE	135	1	49	18
193354	3517298	3509363	14500	A0A077ZE29_F1	223.2.1.6	2004.5.1.3	versatile	versatile	223.2	2004.5	TRUE	245	0.857143	46	10
193355	3515933	3502200	14511	A0A077ZE41_F1	304.31.2.1	304.31.1.1	versatile	versatile	304.31	304.31	FALSE	120	1	53	46
193356	3573678	3511799	14533	A0A077ZE63_F1	1075.1.2.1	304.128.1.0	obligate_host	versatile	1075.1	304.128	TRUE	200	0.475	124	81
193357	3517748	3511796	14533	A0A077ZE63_F1	1075.1.2.0	1.1.2.0	versatile	versatile	1075.1	1.1	TRUE	115	1	25	83
193358	3517748	3511797	14533	A0A077ZE63_F1	1075.1.2.0	605.6.1.0	versatile		1075.1	605.6	TRUE	65	1	25	2
193359	3511799	3511798	14533	A0A077ZE63_F1	304.128.1.0	1.1.2.0	versatile	versatile	304.128	1.1	TRUE	105	1	81	83
193360	3506480	3506481	14549	A0A077ZE81_F1	109.4.1.401	109.4.1.0		versatile	109.4	109.4	FALSE	220	0.136364	3	2568
193361	3506480	3516731	14549	A0A077ZE81_F1	109.4.1.401	109.4.1.0		versatile	109.4	109.4	FALSE	220	0.25	3	2568
193362	3520799	3513129	14559	A0A077ZE91_F1	108.1.1.0	109.4.1.0	versatile	versatile	108.1	109.4	TRUE	85	0.294118	277	2568
193365	3504855	3504854	14564	A0A077ZE97_F1	5069.1.3.0	605.1.1.0	versatile	versatile	5069.1	605.1	TRUE	180	0.166667	28	129
193366	3507312	3516897	14575	A0A077ZEA9_F1	11.1.5.29	375.1.1.30	obligate_host	obligate_insertion	11.1	375.1	TRUE	355	0.225352	174	90
193367	3507312	3507318	14575	A0A077ZEA9_F1	11.1.5.29	2006.1.6.7	obligate_host	versatile	11.1	2006.1	TRUE	355	0.704225	174	94
193368	3505555	3500762	14595	A0A077ZED0_F1	67.1.1.1	361.1.1.1	versatile	obligate_insertion	67.1	361.1	TRUE	70	1	278	87
193369	3514810	3514809	14616	A0A077ZEF2_F1	2487.1.1.0	2011.1.1.8	versatile	versatile	2487.1	2011.1	TRUE	305	0.967213	87	77
193370	3518364	3515020	14631	A0A077ZEH0_F1	304.48.1.6	4964.1.1.1	versatile	versatile	304.48	4964.1	TRUE	140	1	59	62
193371	3515021	3515042	14631	A0A077ZEH0_F1	4970.1.1.2	2484.1.1.20	versatile		4970.1	2484.1	TRUE	200	1	18	3
193372	3516328	3504274	14650	A0A077ZEJ1_F1	109.4.1.182	109.4.1.0	obligate_host	versatile	109.4	109.4	FALSE	80	0.375	12	2568
193373	3516328	3504292	14650	A0A077ZEJ1_F1	109.4.1.182	168.1.1.1	obligate_host	obligate_insertion	109.4	168.1	TRUE	230	0.847826	12	48
193374	3505376	3505377	14656	A0A077ZEJ7_F1	610.2.1.1	224.1.1.0	versatile	versatile	610.2	224.1	TRUE	40	1	24	74
193375	3516506	3505405	14656	A0A077ZEJ7_F1	11.1.5.29	2006.1.6.7	obligate_host	versatile	11.1	2006.1	TRUE	305	0.704918	174	94
193376	3516506	3505378	14656	A0A077ZEJ7_F1	11.1.5.29	375.1.1.30	obligate_host	obligate_insertion	11.1	375.1	TRUE	305	0.295082	174	90
193377	3516529	3505309	14674	A0A077ZEL8_F1	197.1.1.1	583.1.1.0	versatile		197.1	583.1	TRUE	355	0.0985916	75	2
193378	3516529	3505332	14674	A0A077ZEL8_F1	197.1.1.1	3755.3.1.0	versatile	versatile	197.1	3755.3	TRUE	355	0.43662	75	560
193379	3516529	3505311	14674	A0A077ZEL8_F1	197.1.1.1	220.1.1.22	versatile	versatile	197.1	220.1	TRUE	355	0.366197	75	47
193380	3500989	3514186	14675	A0A077ZEL9_F1	5084.8.1.0	11.1.1.11	versatile	versatile	5084.8	11.1	TRUE	75	1	25	31
193381	3517982	3512892	14682	A0A077ZEM6_F1	3755.3.1.0	105.2.1.0	versatile	versatile	3755.3	105.2	TRUE	70	0.357143	560	21
193382	3517982	3512893	14682	A0A077ZEM6_F1	3755.3.1.0	3922.1.1.0	versatile	versatile	3755.3	3922.1	TRUE	70	0.428571	560	261
193383	3512718	3512717	14699	A0A077ZEP4_F1	3483.1.1.0	3483.1.1.0			3483.1	3483.1	FALSE	210	0.785714	4	4
193384	3517064	3508201	14704	A0A077ZEP9_F1	3235.1.1.0	2008.1.1.0		versatile	3235.1	2008.1	TRUE	70	0.928571	8	29
193385	3516973	3507652	14707	A0A077ZEQ2_F1	866.1.1.0	3755.1.1.0		versatile	866.1	3755.1	TRUE	225	0.111111	2	38
193386	3516973	3507660	14707	A0A077ZEQ2_F1	866.1.1.0	3105.1.1.1			866.1	3105.1	TRUE	225	0.555556	2	1
193387	3509883	3509892	14708	A0A077ZEQ3_F1	4010.1.1.1	4041.1.1.1	versatile	versatile	4010.1	4041.1	TRUE	175	1	414	60
193390	3516773	3516787	14718	A0A077ZER3_F1	3922.1.1.0	3758.1.1.0	versatile	versatile	3922.1	3758.1	TRUE	385	0.168831	261	89
193391	3501678	3506735	14718	A0A077ZER3_F1	244.4.1.1	244.4.1.1	versatile	versatile	244.4	244.4	FALSE	315	0.380952	185	185
193392	3520603	3506760	14718	A0A077ZER3_F1	2004.1.1.87	3755.3.1.0	versatile	versatile	2004.1	3755.3	TRUE	540	0.240741	240	560
193393	3506760	3516773	14718	A0A077ZER3_F1	3755.3.1.0	3922.1.1.0	versatile	versatile	3755.3	3922.1	TRUE	410	0.0609756	560	261
193394	3516787	3506734	14718	A0A077ZER3_F1	3758.1.1.0	874.1.1.1	versatile	obligate_insertion	3758.1	874.1	TRUE	320	1	89	54
193395	3506735	3516786	14718	A0A077ZER3_F1	244.4.1.1	4025.1.1.1	versatile	versatile	244.4	4025.1	TRUE	195	1	185	120
193396	3517886	3512478	14745	A0A077ZEU0_F1	304.128.1.0	1.1.2.0	versatile	versatile	304.128	1.1	TRUE	225	1	81	83
193397	3520772	3517886	14745	A0A077ZEU0_F1	1075.1.2.1	304.128.1.0	obligate_host	versatile	1075.1	304.128	TRUE	345	0.246377	124	81
193398	3504556	3516389	14746	A0A077ZEU1_F1	2003.1.2.15	193.1.1.0	versatile	versatile	2003.1	193.1	TRUE	200	0.5	58	27
193399	3517295	3509393	14754	A0A077ZEU9_F1	210.1.3.1	304.113.1.1	versatile	versatile	210.1	304.113	TRUE	110	1	32	28
193400	3519747	3515621	14776	A0A077ZEX1_F1	6129.1.1.0	3686.1.1.0			6129.1	3686.1	TRUE	130	0.384615	1	4
193401	3520839	3514413	14785	A0A077ZEY1_F1	223.3.1.7	4019.1.1.5	versatile	versatile	223.3	4019.1	TRUE	125	1	75	79
193402	3515221	3573739	14795	A0A077ZEZ1_F1	3324.1.1.1	4.1.1.85	versatile	obligate_insertion	3324.1	4.1	TRUE	120	0.958333	55	34
193403	3515222	3515221	14795	A0A077ZEZ1_F1	101.1.2.201	3324.1.1.1		versatile	101.1	3324.1	TRUE	255	0.509804	2	55
193404	3510279	3510271	14797	A0A077ZEZ3_F1	7516.1.1.0	11.1.1.0	versatile	versatile	7516.1	11.1	TRUE	170	0.705882	83	912
193405	3515777	3501343	14807	A0A077ZF04_F1	101.1.2.0	2004.1.1.0	versatile	versatile	101.1	2004.1	TRUE	270	0.777778	528	728
193406	3508071	3508072	14822	A0A077ZF20_F1	109.4.1.161	109.4.1.0		versatile	109.4	109.4	FALSE	110	1	7	2568
193407	3516792	3506767	14838	A0A077ZF37_F1	3702.1.1.1	308.2.1.1	versatile	versatile	3702.1	308.2	TRUE	75	1	31	33
193408	3517476	3510306	14861	A0A077ZF60_F1	389.1.1.0	387.1.3.0	versatile		389.1	387.1	TRUE	100	0.45	71	5
193409	3520557	3505084	14862	A0A077ZF61_F1	109.4.1.0	5.1.4.7	versatile	versatile	109.4	5.1	TRUE	410	0.939024	2568	16
193410	3517592	3510932	14871	A0A077ZF70_F1	3459.1.1.0	73.1.1.0			3459.1	73.1	TRUE	75	1	1	5
193411	3520898	3505217	14910	A0A077ZFB2_F1	304.6.1.0	2004.1.1.0		versatile	304.6	2004.1	TRUE	30	1	4	728
193412	3515723	3520297	14915	A0A077ZFB8_F1	236.1.1.1	2003.1.1.5	versatile	obligate_insertion	236.1	2003.1	TRUE	150	1	478	450
193413	3516054	3502856	14950	A0A077ZFG0_F1	3470.1.1.0	10.35.1.2		versatile	3470.1	10.35	TRUE	265	0.962264	9	23
193414	3520881	3518838	14960	A0A077ZFH2_F1	109.4.1.0	4.1.1.0	versatile	versatile	109.4	4.1	TRUE	35	1	2568	456
193415	3515526	3519212	14974	A0A077ZFI7_F1	174.1.1.1	576.1.1.1	versatile	versatile	174.1	576.1	TRUE	120	1	204	169
193416	3516016	3502609	14980	A0A077ZFJ4_F1	304.48.1.11	4964.1.1.2	versatile	versatile	304.48	4964.1	TRUE	170	0.794118	29	24
193417	3502516	3516004	14982	A0A077ZFJ6_F1	2004.1.1.120	2004.1.1.30	versatile	versatile	2004.1	2004.1	FALSE	305	1	65	517
193418	3512839	3512837	14983	A0A077ZFJ7_F1	5043.1.1.0	1203.1.2.0		versatile	5043.1	1203.1	TRUE	95	0.315789	7	12
193419	3512839	3512838	14983	A0A077ZFJ7_F1	5043.1.1.0	1203.1.2.0		versatile	5043.1	1203.1	TRUE	95	0.315789	7	12
193420	3502852	3502851	15014	A0A077ZFN0_F1	323.1.1.3	7584.1.1.1	versatile	versatile	323.1	7584.1	TRUE	195	0.897436	136	102
193421	3501358	3500714	15021	A0A077ZFN7_F1	3640.1.1.0	5065.1.1.3			3640.1	5065.1	TRUE	260	1	4	1
193422	3515780	3501359	15021	A0A077ZFN7_F1	7515.1.1.8	4344.1.1.0	versatile		7515.1	4344.1	TRUE	120	0.958333	334	3
193423	3517184	3508784	15022	A0A077ZFN8_F1	5001.1.1.52	5001.1.1.0		versatile	5001.1	5001.1	FALSE	60	0.416667	6	167
193424	3513592	3518105	15027	A0A077ZFP3_F1	2007.1.2.7	2007.1.2.7			2007.1	2007.1	FALSE	165	0.787879	8	8
193425	3503298	3503299	15032	A0A077ZFQ0_F1	2004.1.1.1	148.1.3.54	versatile	obligate_insertion	2004.1	148.1	TRUE	95	1	233	15
193426	3515644	3519850	15048	A0A077ZFR7_F1	304.48.1.6	4964.1.1.1	versatile	versatile	304.48	4964.1	TRUE	170	1	59	62
193427	3520562	3505304	15054	A0A077ZFS3_F1	7510.1.1.1	7510.1.1.1	versatile	versatile	7510.1	7510.1	FALSE	150	1	313	313
193428	3519493	3515579	15061	A0A077ZFT1_F1	5054.1.1.9	1116.1.1.2	versatile	obligate_insertion	5054.1	1116.1	TRUE	240	1	40	15
193429	3519326	3519327	15070	A0A077ZFU1_F1	2004.1.1.137	2.1.1.32	versatile	versatile	2004.1	2.1	TRUE	105	1	23	24
193430	3520528	3504373	15073	A0A077ZFU4_F1	804.1.1.2	377.9.1.0			804.1	377.9	TRUE	150	0.266667	4	8
193431	3508055	3573611	15088	A0A077ZFW1_F1	375.1.1.45	375.1.1.45			375.1	375.1	FALSE	30	1	2	2
193432	3503807	3516248	15089	A0A077ZFW2_F1	63.1.1.4	4016.1.1.0		versatile	63.1	4016.1	TRUE	115	0.26087	7	19
193434	3514939	3514940	15090	A0A077ZFW3_F1	10.1.1.3	362.1.1.1	versatile	versatile	10.1	362.1	TRUE	100	0.8	28	27
193435	3509879	3509878	15091	A0A077ZFW4_F1	304.48.1.10	850.1.1.1	versatile	versatile	304.48	850.1	TRUE	50	1	130	138
193436	3505035	3505034	15106	A0A077ZFY0_F1	2003.1.7.10	304.30.1.1	versatile	versatile	2003.1	304.30	TRUE	70	1	128	120
193437	3507479	3507478	15130	A0A077ZG06_F1	148.1.3.0	191.1.1.0	versatile	versatile	148.1	191.1	TRUE	50	1	255	18
193438	3515716	3520214	15134	A0A077ZG11_F1	4010.1.1.3	4041.1.1.1	versatile	versatile	4010.1	4041.1	TRUE	170	1	44	60
193439	3520190	3520189	15134	A0A077ZG11_F1	1.1.2.1	325.1.7.2	versatile	versatile	1.1	325.1	TRUE	125	1	167	139
193440	3504941	3504942	15139	A0A077ZG16_F1	3567.1.1.0	5086.1.1.0	versatile	versatile	3567.1	5086.1	TRUE	180	0.888889	38	246
193441	3515886	3501919	15145	A0A077ZG22_F1	109.4.1.89	109.4.1.0	obligate_host	versatile	109.4	109.4	FALSE	590	0.118644	36	2568
193442	3515886	3501934	15145	A0A077ZG22_F1	109.4.1.89	626.1.1.1	obligate_host	versatile	109.4	626.1	TRUE	590	0.610169	36	41
193443	3515886	3501921	15145	A0A077ZG22_F1	109.4.1.89	626.1.1.0	obligate_host	versatile	109.4	626.1	TRUE	590	0.101695	36	15
193444	3513523	3513524	15158	A0A077ZG36_F1	1075.4.1.1	2004.1.1.5	versatile	versatile	1075.4	2004.1	TRUE	335	0.865672	226	487
193445	3516689	3506188	15162	A0A077ZG40_F1	2006.1.1.8	3787.3.1.1	versatile	versatile	2006.1	3787.3	TRUE	180	1	36	36
193446	3520664	3507743	15163	A0A077ZG41_F1	193.1.1.1	2004.1.1.0	versatile	versatile	193.1	2004.1	TRUE	245	0.836735	16	728
193447	3508239	3517089	15166	A0A077ZG44_F1	11.2.1.1	376.1.2.1	versatile	versatile	11.2	376.1	TRUE	65	0.923077	169	36
193448	3517583	3510847	15176	A0A077ZG55_F1	4177.1.1.26	4177.1.1.0		versatile	4177.1	4177.1	FALSE	60	1	6	145
193449	3517583	3510848	15176	A0A077ZG55_F1	4177.1.1.26	4177.1.1.0		versatile	4177.1	4177.1	FALSE	105	0.428571	6	145
193450	3510848	3510849	15176	A0A077ZG55_F1	4177.1.1.0	605.1.1.0	versatile	versatile	4177.1	605.1	TRUE	60	1	145	129
193451	3520595	3506359	15183	A0A077ZG62_F1	327.7.1.0	230.1.1.0			327.7	230.1	TRUE	40	1	4	5
193452	3511475	3511476	15196	A0A077ZG75_F1	174.1.1.1	576.1.1.1	versatile	versatile	174.1	576.1	TRUE	120	0.958333	204	169
193453	3519893	3519894	15233	A0A077ZGB5_F1	632.7.1.1	632.7.1.0	obligate_host	versatile	632.7	632.7	FALSE	60	0.75	10	17
193454	3520836	3514303	15240	A0A077ZGC3_F1	7.1.1.0	7.1.1.0	versatile	versatile	7.1	7.1	FALSE	90	1	57	57
193455	3516224	3503684	15241	A0A077ZGC4_F1	7512.1.1.53	7512.1.1.3	obligate_host	versatile	7512.1	7512.1	FALSE	185	1	10	283
193456	3508378	3508400	15248	A0A077ZGD1_F1	2007.1.3.0	7512.1.1.4	versatile	obligate_insertion	2007.1	7512.1	TRUE	150	1	39	18
193457	3516499	3505221	15260	A0A077ZGE6_F1	7510.1.1.1	7510.1.1.1	versatile	versatile	7510.1	7510.1	FALSE	155	1	313	313
193458	3518647	3518648	15263	A0A077ZGE9_F1	7524.1.1.1	7524.1.1.1	versatile	versatile	7524.1	7524.1	FALSE	215	1	359	359
193459	3519059	3519058	15268	A0A077ZGF4_F1	2.1.1.80	375.1.1.58	versatile	versatile	2.1	375.1	TRUE	45	1	141	129
193460	3500855	3514075	15282	A0A077ZGG8_F1	3236.2.1.0	4261.1.1.0		versatile	3236.2	4261.1	TRUE	180	0.388889	4	17
193461	3500855	3514076	15282	A0A077ZGG8_F1	3236.2.1.0	4261.1.1.0		versatile	3236.2	4261.1	TRUE	180	0.472222	4	17
193462	3507844	3520641	15292	A0A077ZGI0_F1	3967.1.1.0	109.4.1.0	versatile	versatile	3967.1	109.4	TRUE	580	0.0431035	18	2568
193463	3507844	3507884	15292	A0A077ZGI0_F1	3967.1.1.0	109.4.1.506	versatile		3967.1	109.4	TRUE	580	0.62069	18	7
193464	3507844	3507845	15292	A0A077ZGI0_F1	3967.1.1.0	4207.1.1.0	versatile	versatile	3967.1	4207.1	TRUE	580	0.0603448	18	63
193465	3507844	3516993	15292	A0A077ZGI0_F1	3967.1.1.0	109.4.1.0	versatile	versatile	3967.1	109.4	TRUE	580	0.0517241	18	2568
193466	3515751	3520217	15301	A0A077ZGJ2_F1	4021.1.1.2	298.3.1.3	obligate_host	obligate_insertion	4021.1	298.3	TRUE	140	1	17	17
193467	3512056	3512055	15307	A0A077ZGJ9_F1	601.1.2.0	109.4.1.0	versatile	versatile	601.1	109.4	TRUE	80	0.3125	60	2568
193468	3501195	3503030	15312	A0A077ZGK4_F1	601.1.1.0	2011.1.1.0	versatile	versatile	601.1	2011.1	TRUE	315	0.936508	82	25
193470	3501148	3515692	15337	A0A077ZGN2_F1	109.4.1.488	109.4.1.0		versatile	109.4	109.4	FALSE	120	0.833333	1	2568
193471	3508550	3508571	15340	A0A077ZGN5_F1	304.48.1.3	4970.1.1.0	versatile	versatile	304.48	4970.1	TRUE	65	1	28	15
193472	3508573	3508551	15340	A0A077ZGN5_F1	2.1.1.25	304.114.1.0	versatile	versatile	2.1	304.114	TRUE	120	1	53	36
193473	3510949	3510957	15358	A0A077ZGQ6_F1	2007.1.4.2	4004.1.1.0	versatile	versatile	2007.1	4004.1	TRUE	180	1	32	13
193474	3516828	3516809	15364	A0A077ZGR2_F1	247.1.1.8	2004.1.1.176	obligate_host	versatile	247.1	2004.1	TRUE	345	0.623188	14	64
193475	3516809	3506944	15364	A0A077ZGR2_F1	2004.1.1.176	386.1.1.0	versatile	versatile	2004.1	386.1	TRUE	130	0.192308	64	159
193476	3511021	3511023	15375	A0A077ZGS5_F1	304.28.1.1	304.28.2.1	versatile	versatile	304.28	304.28	FALSE	90	0.777778	254	98
193477	3517606	3511021	15375	A0A077ZGS5_F1	5067.1.1.1	304.28.1.1	versatile	versatile	5067.1	304.28	TRUE	295	0.355932	160	254
193478	3517606	3511024	15375	A0A077ZGS5_F1	5067.1.1.1	304.28.1.1	versatile	versatile	5067.1	304.28	TRUE	295	0.338983	160	254
193479	3515332	3515331	15384	A0A077ZGT5_F1	109.8.1.0	221.4.1.0			109.8	221.4	TRUE	400	0.725	2	5
193480	3515332	3515333	15384	A0A077ZGT5_F1	109.8.1.0	243.3.1.0		versatile	109.8	243.3	TRUE	400	0.225	2	77
193481	3517628	3511136	15387	A0A077ZGT8_F1	1.1.7.4	3687.1.1.1	versatile	versatile	1.1	3687.1	TRUE	120	1	89	90
193482	3573837	3520373	15391	A0A077ZGU2_F1	223.3.1.2	4019.1.1.2	versatile	obligate_insertion	223.3	4019.1	TRUE	130	1	28	22
193483	3517261	3509155	15407	A0A077ZGW0_F1	2498.5.1.1	2487.1.1.1	versatile	versatile	2498.5	2487.1	TRUE	155	1	470	292
193484	3509154	3517261	15407	A0A077ZGW0_F1	593.1.1.1	2498.5.1.1	versatile	versatile	593.1	2498.5	TRUE	255	0.392157	298	470
193485	3513022	3513023	15411	A0A077ZGW4_F1	4325.1.1.0	604.9.1.2			4325.1	604.9	TRUE	175	0.571429	5	2
193486	3513022	3513024	15411	A0A077ZGW4_F1	4325.1.1.0	605.1.1.0		versatile	4325.1	605.1	TRUE	175	0.142857	5	129
193487	3516590	3505702	15413	A0A077ZGW6_F1	2498.5.1.1	2487.1.1.1	versatile	versatile	2498.5	2487.1	TRUE	95	1	470	292
193488	3519617	3515604	15415	A0A077ZGW8_F1	7.1.1.0	7.1.1.0	versatile	versatile	7.1	7.1	FALSE	30	0.833333	57	57
193489	3503397	3503398	15443	A0A077ZGZ8_F1	1075.4.1.1	2004.1.1.5	versatile	versatile	1075.4	2004.1	TRUE	295	0.847458	226	487
193490	3519254	3519252	15457	A0A077ZH12_F1	377.1.1.44	10.12.1.9		versatile	377.1	10.12	TRUE	340	0.985294	8	39
193491	3517573	3510804	15458	A0A077ZH13_F1	7.1.1.1	7.1.1.0	versatile	versatile	7.1	7.1	FALSE	75	1	114	57
193492	3520712	3510089	15461	A0A077ZH17_F1	5060.2.1.0	3928.1.1.0			5060.2	3928.1	TRUE	85	0.529412	2	6
193493	3520712	3510090	15461	A0A077ZH17_F1	5060.2.1.0	1075.1.1.0		versatile	5060.2	1075.1	TRUE	85	0.294118	2	81
193494	3512396	3512395	15469	A0A077ZH28_F1	206.1.1.14	109.4.1.0	obligate_host	versatile	206.1	109.4	TRUE	55	1	10	2568
193495	3517437	3510132	15501	A0A077ZH63_F1	3257.1.1.1	2007.2.3.3	obligate_host	versatile	3257.1	2007.2	TRUE	335	1	42	47
193496	3518146	3513799	15529	A0A077ZH91_F1	2007.1.2.4	206.1.1.0	versatile	versatile	2007.1	206.1	TRUE	195	0.128205	24	94
193497	3512515	3512516	15538	A0A077ZHA0_F1	247.1.1.0	2004.1.1.176	versatile	versatile	247.1	2004.1	TRUE	180	1	35	64
193498	3516568	3505553	15544	A0A077ZHA7_F1	3355.1.1.0	2003.1.5.0		versatile	3355.1	2003.1	TRUE	120	0.5	3	56
193499	3518439	3515317	15564	A0A077ZHC8_F1	109.4.1.0	109.4.1.0	versatile	versatile	109.4	109.4	FALSE	240	1	2568	2568
193500	3508543	3508544	15591	A0A077ZHF8_F1	7523.1.1.0	7523.1.1.13	versatile	versatile	7523.1	7523.1	FALSE	115	1	294	59
193501	3518359	3514934	15595	A0A077ZHG4_F1	601.25.1.1	2004.1.1.73	versatile	versatile	601.25	2004.1	TRUE	160	1	429	50
193502	3509999	3514936	15595	A0A077ZHG4_F1	2003.1.2.10	244.1.1.3	versatile	versatile	2003.1	244.1	TRUE	140	0.857143	186	170
193503	3513465	3518080	15598	A0A077ZHG9_F1	2499.2.1.0	3019.1.1.0		versatile	2499.2	3019.1	TRUE	125	1	2	42
193504	3513466	3513464	15598	A0A077ZHG9_F1	4300.1.1.0	103.1.1.0	versatile	versatile	4300.1	103.1	TRUE	150	0.833333	16	113
193505	3508146	3508145	15606	A0A077ZHH8_F1	2007.1.2.11	2007.1.2.11	versatile	versatile	2007.1	2007.1	FALSE	105	1	113	113
193506	3510859	3510858	15647	A0A077ZHM4_F1	386.1.1.0	375.10.1.0	versatile		386.1	375.10	TRUE	65	0.923077	159	3
193507	3503575	3503576	15661	A0A077ZHN8_F1	1042.1.1.0	3755.1.1.0		versatile	1042.1	3755.1	TRUE	65	1	8	38
193508	3501088	3503575	15661	A0A077ZHN8_F1	3755.3.1.0	1042.1.1.0	versatile		3755.3	1042.1	TRUE	95	0.315789	560	8
193509	3503577	3503599	15661	A0A077ZHN8_F1	5069.1.1.0	601.4.1.1	versatile		5069.1	601.4	TRUE	140	1	54	1
193510	3509383	3509384	15665	A0A077ZHP2_F1	109.4.1.532	10.1.1.35	obligate_host	versatile	109.4	10.1	TRUE	255	0.980392	10	19
193511	3516412	3504750	15667	A0A077ZHP4_F1	604.5.1.0	1075.4.1.0	versatile	versatile	604.5	1075.4	TRUE	45	0.555556	57	160
193512	3513088	3513089	15669	A0A077ZHP6_F1	2003.2.1.1	2003.2.1.1	versatile	versatile	2003.2	2003.2	FALSE	220	1	159	159
193513	3513364	3513365	15671	A0A077ZHP8_F1	174.1.1.1	576.1.1.1	versatile	versatile	174.1	576.1	TRUE	120	1	204	169
193514	3518589	3511275	15694	A0A077ZHS7_F1	101.1.2.0	2004.1.1.229	versatile		101.1	2004.1	TRUE	180	1	528	2
193515	3518589	3511277	15694	A0A077ZHS7_F1	101.1.2.0	4.1.1.113	versatile		101.1	4.1	TRUE	150	0.533333	528	6
193516	3511277	3511293	15694	A0A077ZHS7_F1	4.1.1.113	4.1.1.113			4.1	4.1	FALSE	65	1	6	6
193517	3517651	3511278	15694	A0A077ZHS7_F1	4.1.1.0	4.1.1.0	versatile	versatile	4.1	4.1	FALSE	70	1	456	456
193518	3511279	3517651	15694	A0A077ZHS7_F1	2004.1.1.0	4.1.1.0	versatile	versatile	2004.1	4.1	TRUE	145	0.517241	728	456
193519	3510027	3510026	15699	A0A077ZHT2_F1	2485.1.1.81	633.6.1.0		versatile	2485.1	633.6	TRUE	180	0.194444	1	32
193520	3510906	3510914	15712	A0A077ZHU7_F1	212.1.1.10	245.1.1.1	obligate_host	obligate_insertion	212.1	245.1	TRUE	75	1	48	39
193521	3505991	3505990	15722	A0A077ZHV8_F1	2002.1.1.11	1.1.15.1	versatile	versatile	2002.1	1.1	TRUE	105	0.952381	68	67
193522	3519215	3519214	15734	A0A077ZHX3_F1	109.4.1.872	109.4.1.0		versatile	109.4	109.4	FALSE	50	0.9	2	2568
193523	3510896	3510895	15754	A0A077ZHZ5_F1	221.4.1.0	101.1.2.0		versatile	221.4	101.1	TRUE	45	1	5	528
193524	3516612	3505780	15767	A0A077ZI10_F1	2004.1.1.30	2004.1.1.0	versatile	versatile	2004.1	2004.1	FALSE	240	0.791667	517	728
193525	3518653	3518652	15795	A0A077ZI41_F1	243.1.1.0	109.4.1.0	versatile	versatile	243.1	109.4	TRUE	30	0.833333	15	2568
193526	3502466	3515985	15807	A0A077ZI54_F1	593.1.1.1	2498.5.1.1	versatile	versatile	593.1	2498.5	TRUE	260	0.403846	298	470
193527	3515985	3502465	15807	A0A077ZI54_F1	2498.5.1.1	2487.1.1.1	versatile	versatile	2498.5	2487.1	TRUE	155	1	470	292
193528	3516006	3520985	15814	A0A077ZI61_F1	1008.1.1.0	10.35.1.2	versatile	versatile	1008.1	10.35	TRUE	200	1	26	23
193530	3510350	3517481	15815	A0A077ZI62_F1	5081.1.1.1	7516.1.1.0		versatile	5081.1	7516.1	TRUE	165	0.442424	3	83
193531	3518803	3518784	15832	A0A077ZI83_F1	604.1.1.0	643.1.1.0	versatile		604.1	643.1	TRUE	420	0.130952	154	4
193532	3518803	3515439	15832	A0A077ZI83_F1	604.1.1.0	7515.1.1.6	versatile	versatile	604.1	7515.1	TRUE	420	0.857143	154	78
193533	3508177	3508179	15845	A0A077ZI98_F1	2003.1.11.4	2003.1.1.19	versatile	obligate_insertion	2003.1	2003.1	FALSE	170	1	37	33
193534	3503826	3503828	15848	A0A077ZIA1_F1	109.4.1.528	109.4.1.0		versatile	109.4	109.4	FALSE	55	0.454545	4	2568
193535	3512349	3512350	15859	A0A077ZIB5_F1	2.6.1.0	4.1.1.0	versatile	versatile	2.6	4.1	TRUE	55	1	218	456
193536	3513223	3513224	15867	A0A077ZIC3_F1	898.1.1.1	2007.25.1.1	versatile	versatile	898.1	2007.25	TRUE	95	1	207	221
193537	3520615	3516883	15871	A0A077ZIC8_F1	5059.1.1.0	5069.1.1.0	versatile	versatile	5059.1	5069.1	TRUE	120	0.5	17	54
193538	3520615	3501016	15871	A0A077ZIC8_F1	5059.1.1.0	5069.1.1.0	versatile	versatile	5059.1	5069.1	TRUE	120	0.5	17	54
193539	3514221	3514220	15874	A0A077ZID1_F1	246.2.1.7	2.1.1.0	obligate_host	versatile	246.2	2.1	TRUE	120	1	71	269
193540	3517115	3508452	15882	A0A077ZID9_F1	11.1.5.53	2006.1.6.0		versatile	11.1	2006.1	TRUE	300	1	2	74
193541	3520204	3520213	15886	A0A077ZIE3_F1	1.1.7.19	2004.1.1.14	versatile	versatile	1.1	2004.1	TRUE	230	1	46	88
193542	3519283	3519282	15887	A0A077ZIE4_F1	2004.1.1.0	148.1.3.54	versatile	obligate_insertion	2004.1	148.1	TRUE	105	1	728	15
193543	3519941	3515651	15891	A0A077ZIE8_F1	593.1.1.1	2498.5.1.1	versatile	versatile	593.1	2498.5	TRUE	285	0.315789	298	470
193544	3515651	3519942	15891	A0A077ZIE8_F1	2498.5.1.1	2487.1.1.1	versatile	versatile	2498.5	2487.1	TRUE	195	1	470	292
193545	3517842	3512273	15893	A0A077ZIF0_F1	10.2.1.0	10.30.1.0	versatile	versatile	10.2	10.30	TRUE	120	1	21	34
193546	3512271	3512272	15893	A0A077ZIF0_F1	1.1.13.0	1.1.7.0	versatile	versatile	1.1	1.1	FALSE	80	0.9375	28	277
193547	3506993	3506991	15903	A0A077ZIG0_F1	206.1.3.10	101.1.2.40	versatile	obligate_insertion	206.1	101.1	TRUE	260	0.557692	156	72
193548	3506993	3506992	15903	A0A077ZIG0_F1	206.1.3.10	2003.1.10.0	versatile	versatile	206.1	2003.1	TRUE	260	0.403846	156	95
193549	3506993	3507016	15903	A0A077ZIG0_F1	206.1.3.10	7543.1.1.2	versatile	obligate_insertion	206.1	7543.1	TRUE	145	0.965517	156	19
193550	3519611	3519612	15909	A0A077ZIG6_F1	109.4.1.0	9.1.1.0	versatile	versatile	109.4	9.1	TRUE	110	0.818182	2568	16
193551	3513926	3513925	15912	A0A077ZIH0_F1	3010.1.1.0	7.1.1.0		versatile	3010.1	7.1	TRUE	85	1	7	57
193552	3512647	3512648	15914	A0A077ZIH2_F1	7579.1.1.0	7579.1.1.0	versatile	versatile	7579.1	7579.1	FALSE	30	1	33	33
193553	3500426	3508548	15916	A0A077ZIH4_F1	5.1.4.16	5.1.4.36	versatile	versatile	5.1	5.1	FALSE	320	1	37	68
193554	3513016	3517994	15931	A0A077ZIJ0_F1	1.1.2.1	325.1.7.2	versatile	versatile	1.1	325.1	TRUE	105	1	167	139
193555	3520616	3507255	15935	A0A077ZIJ4_F1	2007.1.19.1	304.11.1.1	versatile	versatile	2007.1	304.11	TRUE	75	1	379	288
193556	3515998	3515979	15961	A0A077ZIM1_F1	3755.3.1.0	874.1.1.0	versatile	versatile	3755.3	874.1	TRUE	395	0.253165	560	65
193557	3515998	3520982	15961	A0A077ZIM1_F1	3755.3.1.0	3860.1.1.0	versatile	versatile	3755.3	3860.1	TRUE	395	0.113924	560	104
193558	3515998	3502496	15961	A0A077ZIM1_F1	3755.3.1.0	3755.3.1.0	versatile	versatile	3755.3	3755.3	FALSE	395	0.139241	560	560
193559	3515998	3502460	15961	A0A077ZIM1_F1	3755.3.1.0	3922.1.1.0	versatile	versatile	3755.3	3922.1	TRUE	395	0.101266	560	261
193560	3501058	3501059	15961	A0A077ZIM1_F1	3755.3.1.0	3755.3.1.0	versatile	versatile	3755.3	3755.3	FALSE	415	0.108434	560	560
193561	3500696	3511176	16016	A0A077ZIT0_F1	197.1.1.1	220.1.1.22	versatile	versatile	197.1	220.1	TRUE	310	0.83871	75	47
193562	3573777	3509125	16019	A0A077ZIT3_F1	2003.1.2.7	278.1.1.1	versatile	versatile	2003.1	278.1	TRUE	160	1	104	94
193563	3506724	3506723	16024	A0A077ZIT9_F1	633.6.1.6	4052.1.1.1	obligate_host	obligate_insertion	633.6	4052.1	TRUE	370	0.283784	28	22
193564	3506724	3506754	16024	A0A077ZIT9_F1	633.6.1.6	4033.1.1.1	obligate_host	obligate_insertion	633.6	4033.1	TRUE	370	0.297297	28	25
193565	3506724	3506756	16024	A0A077ZIT9_F1	633.6.1.6	633.6.1.1	obligate_host	versatile	633.6	633.6	FALSE	370	0.364865	28	34
193566	3520504	3516157	16029	A0A077ZIU7_F1	331.1.1.1	331.1.1.1	versatile	versatile	331.1	331.1	FALSE	90	1	33	33
193567	3507698	3507697	16033	A0A077ZIV2_F1	2004.1.1.30	3930.1.1.0	versatile	versatile	2004.1	3930.1	TRUE	145	0.931034	517	74
193568	3515728	3500717	16044	A0A077ZIW4_F1	2003.1.5.53	2006.1.5.2			2003.1	2006.1	TRUE	200	0.95	5	3
193569	3519537	3519538	16048	A0A077ZIW8_F1	2011.1.1.0	1.1.7.15	versatile	versatile	2011.1	1.1	TRUE	140	0.964286	25	34
193570	3505394	3505395	16117	A0A077ZJ47_F1	7511.1.1.0	101.1.2.0		versatile	7511.1	101.1	TRUE	80	1	3	528
193571	3502369	3502339	16125	A0A077ZJ53_F1	2002.1.1.23	282.1.1.1	versatile	versatile	2002.1	282.1	TRUE	115	1	49	49
193572	3511554	3517711	16134	A0A077ZJ62_F1	2.1.1.80	375.1.1.58	versatile	versatile	2.1	375.1	TRUE	55	1	141	129
193573	3515921	3501177	16159	A0A077ZJ88_F1	2002.1.1.120	205.1.1.0	versatile	versatile	2002.1	205.1	TRUE	60	1	42	29
193574	3517789	3512063	16163	A0A077ZJ92_F1	7523.1.1.4	7523.1.1.4	versatile	versatile	7523.1	7523.1	FALSE	95	1	254	254
193575	3504192	3516321	16230	A0A077ZJG4_F1	3754.1.1.1	4012.4.1.1	obligate_host		3754.1	4012.4	TRUE	45	1	13	4
193576	3509132	3509133	16235	A0A077ZJH0_F1	109.3.1.0	159.1.2.0	versatile		109.3	159.1	TRUE	105	0.619048	240	9
193577	3519720	3519716	16237	A0A077ZJH2_F1	5084.8.1.3	11.1.1.0		versatile	5084.8	11.1	TRUE	75	0.933333	1	912
193578	3515857	3501833	16243	A0A077ZJH8_F1	109.4.1.525	822.1.1.0			109.4	822.1	TRUE	65	0.846154	9	1
193579	3520747	3511341	16261	A0A077ZJJ7_F1	2002.1.1.0	102.1.1.25	versatile		2002.1	102.1	TRUE	95	0.894737	126	6
193580	3505429	3505430	16274	A0A077ZJL0_F1	109.6.1.1	221.1.1.0	obligate_host	versatile	109.6	221.1	TRUE	135	0.962963	15	196
193582	3517432	3510087	16300	A0A077ZJN9_F1	7577.1.1.10	3016.1.1.10	versatile	versatile	7577.1	3016.1	TRUE	70	0.928571	18	33
193583	3516614	3505787	16302	A0A077ZJP1_F1	2004.1.1.137	2.1.1.32	versatile	versatile	2004.1	2.1	TRUE	115	0.913043	23	24
193585	3517836	3512217	16336	A0A077ZJT0_F1	209.1.2.0	223.2.1.0		versatile	209.1	223.2	TRUE	70	1	1	32
193586	3514126	3518199	16343	A0A077ZJT7_F1	2.1.1.42	375.1.1.42	versatile	obligate_insertion	2.1	375.1	TRUE	35	1	23	17
193587	3516167	3516181	16347	A0A077ZJU2_F1	2004.1.1.187	3430.1.1.0			2004.1	3430.1	TRUE	410	0.182927	6	1
193588	3516167	3503526	16347	A0A077ZJU2_F1	2004.1.1.187	4207.1.2.0		versatile	2004.1	4207.1	TRUE	410	0.195122	6	41
193589	3516167	3503557	16347	A0A077ZJU2_F1	2004.1.1.187	327.11.1.0			2004.1	327.11	TRUE	410	0.243902	6	8
193590	3516167	3503528	16347	A0A077ZJU2_F1	2004.1.1.187	148.1.3.0		versatile	2004.1	148.1	TRUE	410	0.097561	6	255
193591	3516167	3503530	16347	A0A077ZJU2_F1	2004.1.1.187	4.1.1.0		versatile	2004.1	4.1	TRUE	410	0.243902	6	456
193592	3503613	3503612	16350	A0A077ZJU5_F1	108.1.1.0	1120.1.1.0	versatile		108.1	1120.1	TRUE	95	1	277	1
193593	3511726	3511725	16373	A0A077ZJW9_F1	389.1.1.0	387.1.3.0	versatile		389.1	387.1	TRUE	90	0.655556	71	5
193594	3515445	3518833	16390	A0A077ZJY6_F1	109.4.1.0	109.4.1.0	versatile	versatile	109.4	109.4	FALSE	275	0.618182	2568	2568
193595	3515445	3518835	16390	A0A077ZJY6_F1	109.4.1.0	109.4.1.0	versatile	versatile	109.4	109.4	FALSE	275	0.363636	2568	2568
193596	3518837	3518844	16390	A0A077ZJY6_F1	2.6.1.0	4.1.1.9	versatile	versatile	2.6	4.1	TRUE	85	1	218	191
193597	3512712	3573695	16401	A0A077ZJZ7_F1	2003.1.5.0	101.1.4.0	versatile	versatile	2003.1	101.1	TRUE	115	0.956522	56	10
193598	3514246	3514247	16407	A0A077ZK03_F1	243.3.1.0	221.4.1.0	versatile		243.3	221.4	TRUE	240	0.916667	77	5
193600	3513258	3513261	16418	A0A077ZK14_F1	1075.3.1.0	312.1.1.0			1075.3	312.1	TRUE	35	1	2	4
193601	3513260	3518042	16418	A0A077ZK14_F1	7523.1.1.3	304.136.1.1	versatile	versatile	7523.1	304.136	TRUE	115	1	230	95
193602	3513260	3513259	16418	A0A077ZK14_F1	7523.1.1.3	7523.1.1.3	versatile	versatile	7523.1	7523.1	FALSE	220	1	230	230
193603	3505992	3518537	16424	A0A077ZK21_F1	2007.1.2.10	2007.1.2.10	versatile	versatile	2007.1	2007.1	FALSE	130	1	52	52
193604	3520676	3509007	16427	A0A077ZK25_F1	239.5.1.1	230.6.1.1			239.5	230.6	TRUE	120	1	4	6
193605	3508117	3508116	16435	A0A077ZK34_F1	7523.1.1.15	7523.1.1.15	versatile	versatile	7523.1	7523.1	FALSE	110	1	336	336
193606	3507946	3507947	16441	A0A077ZK40_F1	7510.1.1.1	7510.1.1.1	versatile	versatile	7510.1	7510.1	FALSE	150	1	313	313
193607	3503083	3503084	16445	A0A077ZK44_F1	2003.4.1.1	2003.4.1.1	versatile	versatile	2003.4	2003.4	FALSE	145	1	46	46
193608	3513272	3513271	16456	A0A077ZK56_F1	2006.1.1.17	2006.1.1.17	versatile	versatile	2006.1	2006.1	FALSE	105	1	127	127
193609	3501095	3518459	16470	A0A077ZK72_F1	2004.1.1.36	7094.1.1.0	versatile	versatile	2004.1	7094.1	TRUE	110	0.590909	38	18
193610	3515839	3515817	16487	A0A077ZK91_F1	2003.1.3.3	2003.1.2.24	versatile	versatile	2003.1	2003.1	FALSE	165	1	182	517
193611	3501659	3501168	16487	A0A077ZK91_F1	210.1.3.1	304.113.1.1	versatile	versatile	210.1	304.113	TRUE	110	0.954545	32	28
193612	3515865	3501672	16487	A0A077ZK91_F1	2002.1.1.70	2002.1.1.133	obligate_host	versatile	2002.1	2002.1	FALSE	785	0.464968	34	18
193613	3515865	3501659	16487	A0A077ZK91_F1	2002.1.1.70	210.1.3.1	obligate_host	versatile	2002.1	210.1	TRUE	785	0.382166	34	32
193614	3500980	3511338	16545	A0A077ZKF5_F1	7515.1.1.0	11.1.1.0	versatile	versatile	7515.1	11.1	TRUE	105	0.857143	74	912
193615	3520949	3501263	16566	A0A077ZKI1_F1	2484.1.1.102	3930.1.1.0		versatile	2484.1	3930.1	TRUE	125	1	1	74
193616	3516457	3505039	16582	A0A077ZKK4_F1	3588.1.1.1	1.1.2.11	obligate_host	obligate_insertion	3588.1	1.1	TRUE	115	1	37	37
193617	3517783	3520759	16602	A0A077ZKM4_F1	3922.1.1.0	2004.1.1.87	versatile	versatile	3922.1	2004.1	TRUE	205	0.926829	261	240
193618	3520788	3512672	16649	A0A077ZKT0_F1	4018.1.1.0	7587.1.2.1			4018.1	7587.1	TRUE	165	1	1	6
193619	3504004	3573758	16691	A0A077ZKY4_F1	7524.1.1.1	7524.1.1.1	versatile	versatile	7524.1	7524.1	FALSE	215	1	359	359
193620	3520515	3501210	16717	A0A077ZL17_F1	6155.1.1.0	622.4.1.0		versatile	6155.1	622.4	TRUE	125	1	6	21
193621	3517488	3510446	16719	A0A077ZL20_F1	304.9.1.1	304.9.1.1	versatile	versatile	304.9	304.9	FALSE	75	1	130	130
193622	3502123	3502124	16765	A0A077ZL76_F1	7523.1.1.4	7523.1.1.4	versatile	versatile	7523.1	7523.1	FALSE	95	1	254	254
193623	3504943	3504946	16770	A0A077ZL82_F1	213.1.1.0	213.1.1.0	versatile	versatile	213.1	213.1	FALSE	210	0.285714	59	59
193624	3504946	3504948	16770	A0A077ZL82_F1	213.1.1.0	10.32.1.0	versatile	versatile	213.1	10.32	TRUE	140	0.857143	59	218
193625	3515516	3519280	16788	A0A077ZLA5_F1	2003.1.3.3	2003.1.2.24	versatile	versatile	2003.1	2003.1	FALSE	180	1	182	517
193626	3508852	3573632	16790	A0A077ZLA9_F1	7523.1.1.3	304.136.1.1	versatile	versatile	7523.1	304.136	TRUE	125	1	230	95
193627	3508852	3508866	16790	A0A077ZLA9_F1	7523.1.1.3	7523.1.1.3	versatile	versatile	7523.1	7523.1	FALSE	230	1	230	230
193628	3517203	3508867	16790	A0A077ZLA9_F1	1075.3.1.1	141.1.1.0		versatile	1075.3	141.1	TRUE	90	0.333333	5	22
193629	3573643	3517377	16804	A0A077ZLC6_F1	2.6.1.0	4.1.1.9	versatile	versatile	2.6	4.1	TRUE	85	1	218	191
193630	3506750	3506725	16826	A0A077ZLF0_F1	206.1.1.20	214.1.1.1	versatile	versatile	206.1	214.1	TRUE	155	0.709677	54	46
193631	3508868	3508869	16834	A0A077ZLF9_F1	2007.1.10.1	2007.1.10.1			2007.1	2007.1	FALSE	90	1	2	2
193632	3506865	3516817	16836	A0A077ZLG1_F1	3702.1.1.1	308.2.1.1	versatile	versatile	3702.1	308.2	TRUE	70	1	31	33
193633	3510495	3510496	16842	A0A077ZLG8_F1	192.7.1.0	2004.1.1.30	versatile	versatile	192.7	2004.1	TRUE	420	0.761905	54	517
193634	3515125	3520869	16845	A0A077ZLH1_F1	3567.1.1.0	3746.1.1.0	versatile		3567.1	3746.1	TRUE	105	0.714286	38	1
193635	3515126	3515127	16845	A0A077ZLH1_F1	3755.4.1.0	4.1.1.0	versatile	versatile	3755.4	4.1	TRUE	290	0.327586	83	456
193636	3515126	3515135	16845	A0A077ZLH1_F1	3755.4.1.0	3755.3.1.0	versatile	versatile	3755.4	3755.3	TRUE	290	0.241379	83	560
193637	3514470	3514435	16862	A0A077ZLJ0_F1	2003.1.7.7	2007.24.1.0			2003.1	2007.24	TRUE	55	1	6	1
193638	3514470	3514436	16862	A0A077ZLJ0_F1	2003.1.7.7	187.1.1.1			2003.1	187.1	TRUE	165	0.606061	6	7
193640	3515603	3519604	16895	A0A077ZLN5_F1	2004.1.1.0	2004.1.1.0	versatile	versatile	2004.1	2004.1	FALSE	305	1	728	728
193641	3502636	3502637	16904	A0A077ZLP5_F1	5041.1.1.7	5073.1.2.0		versatile	5041.1	5073.1	TRUE	185	0.135135	1	24
193642	3516512	3505208	16906	A0A077ZLP8_F1	2003.1.3.3	2003.1.2.24	versatile	versatile	2003.1	2003.1	FALSE	135	1	182	517
193643	3505986	3516671	16922	A0A077ZLR5_F1	2011.1.1.6	304.25.1.1	versatile	obligate_insertion	2011.1	304.25	TRUE	115	1	526	151
193644	3573772	3507870	16929	A0A077ZLS2_F1	2484.1.1.0	102.1.2.0	versatile		2484.1	102.1	TRUE	65	1	195	5
193645	3507871	3573772	16929	A0A077ZLS2_F1	101.1.1.0	2484.1.1.0	versatile	versatile	101.1	2484.1	TRUE	255	0.666667	241	195
193647	3511353	3506338	16969	A0A077ZLW7_F1	3071.1.1.0	1.1.7.0	versatile	versatile	3071.1	1.1	TRUE	175	1	20	277
193648	3511358	3511353	16969	A0A077ZLW7_F1	1.1.13.0	3071.1.1.0	versatile	versatile	1.1	3071.1	TRUE	555	0.126126	28	20
193649	3511359	3511356	16969	A0A077ZLW7_F1	4038.1.1.0	4056.1.1.1	versatile		4038.1	4056.1	TRUE	110	0.954545	11	3
193652	3501326	3515773	16976	A0A077ZLX5_F1	304.112.1.1	304.112.1.3	versatile	versatile	304.112	304.112	FALSE	95	0.947368	106	61
193653	3501326	3501328	16976	A0A077ZLX5_F1	304.112.1.1	4.1.1.25	versatile	obligate_insertion	304.112	4.1	TRUE	135	0.962963	106	112
193654	3513128	3500590	17015	A0A077ZM19_F1	220.1.1.50	7.1.1.1	obligate_host	versatile	220.1	7.1	TRUE	110	0.818182	13	114
193655	3509301	3509330	17021	A0A077ZM26_F1	2003.1.11.0	2003.1.1.37	obligate_host	obligate_insertion	2003.1	2003.1	FALSE	185	1	33	142
193656	3501757	3501741	17037	A0A077ZM51_F1	4038.1.1.3	4056.1.1.2			4038.1	4056.1	TRUE	60	1	4	2
193657	3516637	3505886	17041	A0A077ZM57_F1	7579.1.1.3	5.1.8.0	obligate_host		7579.1	5.1	TRUE	160	1	79	4
193658	3518144	3573713	17043	A0A077ZM60_F1	7523.1.1.23	7523.1.1.23	versatile	versatile	7523.1	7523.1	FALSE	125	1	80	80
193659	3518116	3508834	17043	A0A077ZM60_F1	1075.1.2.1	304.4.1.21	obligate_host	obligate_insertion	1075.1	304.4	TRUE	105	0.952381	124	11
193660	3510484	3510483	17047	A0A077ZM65_F1	2003.1.3.3	2003.1.2.24	versatile	versatile	2003.1	2003.1	FALSE	150	1	182	517
193661	3503751	3503752	17068	A0A077ZM96_F1	3277.2.1.0	3684.1.1.0		versatile	3277.2	3684.1	TRUE	35	1	1	35
193662	3516367	3504495	17073	A0A077ZMA4_F1	174.1.1.1	576.1.1.0	versatile	versatile	174.1	576.1	TRUE	65	1	204	52
193663	3512520	3512519	17101	A0A077ZMF0_F1	386.1.1.0	386.1.1.0	versatile	versatile	386.1	386.1	FALSE	45	0.888889	159	159
193664	3503130	3503139	17126	A0A077ZMJ5_F1	2003.1.1.1	298.1.1.7	versatile	versatile	2003.1	298.1	TRUE	165	1	74	94
193665	3507495	3507467	17127	A0A077ZMJ7_F1	2004.1.1.61	3654.1.1.0	versatile	obligate_insertion	2004.1	3654.1	TRUE	55	1	19	17
193666	3505697	3505698	17136	A0A077ZML0_F1	5069.1.3.0	376.1.1.0	versatile	versatile	5069.1	376.1	TRUE	230	0.695652	28	85
193667	3505698	3516634	17136	A0A077ZML0_F1	376.1.1.0	376.1.1.21	versatile	versatile	376.1	376.1	FALSE	70	0.785714	85	36
193668	3510049	3510051	17163	A0A077ZMS2_F1	2004.1.1.286	3579.1.1.0			2004.1	3579.1	TRUE	35	1	2	8
193669	3503492	3503493	17182	A0A077ZMV6_F1	2006.1.1.1	267.1.1.3	versatile	versatile	2006.1	267.1	TRUE	235	0.87234	456	277
193670	3515956	3502087	17195	A0A077ZMX8_F1	304.106.1.0	2500.1.1.0		versatile	304.106	2500.1	TRUE	35	1	1	11
193671	3505914	3505912	17228	A0A077ZN50_F1	3008.1.1.0	7000.1.1.0	versatile	obligate_insertion	3008.1	7000.1	TRUE	70	1	59	44
193672	3512890	3512914	17241	A0A077ZN80_F1	67.1.1.1	361.1.1.1	versatile	obligate_insertion	67.1	361.1	TRUE	70	1	278	87
193673	3510008	3520740	17246	A0A077ZN92_F1	101.1.2.0	570.1.1.0	versatile		101.1	570.1	TRUE	350	0.3	528	3
193674	3510008	3510009	17246	A0A077ZN92_F1	101.1.2.0	1075.4.1.0	versatile	versatile	101.1	1075.4	TRUE	350	0.328571	528	160
193675	3520918	3510008	17246	A0A077ZN92_F1	881.1.1.0	101.1.2.0		versatile	881.1	101.1	TRUE	445	0.168539	5	528
193676	3507832	3516992	17258	A0A077ZNB1_F1	2003.1.2.24	2003.1.2.24	versatile	versatile	2003.1	2003.1	FALSE	125	1	517	517
193677	3517747	3511791	17262	A0A077ZNB9_F1	2011.1.1.6	304.25.1.1	versatile	obligate_insertion	2011.1	304.25	TRUE	110	1	526	151
193678	3512918	3517976	17273	A0A077ZND5_F1	3755.3.1.0	223.1.1.57	versatile		3755.3	223.1	TRUE	170	1	560	2
193679	3513458	3513457	17305	A0A077ZNJ8_F1	239.1.1.5	239.1.1.5	versatile	versatile	239.1	239.1	FALSE	105	0.904762	88	88
193680	3517085	3508294	17308	A0A077ZNM1_F1	5001.1.1.0	10.32.1.0	versatile	versatile	5001.1	10.32	TRUE	195	1	167	218
193681	3505600	3505615	17319	A0A077ZNP9_F1	2004.1.1.232	2004.1.1.30	obligate_host	versatile	2004.1	2004.1	FALSE	155	1	21	517
193682	3508680	3508681	17328	A0A077ZNS5_F1	220.1.1.1	214.1.1.1	versatile	versatile	220.1	214.1	TRUE	345	0.347826	173	46
193683	3508680	3508682	17328	A0A077ZNS5_F1	220.1.1.1	214.1.1.1	versatile	versatile	220.1	214.1	TRUE	345	0.347826	173	46
193684	3508680	3573775	17328	A0A077ZNS5_F1	220.1.1.1	4.1.1.1	versatile	versatile	220.1	4.1	TRUE	345	0.188406	173	41
193685	3508684	3508680	17328	A0A077ZNS5_F1	2002.1.1.20	220.1.1.1	obligate_host	versatile	2002.1	220.1	TRUE	505	0.207921	10	173
193686	3515860	3501873	17349	A0A077ZP06_F1	1075.4.1.0	109.4.1.0	versatile	versatile	1075.4	109.4	TRUE	55	0.454545	160	2568
193687	3515860	3501874	17349	A0A077ZP06_F1	1075.4.1.0	3711.1.1.0	versatile	versatile	1075.4	3711.1	TRUE	65	1	160	24
193688	3513584	3513585	17392	A0A077ZPM6_F1	605.1.1.0	223.8.1.0	versatile		605.1	223.8	TRUE	95	0.578947	129	1
193689	3516276	3503817	17400	A0A077ZPR6_F1	2003.1.1.15	298.1.1.5	versatile	versatile	2003.1	298.1	TRUE	220	1	210	167
193690	3516651	3505966	17409	A0A077ZPW7_F1	2011.1.1.6	304.25.1.0	versatile	versatile	2011.1	304.25	TRUE	170	1	526	22
193691	3513770	3513769	17450	A0A077ZQI3_F1	2485.3.1.0	1.1.13.0		versatile	2485.3	1.1	TRUE	75	1	1	28
193692	3233669	3233670	17510	A0A078BPE5_F1	3291.1.1.0	601.1.1.0	versatile	versatile	3291.1	601.1	TRUE	145	1	148	82
193693	3224227	3224228	17520	A0A078BQP2_F1	2007.1.2.4	2007.1.2.4	versatile	versatile	2007.1	2007.1	FALSE	140	1	24	24
193694	3957077	3955144	17661	A0A089QRB9_F1	2007.1.19.1	304.11.1.1	versatile	versatile	2007.1	304.11	TRUE	65	1	379	288
193695	3956296	3955145	17661	A0A089QRB9_F1	2003.1.1.0	236.1.1.1	versatile	versatile	2003.1	236.1	TRUE	545	0.311927	198	478
193696	3956296	3955148	17661	A0A089QRB9_F1	2003.1.1.0	2003.1.1.0	versatile	versatile	2003.1	2003.1	FALSE	545	0.348624	198	198
193697	3955145	3955143	17661	A0A089QRB9_F1	236.1.1.1	2003.1.1.5	versatile	obligate_insertion	236.1	2003.1	TRUE	175	1	478	450
193698	3955146	3957077	17661	A0A089QRB9_F1	6094.1.1.1	2007.1.19.1	versatile	versatile	6094.1	2007.1	TRUE	330	0.80303	74	379
193699	3663508	3683924	17775	A0A096PQM6_F1	316.1.1.2	102.1.3.0	versatile	versatile	316.1	102.1	TRUE	860	0.226744	16	26
193700	3684406	3659685	17801	A0A096Q9E4_F1	109.4.1.0	109.4.1.189	versatile	versatile	109.4	109.4	FALSE	210	0.97619	2568	46
193701	3678090	3652430	17817	A0A096QLF3_F1	109.4.1.0	221.1.1.0	versatile	versatile	109.4	221.1	TRUE	420	0.285714	2568	196
193702	3660039	3660040	17957	A0A096TC93_F1	109.4.1.0	109.4.1.0	versatile	versatile	109.4	109.4	FALSE	790	0.335443	2568	2568
193703	3680941	3666909	17961	A0A096TKM4_F1	2008.1.1.0	150.1.1.0	versatile	versatile	2008.1	150.1	TRUE	170	0.970588	29	91
193704	3640599	3636297	18060	A0A0A2UYV4_F1	2005.1.1.1	1.1.1.0	versatile	versatile	2005.1	1.1	TRUE	205	1	718	75
193705	3635558	3639515	18065	A0A0A2UYZ4_F1	2006.1.1.20	267.1.1.3	versatile	versatile	2006.1	267.1	TRUE	425	0.576471	218	277
193706	3632641	3638944	18114	A0A0A2UZW3_F1	220.1.1.26	375.1.1.57			220.1	375.1	TRUE	210	0.238095	7	5
193707	3632596	3632608	18122	A0A0A2UZZ1_F1	2002.1.1.180	3156.1.1.14	versatile		2002.1	3156.1	TRUE	130	1	12	1
193708	3632596	3638924	18122	A0A0A2UZZ1_F1	2002.1.1.180	1081.1.1.1	versatile		2002.1	1081.1	TRUE	195	1	12	9
193709	3639128	3633610	18135	A0A0A2V065_F1	7514.1.1.1	1.1.7.7	versatile	versatile	7514.1	1.1	TRUE	110	1	13	11
193710	3639113	3633556	18180	A0A0A2V0N8_F1	328.6.1.2	2485.2.1.0	versatile		328.6	2485.2	TRUE	265	0.584906	85	3
193711	3639922	3637275	18205	A0A0A2V155_F1	7512.1.1.6	7512.1.1.6	versatile	versatile	7512.1	7512.1	FALSE	215	1	68	68
193712	3637273	3637274	18205	A0A0A2V155_F1	2006.1.1.3	3012.1.1.1	versatile	obligate_insertion	2006.1	3012.1	TRUE	80	1	49	45
193713	3640185	3638407	18230	A0A0A2V1G9_F1	2003.1.1.0	244.1.1.0	versatile	versatile	2003.1	244.1	TRUE	180	1	198	97
193714	3631176	3639752	18273	A0A0A2V224_F1	304.112.1.1	304.112.1.3	versatile	versatile	304.112	304.112	FALSE	85	1	106	61
193715	3631176	3640500	18273	A0A0A2V224_F1	304.112.1.1	4.1.1.25	versatile	obligate_insertion	304.112	4.1	TRUE	140	1	106	112
193716	3639378	3634834	18294	A0A0A2V2C3_F1	2004.1.1.1	148.1.3.19	versatile	versatile	2004.1	148.1	TRUE	120	1	233	169
193717	3640449	3635288	18331	A0A0A2V2R8_F1	2004.1.1.0	3930.2.1.0	versatile		2004.1	3930.2	TRUE	100	1	728	2
193718	3635287	3639474	18331	A0A0A2V2R8_F1	3767.1.1.0	4.1.1.0	versatile	versatile	3767.1	4.1	TRUE	105	1	56	456
193719	3639491	3635370	18369	A0A0A2V347_F1	236.1.1.1	2003.1.1.5	versatile	obligate_insertion	236.1	2003.1	TRUE	165	1	478	450
193720	3634545	3634546	18434	A0A0A2V3T0_F1	221.1.2.5	632.15.1.0			221.1	632.15	TRUE	270	0.277778	4	5
193721	3634615	3634616	18447	A0A0A2V3Y5_F1	632.11.1.0	2498.1.1.69	versatile	versatile	632.11	2498.1	TRUE	365	0.506849	12	16
193722	3634283	3634285	18489	A0A0A2V4H6_F1	7015.1.1.0	4106.1.1.1	versatile	versatile	7015.1	4106.1	TRUE	85	1	67	80
193723	3639511	3635475	18510	A0A0A2V4R1_F1	2004.1.1.1	148.1.3.0	versatile	versatile	2004.1	148.1	TRUE	125	1	233	255
193724	3639263	3634242	18532	A0A0A2V518_F1	11.1.5.29	375.1.1.30	obligate_host	obligate_insertion	11.1	375.1	TRUE	350	0.214286	174	90
193725	3639263	3634248	18532	A0A0A2V518_F1	11.1.5.29	2006.1.6.7	obligate_host	versatile	11.1	2006.1	TRUE	350	0.771429	174	94
193726	3634249	3634243	18532	A0A0A2V518_F1	610.2.1.1	224.1.1.2	versatile	versatile	610.2	224.1	TRUE	130	1	24	144
193727	3633358	3633362	18558	A0A0A2V5C7_F1	2003.1.4.1	7574.1.1.7			2003.1	7574.1	TRUE	820	0.243902	8	1
193728	3633358	3633359	18558	A0A0A2V5C7_F1	2003.1.4.1	109.4.1.192		versatile	2003.1	109.4	TRUE	820	0.5	8	18
193729	3640105	3638054	18576	A0A0A2V5R1_F1	7523.1.1.0	7523.1.1.36	versatile		7523.1	7523.1	FALSE	115	1	294	3
193730	3638746	3631776	18618	A0A0A2V683_F1	11.1.1.0	2006.1.6.0	versatile	versatile	11.1	2006.1	TRUE	205	0.95122	912	74
193731	3631318	3631316	18625	A0A0A2V6C0_F1	109.4.1.210	109.4.1.202			109.4	109.4	FALSE	210	1	4	2
193732	3634567	3634568	18644	A0A0A2V6L6_F1	2003.1.2.24	108.1.1.1	versatile	versatile	2003.1	108.1	TRUE	85	1	517	14
193733	3636618	3636619	18645	A0A0A2V6L9_F1	212.1.1.3	304.1.1.1	versatile	obligate_insertion	212.1	304.1	TRUE	180	1	33	31
193734	3638602	3640193	18651	A0A0A2V6P8_F1	2006.1.4.28	102.1.1.0		versatile	2006.1	102.1	TRUE	90	0.944444	3	200
193735	3634883	3640716	18653	A0A0A2V6Q6_F1	2002.1.1.145	10.32.1.0	versatile	versatile	2002.1	10.32	TRUE	155	1	34	218
193736	3631147	3640450	18677	A0A0A2V738_F1	247.1.1.11	2004.1.1.0	obligate_host	versatile	247.1	2004.1	TRUE	205	0.853659	15	728
193737	3640093	3637951	18693	A0A0A2V7B0_F1	2004.1.1.0	1.1.8.2	versatile	versatile	2004.1	1.1	TRUE	225	0.488889	728	23
193738	3640093	3637952	18693	A0A0A2V7B0_F1	2004.1.1.0	1.1.7.21	versatile	versatile	2004.1	1.1	TRUE	225	0.355556	728	24
193739	3634273	3634274	18736	A0A0A2VIY1_F1	109.4.1.0	327.11.2.0	versatile	versatile	109.4	327.11	TRUE	135	0.814815	2568	53
193740	3632815	3632817	18743	A0A0A2VJ88_F1	5073.1.1.0	2006.1.1.1	versatile	versatile	5073.1	2006.1	TRUE	370	0.418919	229	456
193741	3632817	3632818	18743	A0A0A2VJ88_F1	2006.1.1.1	267.1.1.3	versatile	versatile	2006.1	267.1	TRUE	215	1	456	277
193742	3568264	3560167	19088	A0A0B4J2F2_F1	206.1.1.1	103.1.1.0	versatile	versatile	206.1	103.1	TRUE	40	1	185	113
193743	3388847	3388846	19141	A0A0B4K5Z8_F1	11.1.5.29	375.1.1.30	obligate_host	obligate_insertion	11.1	375.1	TRUE	355	0.197183	174	90
193744	3388847	3388879	19141	A0A0B4K5Z8_F1	11.1.5.29	2006.1.6.7	obligate_host	versatile	11.1	2006.1	TRUE	355	0.704225	174	94
193745	3388884	3388845	19141	A0A0B4K5Z8_F1	610.2.1.1	224.1.1.2	versatile	versatile	610.2	224.1	TRUE	140	1	24	144
193746	3396183	3396184	19159	A0A0B4K6B9_F1	4300.1.1.0	3396.1.1.0	versatile		4300.1	3396.1	TRUE	210	0.333333	16	2
193748	3414670	3388875	19161	A0A0B4K6E2_F1	3745.1.1.1	632.16.1.0	obligate_host		3745.1	632.16	TRUE	95	0.421053	79	1
193749	3414670	3388885	19161	A0A0B4K6E2_F1	3745.1.1.1	11.1.1.50	obligate_host	versatile	3745.1	11.1	TRUE	335	0.358209	79	44
193750	3414670	3414759	19161	A0A0B4K6E2_F1	3745.1.1.1	11.1.1.50	obligate_host	versatile	3745.1	11.1	TRUE	335	0.343284	79	44
193751	3390391	3390389	19171	A0A0B4K6L3_F1	220.1.1.115	5.1.4.0		versatile	220.1	5.1	TRUE	50	1	8	378
193752	3406710	3413849	19212	A0A0B4K7Q6_F1	109.4.1.0	11.2.1.0	versatile	versatile	109.4	11.2	TRUE	430	0.418605	2568	180
193753	3406710	3409859	19212	A0A0B4K7Q6_F1	109.4.1.0	11.2.1.12	versatile	versatile	109.4	11.2	TRUE	430	0.418605	2568	41
193754	3411648	3395126	19218	A0A0B4K7Y4_F1	3883.1.1.1	3883.1.1.0	versatile	versatile	3883.1	3883.1	FALSE	110	1	13	11
193755	3410559	3389150	19224	A0A0B4K859_F1	109.4.1.364	4.1.1.0		versatile	109.4	4.1	TRUE	40	1	7	456
193756	3412032	3397415	19225	A0A0B4K866_F1	223.1.1.71	223.1.1.69	obligate_host	versatile	223.1	223.1	FALSE	670	0.283582	13	12
193757	3412032	3397417	19225	A0A0B4K866_F1	223.1.1.71	223.1.1.0	obligate_host	versatile	223.1	223.1	FALSE	670	0.186567	13	152
193758	3392680	3392683	19250	A0A0B4KF06_F1	375.1.1.1	1.1.1.7	versatile	obligate_insertion	375.1	1.1	TRUE	145	1	763	213
193759	3411183	3392680	19250	A0A0B4KF06_F1	2005.1.1.1	375.1.1.1	versatile	versatile	2005.1	375.1	TRUE	205	0.292683	718	763
193760	3411183	3392685	19250	A0A0B4KF06_F1	2005.1.1.1	375.1.1.1	versatile	versatile	2005.1	375.1	TRUE	55	1	718	763
193761	3392684	3411183	19250	A0A0B4KF06_F1	140.1.1.0	2005.1.1.1	versatile	versatile	140.1	2005.1	TRUE	575	0.547826	19	718
193762	3415228	3402869	19253	A0A0B4KF25_F1	7579.1.1.57	109.4.1.0		versatile	7579.1	109.4	TRUE	185	0.837838	2	2568
193763	3394738	3411577	19262	A0A0B4KFC9_F1	1076.1.1.0	2011.1.1.8		versatile	1076.1	2011.1	TRUE	315	1	9	77
193765	3415310	3405572	19271	A0A0B4KFL3_F1	2004.1.1.1	148.1.3.19	versatile	versatile	2004.1	148.1	TRUE	90	1	233	169
193766	3398189	3398190	19272	A0A0B4KFS5_F1	109.4.1.0	109.4.1.0	versatile	versatile	109.4	109.4	FALSE	85	0.352941	2568	2568
193767	3407158	3407157	19274	A0A0B4KFW5_F1	3444.1.1.0	103.1.1.27		obligate_insertion	3444.1	103.1	TRUE	85	0.705882	5	10
193768	3407158	3407170	19274	A0A0B4KFW5_F1	3444.1.1.0	103.1.1.1		obligate_insertion	3444.1	103.1	TRUE	55	0.636364	5	35
193769	3394798	3411562	19319	A0A0B4KHZ9_F1	2006.1.4.0	192.7.1.0	versatile	versatile	2006.1	192.7	TRUE	70	1	40	54
193770	3412831	3416992	19334	A0A0B4LF16_F1	7015.1.1.0	4106.1.1.1	versatile	versatile	7015.1	4106.1	TRUE	90	1	67	80
193771	3397822	3397823	19354	A0A0B4LG94_F1	5073.1.1.0	2006.1.1.0	versatile	versatile	5073.1	2006.1	TRUE	395	0.443038	229	171
193772	3397823	3410227	19354	A0A0B4LG94_F1	2006.1.1.0	267.1.1.3	versatile	versatile	2006.1	267.1	TRUE	220	1	171	277
193773	3408043	3414102	19356	A0A0B4LGC2_F1	10.13.1.0	5055.1.1.0	versatile		10.13	5055.1	TRUE	95	0.736842	33	9
193774	3393667	3416683	19362	A0A0B4LGJ9_F1	192.8.1.0	7519.1.1.0	versatile		192.8	7519.1	TRUE	140	0.357143	109	6
193775	3399103	3409843	19468	A0A0C4DHM8_F1	7579.1.1.3	5.1.5.4	obligate_host	obligate_insertion	7579.1	5.1	TRUE	480	0.958333	79	12
193776	3415137	3400374	19472	A0A0C4FEI3_F1	5.1.4.0	5.1.4.0	versatile	versatile	5.1	5.1	FALSE	250	0.12	378	378
193777	3415137	3400375	19472	A0A0C4FEI3_F1	5.1.4.0	109.54.1.0	versatile		5.1	109.54	TRUE	60	0.583333	378	7
193778	3532490	3561622	31315	A0A0G2JMS6_F1	11.1.1.102	11.1.1.239	versatile	obligate_insertion	11.1	11.1	FALSE	120	1	27	25
193779	3532494	3532491	31315	A0A0G2JMS6_F1	10.4.1.0	109.2.1.24	versatile	obligate_insertion	10.4	109.2	TRUE	300	1	52	46
193780	3765886	3765887	31801	A0A0G2JXN2_F1	11.1.1.0	10.1.1.0	versatile	versatile	11.1	10.1	TRUE	210	0.880952	912	75
193781	3911435	3911462	33133	A0A0G2KCC7_F1	109.27.1.0	226.1.1.1	versatile	versatile	109.27	226.1	TRUE	100	1	39	62
193782	3904847	3904848	33169	A0A0G2KE94_F1	2011.1.1.8	2487.1.1.7	versatile	versatile	2011.1	2487.1	TRUE	215	1	77	121
193783	3919047	3905887	33194	A0A0G2KFV1_F1	4039.1.1.1	4057.1.1.1	versatile	versatile	4039.1	4057.1	TRUE	95	1	26	29
193784	3919048	3913621	33194	A0A0G2KFV1_F1	101.1.8.2	192.8.1.0		versatile	101.1	192.8	TRUE	75	0.933333	2	109
193785	3922443	3904321	33203	A0A0G2KGF4_F1	11.1.1.450	11.1.5.0	versatile	versatile	11.1	11.1	FALSE	570	0.254386	36	69
193786	3922443	3904323	33203	A0A0G2KGF4_F1	11.1.1.450	11.1.1.450	versatile	versatile	11.1	11.1	FALSE	570	0.175439	36	36
193787	3922443	3904324	33203	A0A0G2KGF4_F1	11.1.1.450	11.1.1.450	versatile	versatile	11.1	11.1	FALSE	570	0.236842	36	36
193788	3922443	3904325	33203	A0A0G2KGF4_F1	11.1.1.450	11.1.1.549	versatile		11.1	11.1	FALSE	570	0.254386	36	5
193789	3905976	3911978	33234	A0A0G2KHX4_F1	4026.1.1.0	2004.1.1.78	versatile	versatile	4026.1	2004.1	TRUE	195	0.948718	37	49
193790	3895050	3895049	33241	A0A0G2KI26_F1	2008.1.1.7	102.1.1.0		versatile	2008.1	102.1	TRUE	60	1	4	200
193791	3920657	3879198	33243	A0A0G2KI51_F1	389.1.1.2	10.32.1.1	obligate_host	obligate_insertion	389.1	10.32	TRUE	185	1	11	14
193792	3916975	3894980	33254	A0A0G2KIQ1_F1	1021.1.1.0	2.1.1.37	versatile	versatile	1021.1	2.1	TRUE	975	0.0923077	201	54
193793	3916975	3894983	33254	A0A0G2KIQ1_F1	1021.1.1.0	4156.1.1.10	versatile		1021.1	4156.1	TRUE	975	0.2	201	5
193794	3916975	3894984	33254	A0A0G2KIQ1_F1	1021.1.1.0	2004.1.1.30	versatile	versatile	1021.1	2004.1	TRUE	975	0.230769	201	517
193795	3916975	3916976	33254	A0A0G2KIQ1_F1	1021.1.1.0	2004.1.1.0	versatile	versatile	1021.1	2004.1	TRUE	975	0.220513	201	728
193796	3894984	3894985	33254	A0A0G2KIQ1_F1	2004.1.1.30	109.3.1.0	versatile	versatile	2004.1	109.3	TRUE	150	0.733333	517	240
193797	3914860	3883668	33298	A0A0G2KKE8_F1	604.1.1.5	4.1.1.99		obligate_insertion	604.1	4.1	TRUE	65	1	4	10
193798	3915214	3885538	33311	A0A0G2KLA5_F1	327.11.2.0	7529.1.1.1	versatile	obligate_insertion	327.11	7529.1	TRUE	450	0.388889	53	17
193799	3915214	3885540	33311	A0A0G2KLA5_F1	327.11.2.0	7529.1.1.0	versatile		327.11	7529.1	TRUE	450	0.444444	53	6
193800	3891876	3891878	33337	A0A0G2KM65_F1	4967.1.1.0	2484.1.1.4	versatile		4967.1	2484.1	TRUE	195	0.948718	11	3
193801	3898882	3898881	33375	A0A0G2KNQ0_F1	101.1.2.0	101.1.2.0	versatile	versatile	101.1	101.1	FALSE	340	0.338235	528	528
193802	3896983	3896982	33389	A0A0G2KPF8_F1	108.1.1.0	246.2.1.1	versatile	versatile	108.1	246.2	TRUE	480	0.68125	277	23
193803	3910111	3910112	33401	A0A0G2KPR3_F1	3351.1.1.1	3351.1.1.1	versatile	versatile	3351.1	3351.1	FALSE	140	0.964286	70	70
193804	3880155	3914212	33417	A0A0G2KQH4_F1	10.1.1.35	2498.1.1.27	versatile		10.1	2498.1	TRUE	685	0.378102	19	8
193805	3880155	3914213	33417	A0A0G2KQH4_F1	10.1.1.35	11.1.1.448	versatile		10.1	11.1	TRUE	685	0.211679	19	3
193806	3914213	3880152	33417	A0A0G2KQH4_F1	11.1.1.448	10.32.1.0		versatile	11.1	10.32	TRUE	175	0.971429	3	218
193807	3885189	3885188	33419	A0A0G2KQM9_F1	220.1.1.0	7.1.1.1	versatile	versatile	220.1	7.1	TRUE	165	0.575758	246	114
193808	3885190	3885191	33419	A0A0G2KQM9_F1	220.1.1.0	220.1.1.119	versatile		220.1	220.1	FALSE	95	1	246	7
193809	3898762	3898763	33423	A0A0G2KQU1_F1	220.1.1.50	7.1.1.1	obligate_host	versatile	220.1	7.1	TRUE	150	0.633333	13	114
193810	3889440	3915970	33453	A0A0G2KS01_F1	4967.1.1.0	2484.1.1.4	versatile		4967.1	2484.1	TRUE	185	0.972973	11	3
193811	3889139	3915911	33466	A0A0G2KSN1_F1	7577.1.1.10	3016.1.1.10	versatile	versatile	7577.1	3016.1	TRUE	105	1	18	33
193812	3907561	3907560	33530	A0A0G2KWM4_F1	189.1.1.2	376.1.2.1	versatile	versatile	189.1	376.1	TRUE	50	1	14	36
193813	3878012	3878013	33631	A0A0G2L1S3_F1	4967.1.1.0	304.48.1.1	versatile	versatile	4967.1	304.48	TRUE	400	1	11	18
193814	3878012	3878014	33631	A0A0G2L1S3_F1	4967.1.1.0	102.1.1.0	versatile	versatile	4967.1	102.1	TRUE	200	0.825	11	200
193815	3886979	3915504	33673	A0A0G2L3N5_F1	109.4.1.0	101.1.2.381	versatile	obligate_insertion	109.4	101.1	TRUE	105	0.857143	2568	23
193816	3916980	3921165	33684	A0A0G2L4B6_F1	2007.1.4.4	4004.1.1.0		versatile	2007.1	4004.1	TRUE	180	0.833333	1	13
193817	3920572	3904055	33737	A0A0G2L6V9_F1	72.1.1.1	72.1.1.1			72.1	72.1	FALSE	85	1	4	4
193818	3915190	3920865	33747	A0A0G2L7C5_F1	5046.1.1.0	4207.1.2.0	versatile	versatile	5046.1	4207.1	TRUE	680	0.154412	70	41
193819	3902036	3902037	33768	A0A0G2L877_F1	4007.1.1.1	304.117.1.1	versatile	versatile	4007.1	304.117	TRUE	75	1	184	194
193820	3885954	3915284	33828	A0A0G2LAH6_F1	304.48.1.1	192.15.1.0	versatile	versatile	304.48	192.15	TRUE	135	0.777778	18	99
193821	3887019	3887018	33836	A0A0G2LAU9_F1	2004.1.1.47	135.1.1.1	versatile	versatile	2004.1	135.1	TRUE	120	1	101	115
193822	3948641	3945896	33946	A0A0H3GGC8_F1	2003.1.1.43	298.1.1.2	obligate_host	obligate_insertion	2003.1	298.1	TRUE	190	1	34	30
193823	3943825	3943826	33958	A0A0H3GGJ2_F1	2007.1.8.1	2007.1.8.1	versatile	versatile	2007.1	2007.1	FALSE	125	1	54	54
193824	3944856	3944855	33973	A0A0H3GGS8_F1	2007.1.2.11	2007.1.2.11	versatile	versatile	2007.1	2007.1	FALSE	130	1	113	113
193825	3948369	3944395	34033	A0A0H3GH65_F1	5084.8.1.0	11.1.1.11	versatile	versatile	5084.8	11.1	TRUE	75	1	25	31
193826	3943323	3943322	34041	A0A0H3GH82_F1	7523.1.1.4	7523.1.1.4	versatile	versatile	7523.1	7523.1	FALSE	100	1	254	254
193827	3942249	3942273	34079	A0A0H3GHI8_F1	236.1.1.1	2003.1.1.5	versatile	obligate_insertion	236.1	2003.1	TRUE	130	1	478	450
193828	3946167	3946168	34097	A0A0H3GHP7_F1	1.1.7.0	1.1.7.38	versatile	versatile	1.1	1.1	FALSE	220	0.409091	277	134
193829	3946168	3946169	34097	A0A0H3GHP7_F1	1.1.7.38	325.1.7.0	versatile	versatile	1.1	325.1	TRUE	125	0.64	134	320
193830	3946169	3946170	34097	A0A0H3GHP7_F1	325.1.7.0	6119.1.1.1	versatile		325.1	6119.1	TRUE	45	1	320	1
193831	3948034	3942959	34103	A0A0H3GHR2_F1	7523.1.1.15	7523.1.1.15	versatile	versatile	7523.1	7523.1	FALSE	100	1	336	336
193832	3948138	3947741	34105	A0A0H3GHR6_F1	325.1.7.0	5086.1.1.0	versatile	versatile	325.1	5086.1	TRUE	120	1	320	246
193833	3949068	3948138	34105	A0A0H3GHR6_F1	1.1.7.0	325.1.7.0	versatile	versatile	1.1	325.1	TRUE	185	0.351351	277	320
193834	3948807	3948808	34158	A0A0H3GI51_F1	7523.1.1.15	7523.1.1.15	versatile	versatile	7523.1	7523.1	FALSE	100	1	336	336
193835	3945932	3945934	34160	A0A0H3GI56_F1	7523.1.1.15	7523.1.1.15	versatile	versatile	7523.1	7523.1	FALSE	105	1	336	336
193836	3946722	3946738	34183	A0A0H3GIB7_F1	2007.1.2.10	2007.1.2.10	versatile	versatile	2007.1	2007.1	FALSE	125	1	52	52
193837	3942349	3942350	34202	A0A0H3GIH5_F1	223.3.1.3	4019.1.1.3	versatile	versatile	223.3	4019.1	TRUE	110	1	75	55
193838	3942351	3947592	34202	A0A0H3GIH5_F1	235.1.1.5	506.2.1.1			235.1	506.2	TRUE	90	1	7	7
193839	3946710	3949354	34212	A0A0H3GIJ7_F1	1.1.7.0	325.1.7.11	versatile	versatile	1.1	325.1	TRUE	200	0.35	277	74
193840	3943272	3943273	34312	A0A0H3GJB4_F1	2006.1.1.1	267.1.1.0	versatile	versatile	2006.1	267.1	TRUE	115	1	456	188
193841	3949063	3943275	34312	A0A0H3GJB4_F1	5073.1.2.1	10.13.1.1	obligate_host	versatile	5073.1	10.13	TRUE	120	1	128	190
193842	3949063	3943272	34312	A0A0H3GJB4_F1	5073.1.2.1	2006.1.1.1	obligate_host	versatile	5073.1	2006.1	TRUE	290	0.603448	128	456
193843	3949051	3943139	34314	A0A0H3GJC4_F1	304.7.1.0	1.1.2.0	versatile	versatile	304.7	1.1	TRUE	115	1	16	83
193844	3943138	3943141	34314	A0A0H3GJC4_F1	304.7.1.0	1.1.2.0	versatile	versatile	304.7	1.1	TRUE	105	1	16	83
193845	3943140	3943138	34314	A0A0H3GJC4_F1	1075.1.2.1	304.7.1.0	obligate_host	versatile	1075.1	304.7	TRUE	175	0.4	124	16
193846	3948099	3949051	34314	A0A0H3GJC4_F1	1075.1.2.1	304.7.1.0	obligate_host	versatile	1075.1	304.7	TRUE	190	0.368421	124	16
193847	3946877	3946876	34328	A0A0H3GJG9_F1	2002.3.1.2	4.1.1.0		versatile	2002.3	4.1	TRUE	65	1	4	456
193848	3946102	3946084	34336	A0A0H3GJJ0_F1	5084.8.1.1	11.1.1.11		versatile	5084.8	11.1	TRUE	70	1	8	31
193849	3943426	3943425	34342	A0A0H3GJK4_F1	2007.1.2.11	2007.1.2.11	versatile	versatile	2007.1	2007.1	FALSE	130	1	113	113
193850	3944259	3944315	34361	A0A0H3GJP6_F1	2007.1.2.10	2007.1.2.10	versatile	versatile	2007.1	2007.1	FALSE	130	1	52	52
193851	3948560	3945508	34366	A0A0H3GJR1_F1	2006.1.1.1	267.1.1.3	versatile	versatile	2006.1	267.1	TRUE	200	1	456	277
193852	3945509	3945510	34366	A0A0H3GJR1_F1	5073.1.1.0	10.13.1.1	versatile	versatile	5073.1	10.13	TRUE	120	0.916667	229	190
193853	3945509	3948560	34366	A0A0H3GJR1_F1	5073.1.1.0	2006.1.1.1	versatile	versatile	5073.1	2006.1	TRUE	350	0.428571	229	456
193854	3949046	3942988	34367	A0A0H3GJR6_F1	4187.2.1.1	4187.2.1.1	versatile	versatile	4187.2	4187.2	FALSE	125	0.52	15	15
193855	3949046	3948061	34367	A0A0H3GJR6_F1	4187.2.1.1	4187.2.1.1	versatile	versatile	4187.2	4187.2	FALSE	125	0.48	15	15
193856	3949225	3945816	34368	A0A0H3GJS1_F1	7523.1.1.4	7523.1.1.4	versatile	versatile	7523.1	7523.1	FALSE	100	1	254	254
193857	3948314	3944216	34387	A0A0H3GJV8_F1	2011.1.1.6	304.25.1.1	versatile	obligate_insertion	2011.1	304.25	TRUE	215	1	526	151
193858	3942954	3942953	34465	A0A0H3GKB5_F1	1075.1.1.4	7523.1.1.22	versatile	versatile	1075.1	7523.1	TRUE	120	0.833333	72	54
193859	3943921	3943893	34475	A0A0H3GKD2_F1	5067.1.1.2	304.28.1.2	obligate_host	versatile	5067.1	304.28	TRUE	95	1	96	28
193860	3948321	3944290	34505	A0A0H3GKI1_F1	284.1.1.0	284.1.1.0	versatile	versatile	284.1	284.1	FALSE	270	0.407407	44	44
193861	3944289	3948321	34505	A0A0H3GKI1_F1	589.1.1.2	284.1.1.0	obligate_host	versatile	589.1	284.1	TRUE	385	0.298701	11	44
193862	3944290	3944314	34505	A0A0H3GKI1_F1	284.1.1.0	284.1.1.7	versatile	versatile	284.1	284.1	FALSE	140	0.678571	44	27
193863	3944462	3944463	34508	A0A0H3GKI7_F1	2006.1.1.11	3012.1.1.0	versatile	versatile	2006.1	3012.1	TRUE	105	1	73	84
193864	3948958	3946545	34545	A0A0H3GKS8_F1	1049.2.1.0	1.1.8.0			1049.2	1.1	TRUE	85	1	3	9
193865	3948024	3942773	34553	A0A0H3GKU7_F1	2003.1.1.22	298.1.1.24	versatile	obligate_insertion	2003.1	298.1	TRUE	150	1	78	39
193866	3948067	3943152	34568	A0A0H3GKX1_F1	2011.1.1.6	304.25.1.1	versatile	obligate_insertion	2011.1	304.25	TRUE	110	1	526	151
193867	3945603	3945578	34604	A0A0H3GL33_F1	5084.8.1.0	11.1.1.11	versatile	versatile	5084.8	11.1	TRUE	70	1	25	31
193868	3949244	3946212	34611	A0A0H3GL41_F1	7523.1.1.19	7523.1.1.19	versatile	versatile	7523.1	7523.1	FALSE	95	1	54	54
193869	3943700	3943677	34627	A0A0H3GL72_F1	2002.1.1.182	2002.3.1.2			2002.1	2002.3	TRUE	265	1	2	4
193870	3949054	3943204	34650	A0A0H3GLB2_F1	2003.2.1.1	2003.2.1.1	versatile	versatile	2003.2	2003.2	FALSE	225	0.977778	159	159
193871	3945727	3945726	34661	A0A0H3GLC6_F1	2007.1.4.1	7572.1.1.1	versatile	versatile	2007.1	7572.1	TRUE	125	1	140	155
193872	3946013	3949343	34823	A0A0H3GLY3_F1	7523.1.1.15	7523.1.1.15	versatile	versatile	7523.1	7523.1	FALSE	100	1	336	336
193873	3944104	3944102	34824	A0A0H3GLY4_F1	7523.1.1.4	7523.1.1.4	versatile	versatile	7523.1	7523.1	FALSE	105	1	254	254
193874	3949043	3942893	34828	A0A0H3GLZ2_F1	2006.1.1.32	3012.1.1.0	obligate_host	versatile	2006.1	3012.1	TRUE	100	1	10	84
193875	3941857	3941858	34831	A0A0H3GLZ6_F1	1075.1.1.4	7523.1.1.22	versatile	versatile	1075.1	7523.1	TRUE	120	0.875	72	54
193876	3949048	3943061	34860	A0A0H3GM33_F1	7524.1.1.1	7524.1.1.1	versatile	versatile	7524.1	7524.1	FALSE	215	1	359	359
193877	3943170	3948103	34863	A0A0H3GM37_F1	1.1.13.0	3071.1.1.0	versatile	versatile	1.1	3071.1	TRUE	80	0.6875	28	20
193878	3949143	3948645	34865	A0A0H3GM41_F1	65.1.1.0	2002.1.1.152	versatile	versatile	65.1	2002.1	TRUE	360	1	95	15
193879	3945954	3945971	34872	A0A0H3GM51_F1	236.1.1.1	2003.1.1.5	versatile	obligate_insertion	236.1	2003.1	TRUE	165	1	478	450
193880	3942241	3942242	34888	A0A0H3GM75_F1	325.1.7.0	5086.1.1.0	versatile	versatile	325.1	5086.1	TRUE	160	0.875	320	246
193881	3942243	3942241	34888	A0A0H3GM75_F1	1.1.7.3	325.1.7.0	versatile	versatile	1.1	325.1	TRUE	230	0.304348	52	320
193882	3943565	3947742	34915	A0A0H3GMA9_F1	1049.2.1.0	1.1.8.0			1049.2	1.1	TRUE	85	1	3	9
193883	3943849	3943848	34918	A0A0H3GMB3_F1	207.2.1.0	11.21.1.0	versatile	versatile	207.2	11.21	TRUE	100	1	37	12
193884	3946996	3949363	34933	A0A0H3GMD4_F1	1.16.1.0	12.1.1.0		versatile	1.16	12.1	TRUE	155	0.83871	5	80
193885	3948463	3945028	34934	A0A0H3GMD5_F1	2011.1.1.6	304.25.1.1	versatile	obligate_insertion	2011.1	304.25	TRUE	115	1	526	151
193886	3948983	3943284	34966	A0A0H3GMH6_F1	7523.1.1.3	304.136.1.1	versatile	versatile	7523.1	304.136	TRUE	120	1	230	95
193887	3948983	3943283	34966	A0A0H3GMH6_F1	7523.1.1.3	7523.1.1.3	versatile	versatile	7523.1	7523.1	FALSE	220	1	230	230
193888	3944500	3944501	34994	A0A0H3GML2_F1	325.1.7.11	5086.1.1.0	versatile	versatile	325.1	5086.1	TRUE	130	0.615385	74	246
193889	3944502	3944500	34994	A0A0H3GML2_F1	1.1.7.3	325.1.7.11	versatile	versatile	1.1	325.1	TRUE	200	0.35	52	74
193890	3943165	3943166	35017	A0A0H3GMN8_F1	2007.1.2.2	2007.1.2.2	versatile	versatile	2007.1	2007.1	FALSE	140	1	46	46
193891	3946484	3948728	35020	A0A0H3GMP2_F1	4034.1.1.1	4053.1.1.1			4034.1	4053.1	TRUE	65	0.846154	6	6
193892	3943033	3948070	35022	A0A0H3GMP4_F1	1075.1.1.4	7523.1.1.22	versatile	versatile	1075.1	7523.1	TRUE	125	0.88	72	54
193893	3943895	3943896	35055	A0A0H3GMU6_F1	2003.1.2.24	2003.1.2.24	versatile	versatile	2003.1	2003.1	FALSE	145	1	517	517
193894	3947746	3948256	35070	A0A0H3GMW7_F1	7524.1.1.1	7524.1.1.1	versatile	versatile	7524.1	7524.1	FALSE	260	1	359	359
193895	3943613	3947533	35075	A0A0H3GMX3_F1	7577.1.1.9	2007.1.3.5			7577.1	2007.1	TRUE	130	1	2	1
193896	3949316	3944835	35105	A0A0H3GN18_F1	223.1.1.0	223.1.1.35	versatile		223.1	223.1	FALSE	170	1	152	2
193897	3946516	3946532	35113	A0A0H3GN28_F1	2003.1.1.12	298.1.1.9	obligate_host	obligate_insertion	2003.1	298.1	TRUE	110	1	193	169
193898	3949200	3941454	35153	A0A0H3GN78_F1	7523.1.1.13	7523.1.1.13	versatile	versatile	7523.1	7523.1	FALSE	120	1	59	59
193899	3948980	3942388	35178	A0A0H3GNB2_F1	7523.1.1.15	7523.1.1.15	versatile	versatile	7523.1	7523.1	FALSE	100	1	336	336
193900	3946905	3946904	35201	A0A0H3GNE3_F1	7523.1.1.15	7523.1.1.15	versatile	versatile	7523.1	7523.1	FALSE	100	1	336	336
193901	3943818	3943847	35203	A0A0H3GNE5_F1	2003.1.1.1	298.1.1.7	versatile	versatile	2003.1	298.1	TRUE	165	1	74	94
193902	3946285	3946284	35216	A0A0H3GNG2_F1	10.12.1.0	101.1.1.58	versatile	versatile	10.12	101.1	TRUE	130	0.461538	33	17
193903	3946285	3949227	35216	A0A0H3GNG2_F1	10.12.1.0	101.1.1.58	versatile	versatile	10.12	101.1	TRUE	130	0.5	33	17
193904	3944936	3948451	35258	A0A0H3GNM4_F1	4038.1.1.8	4056.1.1.0		obligate_insertion	4038.1	4056.1	TRUE	100	1	2	11
193905	3945523	3945524	35262	A0A0H3GNM9_F1	2007.1.2.11	2007.1.2.11	versatile	versatile	2007.1	2007.1	FALSE	130	1	113	113
193906	3949282	3942834	35297	A0A0H3GNS1_F1	2003.1.11.1	2003.1.1.37	versatile	obligate_insertion	2003.1	2003.1	FALSE	185	1	214	142
193907	3948871	3947507	35317	A0A0H3GNU9_F1	5084.8.1.0	11.1.1.0	versatile	versatile	5084.8	11.1	TRUE	90	0.888889	25	912
193908	3942929	3942930	35328	A0A0H3GNW2_F1	7523.1.1.17	7523.1.1.17	versatile	versatile	7523.1	7523.1	FALSE	95	1	60	60
193909	3949099	3944360	35347	A0A0H3GNY5_F1	7523.1.1.4	7523.1.1.4	versatile	versatile	7523.1	7523.1	FALSE	100	1	254	254
193910	3943245	3943250	35350	A0A0H3GNY8_F1	2011.1.1.6	304.25.1.1	versatile	obligate_insertion	2011.1	304.25	TRUE	115	1	526	151
193911	3942557	3942558	35366	A0A0H3GP09_F1	2003.1.2.7	278.1.1.1	versatile	versatile	2003.1	278.1	TRUE	175	1	104	94
193912	3946945	3946957	35379	A0A0H3GP24_F1	101.1.2.274	304.136.1.1		versatile	101.1	304.136	TRUE	130	1	2	95
193913	3946945	3946944	35379	A0A0H3GP24_F1	101.1.2.274	7523.1.1.0		versatile	101.1	7523.1	TRUE	200	1	2	294
193914	3942565	3942566	35381	A0A0H3GP26_F1	10.32.1.0	1.1.7.0	versatile	versatile	10.32	1.1	TRUE	115	1	218	277
193915	3948957	3946535	35385	A0A0H3GP31_F1	7523.1.1.15	7523.1.1.15	versatile	versatile	7523.1	7523.1	FALSE	105	1	336	336
193916	3946426	3946428	35397	A0A0H3GP47_F1	1.1.7.3	1.1.7.38	versatile	versatile	1.1	1.1	FALSE	250	0.4	52	134
193917	3946427	3946429	35397	A0A0H3GP47_F1	325.1.7.0	5086.1.1.0	versatile	versatile	325.1	5086.1	TRUE	70	1	320	246
193918	3946428	3946427	35397	A0A0H3GP47_F1	1.1.7.38	325.1.7.0	versatile	versatile	1.1	325.1	TRUE	150	0.533333	134	320
193919	3948870	3947196	35441	A0A0H3GP96_F1	7523.1.1.15	7523.1.1.15	versatile	versatile	7523.1	7523.1	FALSE	100	1	336	336
[truncated: 46,552 more rows]

## Sheet: Metadata
Table	S2
Title	Insertion Events and Family Classifications
Description	Complete insertion event catalog with family roles
DATA CHARACTERISTICS
Rows	48551
Columns	16
Generation Date	2025-10-03T16:12:08.086028
Source Database	ecod_insertions (ECOD v293)
SUMMARY STATISTICS
Total Events	48551
Cross H Group Events	31925
Unique Host Families	3891
Unique Insertion Families	3945
COLUMNS
event_id
host_ecod_uid
insertion_ecod_uid
protein_id
protein_source_id
host_f_group_id
insertion_f_group_id
host_family_role
insertion_family_role
host_h_group_id
insertion_h_group_id
is_cross_h_group
gap_length
fit_score
host_family_total_events
insertion_family_total_events
