# Supplementary material for: Family‐level specialization in protein domain insertion architectures
Source: Protein Sci. 2026 Apr 27;35(5):e70586. doi: 10.1002/pro.70586 (PMC13114784; doi:10.1002/pro.70586)
Supplement: Supplementary file 5 — Table S3: Architecture enrichment analysis (table_S3.csv). [file PRO-35-e70586-s002.xlsx]

## Sheet: Sheet1
arch_id	architecture	host_count	insert_count	total	host_pct	log2_or
a.12	a+b three layers	1632881	615360	2248241	72.6	1.24
a.4	beta duplicates or obligate multimers	3009200	1502303	4511503	66.7	0.83
a.9	alpha superhelices	3220650	1981436	5202086	61.9	0.53
a.7	alpha bundles	6820527	4352055	11172582	61	0.48
a.13	a+b four layers	98300	73152	171452	57.3	0.25
a.16	a/b barrels	369016	290435	659451	56	0.17
a.18	mixed a+b and a/b	1424205	1128451	2552656	55.8	0.16
a.17	a/b three-layered sandwiches	20554995	16298017	36853012	55.8	0.16
a.3	beta sandwiches	6109233	5002074	11111307	55	0.12
a.14	a+b complex topology	5246142	4731501	9977643	52.6	-0.02
a.1	beta barrels	3856752	3585844	7442596	51.8	-0.07
a.10	alpha complex topology	1310790	1287944	2598734	50.4	-0.15
a.11	a+b two layers	6115452	7531659	13647111	44.8	-0.47
a.8	alpha duplicates or obligate multimers	223126	277364	500490	44.6	-0.49
a.15	a+b duplicates or obligate multimers	145914	182159	328073	44.5	-0.49
a.5	beta complex topology	49845	65644	115489	43.2	-0.57
a.20	extended segments	172799	228983	401782	43	-0.58
a.6	alpha arrays	2454928	4239496	6694424	36.7	-0.96
a.2	beta meanders	33945	62126	96071	35.3	-1.04
a.19	few secondary structure elements	1258638	3436739	4695377	26.8	-1.62
